# Supplementary material for: Construction of a Candidate Differentially Expressed Transcript Profile Associated with the Hair Follicle Cycle in Jiangnan Cashmere Goats (Capra hircus)
Source: Biology (Basel). 2026 Mar 20;15(6):498. doi: 10.3390/biology15060498 (PMC13023814; doi:10.3390/biology15060498)
Supplement: Supplementary file 1 [file biology-15-00498-s001.zip]

Archive with 14 entries (12 files):
- supplementary files/
- supplementary files/supplementary files/
- supplementary files/supplementary files/Table S4.xlsx
- supplementary files/supplementary files/Table S5.xlsx
- supplementary files/supplementary files/Table S6.xlsx
- supplementary files/supplementary files/Table S3.xlsx
- supplementary files/supplementary files/Table S1.xlsx
- supplementary files/supplementary files/Table S2.xlsx
- supplementary files/supplementary files/genome.bed
- supplementary files/supplementary files/Table S9.xlsx
- supplementary files/supplementary files/Table S8.xlsx
- supplementary files/supplementary files/Table S7.xlsx
- supplementary files/supplementary files/Table S11.xlsx
- supplementary files/supplementary files/Table S10.xlsx
