# Supplementary material for: Construction of a Candidate Differentially Expressed Transcript Profile Associated with the Hair Follicle Cycle in Jiangnan Cashmere Goats (Capra hircus)
Source: Biology (Basel). 2026 Mar 20;15(6):498. doi: 10.3390/biology15060498 (PMC13023814; doi:10.3390/biology15060498)
Supplement: Supplementary file 1 [file biology-15-00498-s001.zip › supplementary files/supplementary files/Table S4.xlsx]

## Sheet: Sheet1
Category	Term	Count	%	PValue	Genes	List Total	Pop Hits	Pop Total	Fold Enrichment	Bonferroni	Benjamini	FDR
GOTERM_CC_DIRECT	GO:0005789~endoplasmic reticulum membrane	37	12.4161	3.09521e-11	AGPAT5, STX17, TECR, MGST1, PLOD3, FITM2, HMGCR, TM7SF2, LOC102188051, LOC102173866, EBP, AWAT1, LOC102181832, FDFT1, LOC102186703, CERS5, ELOVL4, ACSL1, ELOVL3, LOC102187597, ACSL5, ELOVL7, DGAT2L6, SORL1, LOC102171745, BSCL2, ALDH3A2, FA2H, DPM3, VAPA, LOC108633884, SOAT1, LOC108633223, LOC102190037, LOC102179090, LOC108637647, SLC27A4	282	748	20989	3.6816522547123296	7.088037712321693E-9	7.088030024865196E-9	6.99517e-09
KEGG_PATHWAY	chx01100:Metabolic pathways	57	19.1275	7.90884e-09	ACSM3, PANK1, TECR, PLOD3, PYGL, TM7SF2, LOC102173866, LOC102191533, DBT, CA6, ENPP3, HADH, LOC102186703, ARSA, CERS5, ELOVL4, GPX4, ACSL1, ELOVL3, GPX8, ACSL5, ELOVL7, ALDH3A2, DPM3, LOC108633884, LOC102179090, LOC102190037, RGN, ACSBG1, HAGH, PAFAH1B3, MGLL, BCAT2, AGPAT5, ECHS1, NDUFB10, MGST1, HMGCR, LOC102188176, HSD17B11, EBP, RDH12, MAT2A, LOC102179380, PCK2, FDFT1, FKRP, LOC102183851, MBO…	150	1637	9150	2.12400733048259	1.7162179041241288E-6	1.7162193598143695E-6	1.65295e-06
GOTERM_CC_DIRECT	GO:0005783~endoplasmic reticulum	32	10.7383	1.70169e-08	AGPAT5, APP, EI24, TECR, SRP54, PLOD3, HSD17B11, LOC102188051, EBP, PGRMC2, SIL1, TP63, LOC102182748, BCHE, ELOVL4, ACSL1, MBOAT7, ELOVL3, LOC102187597, P3H1, ACSL5, ATP11C, ELOVL7, ACER1, FA2H, FNDC4, DNAJC10, CHI3L1, AQP11, ACSBG1, ACO1, LDAH	282	733	20989	3.249291263920738	3.8968515317927555E-6	1.948429540580782E-6	1.9229e-06
KEGG_PATHWAY	chx01212:Fatty acid metabolism	11	3.69128	4.29194e-08	ECHS1, ELOVL4, ACSL1, FASN, TECR, ELOVL3, ACSL5, LOC102179380, ACSBG1, ELOVL7, HADH	150	61	9150	11	9.313457987714102E-6	4.6567505765605955E-6	4.48507e-06
KEGG_PATHWAY	chx03320:PPAR signaling pathway	11	3.69128	1.47609e-06	ACSL1, NR1H3, APOA1, ACSL5, LOC102179380, ACSBG1, PLIN2, PPARG, RXRG, PCK2, SLC27A4	150	88	9150	7.625	3.2026021615094713E-4	1.0677042466551802E-4	0.000102834
GOTERM_CC_DIRECT	GO:0005811~lipid droplet	10	3.3557	1.51675e-06	BSCL2, LOC102186703, LOC102186976, CIDEA, PNPLA5, PLIN2, ABHD5, LDAH, HSD17B11, CIDEC	282	82	20989	9.076716830998098	3.472753871759382E-4	1.1577847927191102E-4	0.000114262
KEGG_PATHWAY	chx00561:Glycerolipid metabolism	10	3.3557	2.52676e-06	AGPAT5, ALDH3A2, LOC102173866, GPAM, LOC108633884, LOC108633223, LOC102190037, LOC102179090, MBOAT2, MGLL	150	73	9150	8.356164383561644	5.481582476395408E-4	1.3707696214421762E-4	0.000132023
KEGG_PATHWAY	chx00062:Fatty acid elongation	6	2.01342	0.000109847	ECHS1, ELOVL4, TECR, ELOVL3, ELOVL7, HADH	150	30	9150	12.200000000000001	0.02355621974862021	0.004767358746854921	0.0045916
KEGG_PATHWAY	chx00071:Fatty acid degradation	7	2.34899	0.000185098	ALDH3A2, ECHS1, ACSL1, ACSL5, LOC102179380, ACSBG1, HADH	150	52	9150	8.211538461538462	0.039373866878507524	0.006694377886044542	0.00644758
GOTERM_BP_DIRECT	GO:0035338~long-chain fatty-acyl-CoA biosynthetic process	5	1.67785	6.57004e-06	ELOVL4, ACSL1, ELOVL3, ACSL5, ELOVL7	260	10	19053	36.64038461538461	0.007011833322370986	0.0070365086323983155	0.00700366
KEGG_PATHWAY	chx00280:Valine, leucine and isoleucine degradation	7	2.34899	0.000279838	ALDH3A2, ECHS1, DBT, LOC102179380, LOC102188176, HADH, BCAT2	150	56	9150	7.625	0.058925811490291746	0.008674972042414252	0.00835516
KEGG_PATHWAY	chx04975:Fat digestion and absorption	7	2.34899	0.000339655	LOC102173866, LOC108633884, LOC108633223, LOC102190037, LOC102179090, APOA1, SLC27A4	150	58	9150	7.362068965517242	0.0710661614955399	0.00921315508076936	0.0088735
GOTERM_MF_DIRECT	GO:0004144~diacylglycerol O-acyltransferase activity	5	1.67785	2.32098e-05	LOC102173866, LOC108633884, LOC108633223, LOC102190037, LOC102179090	265	13	19082	27.69521044992743	0.009930708357765439	0.009980230923430552	0.00998023
GOTERM_BP_DIRECT	GO:0019432~triglyceride biosynthetic process	6	2.01342	1.89926e-05	LOC102173866, GPAM, LOC108633884, LOC108633223, LOC102190037, LOC102179090	260	25	19053	17.587384615384615	0.020135754924797467	0.01017052458979868	0.010123
GOTERM_BP_DIRECT	GO:0019915~lipid storage	6	2.01342	4.06072e-05	BSCL2, CIDEA, FITM2, PLIN2, LDAH, CIDEC	260	29	19053	15.161538461538463	0.04255903645575532	0.014496777888778267	0.0144291
GOTERM_CC_DIRECT	GO:0005739~mitochondrion	28	9.39597	0.000395723	AGPAT5, TRMU, GFM1, ECHS1, STX17, MGST1, ABHD5, BPHL, DBT, PDK4, LOC102179380, BCO2, HADH, RAB11FIP5, PCK2, TSFM, GPX4, SECISBP2L, ADHFE1, ECH1, TRAFD1, ACSL5, LOC102179319, KANSL2, ACO1, HAGH, CRAT, BCAT2	282	992	20989	2.100820750400366	0.08665221172130033	0.022655151685525943	0.0223584
KEGG_PATHWAY	chx00061:Fatty acid biosynthesis	4	1.34228	0.00243376	ACSL1, FASN, ACSL5, ACSBG1	150	17	9150	14.352941176470589	0.41067059196688416	0.05868069707589311	0.0565174
GOTERM_BP_DIRECT	GO:0006635~fatty acid beta-oxidation	6	2.01342	0.000224349	ECHS1, ECH1, ECHDC1, LOC102179380, HADH, CRAT	260	41	19053	10.724015009380864	0.213612165033363	0.06006955559172636	0.0597891
GOTERM_BP_DIRECT	GO:0006695~cholesterol biosynthetic process	5	1.67785	0.000337038	EBP, LOC102191533, HMGCR, TM7SF2, FDFT1	260	25	19053	14.656153846153847	0.30304093950943434	0.06745862997467476	0.0671437
GOTERM_BP_DIRECT	GO:0016126~sterol biosynthetic process	4	1.34228	0.000377919	LOC102188051, LOC102187597, HMGCR, TM7SF2	260	11	19053	26.64755244755245	0.3329086466609643	0.06745862997467476	0.0671437
KEGG_PATHWAY	chx00100:Steroid biosynthesis	4	1.34228	0.00393693	EBP, SOAT1, TM7SF2, FDFT1	150	20	9150	12.200000000000001	0.5751418250230551	0.08543137581946217	0.0822818
KEGG_PATHWAY	chx00770:Pantothenate and CoA biosynthesis	4	1.34228	0.00453879	ALDH3A2, PANK1, ENPP3, BCAT2	150	21	9150	11.61904761904762	0.6273665145076148	0.089537999940387	0.0862371
GOTERM_CC_DIRECT	GO:0005759~mitochondrial matrix	9	3.02013	0.00243674	TSFM, ACSM3, DIMT1, DBT, CDK1, PDK4, LOC102179380, HAGH, HADH	282	174	20989	3.849779897285399	0.4280447409636162	0.11160270712477649	0.110141
GOTERM_BP_DIRECT	GO:0042761~very long-chain fatty acid biosynthetic process	4	1.34228	0.00121969	ELOVL4, TECR, ELOVL3, ELOVL7	260	16	19053	18.32019230769231	0.7293920789029489	0.18661243013807566	0.185741
GOTERM_BP_DIRECT	GO:0006636~unsaturated fatty acid biosynthetic process	4	1.34228	0.00146625	ELOVL4, ELOVL3, ELOVL7, LOC108637647	260	17	19053	17.242533936651583	0.7922678026519105	0.19629414378420582	0.195378
GOTERM_CC_DIRECT	GO:0016607~nuclear speck	12	4.02685	0.0053659	DDX5, SCNM1, CDC34, METTL3, WBP4, HP1BP3, TCF12, SNURF, SRP54, CCNL1, SF3B1, U2AF1L4	282	332	20989	2.690207639066906	0.7083205321527801	0.2047985276517543	0.202116
KEGG_PATHWAY	chx01040:Biosynthesis of unsaturated fatty acids	4	1.34228	0.0124543	ELOVL4, TECR, ELOVL3, ELOVL7	150	30	9150	8.133333333333335	0.9340961130378593	0.2252156134879775	0.216913
GOTERM_CC_DIRECT	GO:0005681~spliceosomal complex	6	2.01342	0.00690716	RBM3, DDX5, SCNM1, CIRBP, SF3B1, U2AF1L4	282	89	20989	5.017690652641645	0.7955082803195499	0.2259628348160251	0.223003
GOTERM_CC_DIRECT	GO:0005641~nuclear envelope lumen	3	1.00671	0.00907028	APP, BCHE, SORL1	282	11	20989	20.298839458413926	0.8758881772715993	0.25963688140645036	0.256236
GOTERM_BP_DIRECT	GO:0160077~lipid droplet fusion	3	1.00671	0.00266342	CIDEA, LDAH, CIDEC	260	6	19053	36.64038461538462	0.9425202949887437	0.316529669393785	0.315052
GOTERM_BP_DIRECT	GO:0043484~regulation of RNA splicing	5	1.67785	0.00295546	CLK1, MBNL2, HNRNPH3, CCNL1, PTBP3	260	44	19053	8.32736013986014	0.9579957041120701	0.316529669393785	0.315052
GOTERM_BP_DIRECT	GO:0030258~lipid modification	3	1.00671	0.00369539	FA2H, MBOAT7, MBOAT2	260	7	19053	31.406043956043955	0.9810338274421686	0.33265441242108884	0.331101
GOTERM_BP_DIRECT	GO:0006629~lipid metabolic process	8	2.68456	0.00372722	BSCL2, FKRP, AWAT1, CIDEA, NR1H3, DGAT2L6, LOC108637647, BCAT2	260	145	19053	4.0430769230769235	0.9816717325908098	0.33265441242108884	0.331101
GOTERM_MF_DIRECT	GO:0046914~transition metal ion binding	4	1.34228	0.00215315	S100A7A, APP, LOC102191570, LOC106501763	265	19	19082	15.159483614697121	0.604202839960615	0.4629276173011408	0.462928
GOTERM_BP_DIRECT	GO:0034626~fatty acid elongation, polyunsaturated fatty acid	3	1.00671	0.00622221	ELOVL4, ELOVL3, ELOVL7	260	9	19053	24.426923076923078	0.9987502449954965	0.47599921166675674	0.473777
GOTERM_BP_DIRECT	GO:0010890~positive regulation of triglyceride storage	3	1.00671	0.00622221	CIDEA, FITM2, PLIN2	260	9	19053	24.426923076923078	0.9987502449954965	0.47599921166675674	0.473777
GOTERM_CC_DIRECT	GO:0005615~extracellular space	30	10.0671	0.021026	FBLN7, APP, SERPINE2, PLOD3, KLK7, S100A7A, LOC102191570, CA6, EMILIN1, CPXM1, CTSD, WNT2, KRTDAP, BCHE, POSTN, SERPINB1, FKRP, SPINK7, LOC102181752, KRT79, SORL1, COL1A1, COL3A1, LOC108633262, CXCL12, COL1A2, FNDC4, NRG4, LOC102174387, CHI3L1	282	1456	20989	1.5335661678746784	0.9922981660993102	0.48722407558660874	0.480841
GOTERM_CC_DIRECT	GO:0032982~myosin filament	3	1.00671	0.0212762	MYH7B, LOC106502520, MYH11	282	17	20989	13.134543178973717	0.9927359602043755	0.48722407558660874	0.480841
GOTERM_BP_DIRECT	GO:0006631~fatty acid metabolic process	5	1.67785	0.00749758	ALDH3A2, FA2H, GPAM, PPARG, ABHD5	260	57	19053	6.428137651821863	0.9996841241023158	0.48562641845437504	0.483359
GOTERM_BP_DIRECT	GO:0034625~fatty acid elongation, monounsaturated fatty acid	3	1.00671	0.00770836	ELOVL4, ELOVL3, ELOVL7	260	10	19053	21.98423076923077	0.999748390510924	0.48562641845437504	0.483359
GOTERM_BP_DIRECT	GO:0001676~long-chain fatty acid metabolic process	3	1.00671	0.00770836	ACSL1, ACAD9, ACSL5	260	10	19053	21.98423076923077	0.999748390510924	0.48562641845437504	0.483359
KEGG_PATHWAY	chx04920:Adipocytokine signaling pathway	5	1.67785	0.030928	ACSL1, ACSL5, ACSBG1, RXRG, PCK2	150	73	9150	4.178082191780822	0.9989053754605824	0.5162591214551531	0.497227
GOTERM_BP_DIRECT	GO:0036151~phosphatidylcholine acyl-chain remodeling	3	1.00671	0.00933734	MBOAT7, MBOAT2, NR1H3	260	11	19053	19.98566433566434	0.9999566963539034	0.5263312087267713	0.523874
GOTERM_BP_DIRECT	GO:0019367~fatty acid elongation, saturated fatty acid	3	1.00671	0.00933734	ELOVL4, ELOVL3, ELOVL7	260	11	19053	19.98566433566434	0.9999566963539034	0.5263312087267713	0.523874
GOTERM_BP_DIRECT	GO:0070417~cellular response to cold	3	1.00671	0.011105	RBM3, CIRBP, CIDEA	260	12	19053	18.32019230769231	0.9999936052417148	0.5406136360960883	0.53809
GOTERM_BP_DIRECT	GO:0032963~collagen metabolic process	3	1.00671	0.011105	COL1A2, P3H1, PLOD3	260	12	19053	18.32019230769231	0.9999936052417148	0.5406136360960883	0.53809
GOTERM_BP_DIRECT	GO:0043589~skin morphogenesis	3	1.00671	0.011105	COL1A1, COL1A2, TP63	260	12	19053	18.32019230769231	0.9999936052417148	0.5406136360960883	0.53809
GOTERM_CC_DIRECT	GO:0005584~collagen type I trimer	2	0.671141	0.0265973	COL1A1, COL1A2	282	2	20989	74.4290780141844	0.9979155527347465	0.5537078849804564	0.546454
KEGG_PATHWAY	chx00380:Tryptophan metabolism	4	1.34228	0.0452435	ALDH3A2, ECHS1, LOC102188176, HADH	150	49	9150	4.979591836734694	0.9999566791503672	0.6680790525646102	0.643449
KEGG_PATHWAY	chx04146:Peroxisome	5	1.67785	0.0461806	ACSL1, ECH1, ACSL5, FAR2, CRAT	150	83	9150	3.674698795180723	0.9999649928409395	0.6680790525646102	0.643449
KEGG_PATHWAY	chx01240:Biosynthesis of cofactors	7	2.34899	0.0500359	LOC102186703, ALDH3A2, RDH12, MAT2A, PANK1, RGN, BCAT2	150	163	9150	2.619631901840491	0.9999854636006794	0.6786124520476686	0.653594
GOTERM_MF_DIRECT	GO:0046982~protein heterodimerization activity	12	4.02685	0.00605945	ZHX3, VAPA, LOC102185323, METTL3, LOC108636046, TCF12, LOC102185049, BHLHE41, RCC1, LOC102179758, LOC102173518, PAFAH1B3	265	327	19082	2.6424787952224333	0.9267215967495064	0.6858343568214919	0.685834
GOTERM_MF_DIRECT	GO:0008201~heparin binding	7	2.34899	0.00651578	FBLN7, APP, POSTN, PTPRC, CCDC80, SERPINE2, MDK	265	120	19082	4.200440251572328	0.9398523175421989	0.6858343568214919	0.685834
GOTERM_MF_DIRECT	GO:0009922~fatty acid elongase activity	3	1.00671	0.00797482	ELOVL4, ELOVL3, ELOVL7	265	10	19082	21.602264150943395	0.9680287567342036	0.6858343568214919	0.685834
GOTERM_MF_DIRECT	GO:0003846~2-acylglycerol O-acyltransferase activity	3	1.00671	0.00965857	LOC102173866, LOC102190037, LOC102179090	265	11	19082	19.63842195540309	0.9845997843330684	0.6921977907565915	0.692198
GOTERM_BP_DIRECT	GO:0006651~diacylglycerol biosynthetic process	3	1.00671	0.0150405	LOC102173866, LOC102190037, LOC102179090	260	14	19053	15.703021978021978	0.9999999106534225	0.7003641461670634	0.697094
GOTERM_BP_DIRECT	GO:0006633~fatty acid biosynthetic process	4	1.34228	0.0169412	FA2H, ACSM3, FASN, LOC108637647	260	40	19053	7.328076923076923	0.9999999887117103	0.7085250625851949	0.705217
GOTERM_BP_DIRECT	GO:0055091~phospholipid homeostasis	3	1.00671	0.0172004	GPAM, TLCD2, TLCD1	260	15	19053	14.656153846153847	0.9999999914891344	0.7085250625851949	0.705217
GOTERM_BP_DIRECT	GO:0030148~sphingolipid biosynthetic process	3	1.00671	0.0172004	ELOVL4, ELOVL3, ELOVL7	260	15	19053	14.656153846153847	0.9999999914891344	0.7085250625851949	0.705217
GOTERM_MF_DIRECT	GO:0004467~long-chain fatty acid-CoA ligase activity	3	1.00671	0.0114853	ACSL1, ACSBG1, SLC27A4	265	12	19082	18.00188679245283	0.9930376754599562	0.705523131867353	0.705523
KEGG_PATHWAY	chx05415:Diabetic cardiomyopathy	8	2.68456	0.0615144	COL1A1, COL3A1, COL1A2, NDUFB10, NCF2, LOC102174387, PDK4, CTSD	150	215	9150	2.2697674418604654	0.9999989605707913	0.7852128623716913	0.756265
GOTERM_BP_DIRECT	GO:0045109~intermediate filament organization	5	1.67785	0.0199592	LOC102176161, LOC108633262, KRT38, KRT79, AGFG2	260	76	19053	4.821103238866397	0.9999999995807204	0.7917138859766525	0.788018
KEGG_PATHWAY	chx00650:Butanoate metabolism	3	1.00671	0.0803582	ECHS1, ACSM3, HADH	150	29	9150	6.310344827586207	0.9999999872573854	0.955573317523909	0.920345
KEGG_PATHWAY	chx00640:Propanoate metabolism	3	1.00671	0.0901451	ECHS1, DBT, ECHDC1	150	31	9150	5.903225806451613	0.9999999987498823	0.955573317523909	0.920345
KEGG_PATHWAY	chx01210:2-Oxocarboxylic acid metabolism	3	1.00671	0.0951641	DBT, ACO1, BCAT2	150	32	9150	5.71875	0.9999999996235989	0.955573317523909	0.920345
KEGG_PATHWAY	chx00310:Lysine degradation	4	1.34228	0.0956042	ALDH3A2, ECHS1, PLOD3, HADH	150	67	9150	3.6417910447761193	0.9999999996613066	0.955573317523909	0.920345
KEGG_PATHWAY	chx00564:Glycerophospholipid metabolism	5	1.67785	0.0968784	AGPAT5, GPAM, MBOAT7, GPD1, MBOAT2	150	107	9150	2.850467289719626	0.9999999997505797	0.955573317523909	0.920345
GOTERM_CC_DIRECT	GO:0000786~nucleosome	6	2.01342	0.0539636	LOC102185323, LOC108636046, HP1BP3, LOC102185049, LOC102179758, LOC102173518	282	152	20989	2.937989921612542	0.9999969598572112	1	0.991228
GOTERM_CC_DIRECT	GO:0005581~collagen trimer	5	1.67785	0.0637989	COL1A1, COL3A1, LOC108635555, COL1A2, EMILIN1	282	112	20989	3.3227266970618037	0.9999997223261025	1	0.991228
GOTERM_CC_DIRECT	GO:0110016~B-WICH complex	2	0.671141	0.0651773	DEK, SF3B1	282	5	20989	29.77163120567376	0.9999998018495961	1	0.991228
GOTERM_CC_DIRECT	GO:0005741~mitochondrial outer membrane	6	2.01342	0.0889179	GPAM, ACSL1, MGST1, RMDN3, ACSL5, LOC102172837	282	176	20989	2.537354932301741	0.9999999994521427	1	0.991228
GOTERM_CC_DIRECT	GO:0071005~U2-type precatalytic spliceosome	3	1.00671	0.0917025	WBP4, SNIP1, SF3B1	282	38	20989	5.875979843225084	0.999999999728207	1	0.991228
GOTERM_BP_DIRECT	GO:0006338~chromatin remodeling	6	2.01342	0.0343771	NPM1, INO80E, ZNHIT1, SUDS3, MYSM1, TP63	260	132	19053	3.330944055944056	1	1	0.996262
GOTERM_BP_DIRECT	GO:0051791~medium-chain fatty acid metabolic process	2	0.671141	0.0402312	ACAD9, CRAT	260	3	19053	48.853846153846156	1	1	0.996262
GOTERM_BP_DIRECT	GO:0010866~regulation of triglyceride biosynthetic process	2	0.671141	0.0402312	FITM2, THRSP	260	3	19053	48.853846153846156	1	1	0.996262
GOTERM_BP_DIRECT	GO:0097035~regulation of membrane lipid distribution	2	0.671141	0.0402312	TLCD2, TLCD1	260	3	19053	48.853846153846156	1	1	0.996262
GOTERM_BP_DIRECT	GO:0006397~mRNA processing	6	2.01342	0.0481921	RBM39, DDX5, MBNL2, SCNM1, CLASRP, PTBP3	260	145	19053	3.032307692307693	1	1	0.996262
GOTERM_BP_DIRECT	GO:2000648~positive regulation of stem cell proliferation	3	1.00671	0.0482997	PTPRC, PRRX1, TP63	260	26	19053	8.455473372781066	1	1	0.996262
GOTERM_BP_DIRECT	GO:0008654~phospholipid biosynthetic process	3	1.00671	0.0482997	AGPAT5, GPAM, FITM2	260	26	19053	8.455473372781066	1	1	0.996262
GOTERM_BP_DIRECT	GO:0032526~response to retinoic acid	3	1.00671	0.0517072	AQP3, RXRG, GDAP2	260	27	19053	8.142307692307693	1	1	0.996262
GOTERM_BP_DIRECT	GO:0038020~insulin receptor recycling	2	0.671141	0.05328	CTSD, SORL1	260	4	19053	36.64038461538462	1	1	0.996262
GOTERM_BP_DIRECT	GO:0071709~membrane assembly	2	0.671141	0.05328	TLCD2, TLCD1	260	4	19053	36.64038461538462	1	1	0.996262
GOTERM_BP_DIRECT	GO:0000398~mRNA splicing, via spliceosome	6	2.01342	0.0659951	LOC102177399, METTL3, WBP4, HNRNPA2B1, SNIP1, U2AF1L4	260	159	19053	2.765312046444122	1	1	0.996262
GOTERM_BP_DIRECT	GO:0070125~mitochondrial translational elongation	2	0.671141	0.0661521	TSFM, GFM1	260	5	19053	29.31230769230769	1	1	0.996262
GOTERM_BP_DIRECT	GO:0036149~phosphatidylinositol acyl-chain remodeling	2	0.671141	0.0661521	AGPAT5, MBOAT7	260	5	19053	29.31230769230769	1	1	0.996262
GOTERM_BP_DIRECT	GO:0006924~activation-induced cell death of T cells	2	0.671141	0.0661521	GPAM, FASN	260	5	19053	29.31230769230769	1	1	0.996262
GOTERM_BP_DIRECT	GO:0008203~cholesterol metabolic process	4	1.34228	0.0676603	APP, SOAT1, APOA1, HMGCR	260	69	19053	4.248160535117057	1	1	0.996262
GOTERM_BP_DIRECT	GO:0006417~regulation of translation	4	1.34228	0.0772759	RBM3, APP, ACO1, BZW1	260	73	19053	4.015384615384616	1	1	0.996262
GOTERM_BP_DIRECT	GO:0042632~cholesterol homeostasis	4	1.34228	0.0772759	SOAT1, NR1H3, LDAH, CD320	260	73	19053	4.015384615384616	1	1	0.996262
GOTERM_BP_DIRECT	GO:0055009~atrial cardiac muscle tissue morphogenesis	2	0.671141	0.0788499	LOC106502520, WNT2	260	6	19053	24.426923076923078	1	1	0.996262
GOTERM_BP_DIRECT	GO:0000086~G2/M transition of mitotic cell cycle	3	1.00671	0.085789	APP, CHEK2, CDK1	260	36	19053	6.1067307692307695	1	1	0.996262
GOTERM_BP_DIRECT	GO:0055088~lipid homeostasis	3	1.00671	0.085789	PNPLA5, ABHD5, LOC102182748	260	36	19053	6.1067307692307695	1	1	0.996262
GOTERM_BP_DIRECT	GO:0035356~intracellular triglyceride homeostasis	2	0.671141	0.0913756	FITM2, LDAH	260	7	19053	20.937362637362636	1	1	0.996262
GOTERM_BP_DIRECT	GO:0048251~elastic fiber assembly	2	0.671141	0.0913756	MYH11, EMILIN1	260	7	19053	20.937362637362636	1	1	0.996262
GOTERM_BP_DIRECT	GO:0043031~negative regulation of macrophage activation	2	0.671141	0.0913756	NR1H3, CD200	260	7	19053	20.937362637362636	1	1	0.996262
GOTERM_BP_DIRECT	GO:1990830~cellular response to leukemia inhibitory factor	4	1.34228	0.0981636	MRAS, RNF125, MAT2A, BCAT2	260	81	19053	3.6188034188034193	1	1	0.996262
GOTERM_BP_DIRECT	GO:0061436~establishment of skin barrier	3	1.00671	0.0983121	FA2H, LOC106501763, TP63	260	39	19053	5.6369822485207095	1	1	0.996262
GOTERM_MF_DIRECT	GO:0005201~extracellular matrix structural constituent	4	1.34228	0.0271502	COL1A1, COL3A1, LOC108635555, COL1A2	265	47	19082	6.128301886792453	0.9999927607144835	1	1
GOTERM_MF_DIRECT	GO:0004602~glutathione peroxidase activity	3	1.00671	0.0279285	GPX4, GPX8, MGST1	265	19	19082	11.36961271102284	0.9999948686225721	1	1
GOTERM_MF_DIRECT	GO:0090434~oleoyl-CoA ligase activity	2	0.671141	0.0409356	ACSL5, SLC27A4	265	3	19082	48.00503144654088	0.9999999843491894	1	1
GOTERM_MF_DIRECT	GO:0003723~RNA binding	20	6.71141	0.041393	RBM39, NPM1, DDX5, MBNL2, UTP4, DIMT1, ASCC1, NIP7, WBP4, CIRBP, DDX52, U2AF1L4, PTBP3, LOC108634081, RBM3, CNOT4, GPBP1, HNRNPA2B1, HNRNPC, HNRNPH3	265	891	19082	1.6163310251360565	0.9999999872513009	1	1
GOTERM_MF_DIRECT	GO:0003774~cytoskeletal motor activity	3	1.00671	0.0533525	MYH7B, LOC106502520, MYH11	265	27	19082	8.00083857442348	0.9999999999423287	1	1
GOTERM_MF_DIRECT	GO:0070991~medium-chain fatty acyl-CoA dehydrogenase activity	2	0.671141	0.0542064	ACAD9, LOC102179380	265	4	19082	36.00377358490566	0.9999999999608762	1	1
GOTERM_MF_DIRECT	GO:0052689~carboxylic ester hydrolase activity	3	1.00671	0.0569456	AADACL3, ABHD5, LOC102179183	265	28	19082	7.715094339622641	0.9999999999887592	1	1
GOTERM_MF_DIRECT	GO:0015254~glycerol channel activity	2	0.671141	0.0672942	AQP11, AQP3	265	5	19082	28.803018867924525	0.9999999999999022	1	1
GOTERM_MF_DIRECT	GO:0047676~arachidonate-CoA ligase activity	2	0.671141	0.0672942	ACSL1, ACSL5	265	5	19082	28.803018867924525	0.9999999999999022	1	1
GOTERM_MF_DIRECT	GO:0000146~microfilament motor activity	3	1.00671	0.0801224	MYH7B, LOC106502520, MYH11	265	34	19082	6.353607103218645	0.9999999999999998	1	1
GOTERM_MF_DIRECT	GO:0043021~ribonucleoprotein complex binding	3	1.00671	0.084229	DDX5, SECISBP2L, SRP54	265	35	19082	6.172075471698113	1	1	1
GOTERM_MF_DIRECT	GO:0030527~structural constituent of chromatin	5	1.67785	0.0853534	LOC102185323, LOC108636046, LOC102185049, LOC102179758, LOC102173518	265	120	19082	3.000314465408805	1	1	1
GOTERM_MF_DIRECT	GO:0016298~lipase activity	2	0.671141	0.092931	LDAH, MGLL	265	7	19082	20.573584905660375	1	1	1
