# Supplementary material for: Construction of a Candidate Differentially Expressed Transcript Profile Associated with the Hair Follicle Cycle in Jiangnan Cashmere Goats (Capra hircus)
Source: Biology (Basel). 2026 Mar 20;15(6):498. doi: 10.3390/biology15060498 (PMC13023814; doi:10.3390/biology15060498)
Supplement: Supplementary file 1 [file biology-15-00498-s001.zip › supplementary files/supplementary files/Table S5.xlsx]

## Sheet: Sheet1
Category	Term	Count	%	PValue	Genes	List Total	Pop Hits	Pop Total	Fold Enrichment	Bonferroni	Benjamini	FDR
GOTERM_BP_DIRECT	GO:0045071~negative regulation of viral genome replication	8	2.0460358056265986	1.6112100367597228E-6	LOC106501751, RSAD2, LOC102168687, MX1, EIF2AK2, ISG15, LOC102180655, LOC108634238	332	34	19053	13.503189227498229	0.002127754498745249	0.0021300196685963536	0.00213002
GOTERM_CC_DIRECT	GO:0005615~extracellular space	48	12.27621483375959	2.6672124744703064E-5	FBLN7, LGALS3BP, APP, TNXB, LOC102181202, FGL1, PROS1, PRELP, CXCL13, CPZ, CXCL14, LOC102188098, LOC102169125, LOC102191453, C1QTNF6, CHAD, LOC102168874, S100A13, CTSH, EMILIN1, CPXM1, CKB, PGLYRP1, LOC102182669, POSTN, LOC102186944, IGFBP5, MYOC, SERPINF1, MMP2, LOC102179999, IGF2, LOC102188300, F3, CRNN, COL1A1, CXCL10, IL1A, MFAP4, COL3A1, LOC108633262, CXCL12, COL1A2, MMP23B, OGN, COL5A2, LOC…	364	1456	20989	1.9009479531457554	0.009239078194917871	0.009281899411156666	0.00922856
GOTERM_CC_DIRECT	GO:0031012~extracellular matrix	12	3.0690537084398977	8.865683943725316E-5	FBLN7, LGALS3BP, COL1A1, POSTN, COL3A1, MMP2, MMP23B, CHAD, COL5A2, OGN, CD248, APOE	364	156	20989	4.435545224006763	0.03038282259269054	0.014405303163278193	0.0143225
GOTERM_CC_DIRECT	GO:0062023~collagen-containing extracellular matrix	12	3.0690537084398977	1.2418364795929477E-4	MFAP5, MFAP4, SRPX, POSTN, TNXB, COL1A2, MYOC, FGL1, COL5A2, LOC102184087, LOC102180339, F3	364	162	20989	4.271265771265771	0.04229797983706829	0.014405303163278193	0.0143225
GOTERM_CC_DIRECT	GO:0005829~cytosol	83	21.22762148337596	3.678487564872038E-4	CALCOCO1, UBXN1, TP53RK, NUMA1, GPAA1, MPG, PDCD6, HNRNPU, PYGL, NR3C1, IFIT2, CCDC91, GUK1, CREB3L1, CHP2, CTSH, WDR6, CAPN1, NANS, LOC108636548, GIT1, UNC45A, APAF1, IST1, TPM3, MINK1, TPM1, LOC102184087, LOC108638298, ARMC8, ARAP1, GFRA3, COMMD4, DUSP6, IL1A, RNF126, LOC102175216, LOC108638299, LOC102168687, CHMP4B, MVD, PHPT1, SGK1, CLOCK, LOC102177561, RNASEH2A, WBP2, ALOX12B, MALSU1, THSD1,…	364	3308	20989	1.4467815286285661	0.12017734255019896	0.03200284181438673	0.0318189
GOTERM_CC_DIRECT	GO:0005811~lipid droplet	7	1.7902813299232736	0.0029816987263846483	BSCL2, RAP1B, CRACR2B, RAB5C, RSAD2, CIDEA, PNPLA5	364	82	20989	4.922373358348969	0.6462557874543848	0.2075262313563715	0.206334
GOTERM_BP_DIRECT	GO:0035455~response to interferon-alpha	4	1.0230179028132993	5.694869842123973E-4	LOC106501751, EIF2AK2, LOC102180655, LOC108634238	332	10	19053	22.955421686746988	0.5290843306902699	0.25095393104292973	0.250954
GOTERM_BP_DIRECT	GO:0035456~response to interferon-beta	4	1.0230179028132993	5.694869842123973E-4	LOC106501751, LOC102180655, XAF1, LOC108634238	332	10	19053	22.955421686746988	0.5290843306902699	0.25095393104292973	0.250954
GOTERM_MF_DIRECT	GO:0005496~steroid binding	5	1.278772378516624	0.0010637594056374146	LOC102191166, LOC108637981, LOC102168852, NR3C1, LOC108638061	326	27	19082	10.839581913201545	0.41141512990870366	0.26102690667212264	0.261027
GOTERM_MF_DIRECT	GO:0005201~extracellular matrix structural constituent	6	1.5345268542199488	0.0011861412185555035	COL1A1, COL3A1, LOC108635555, COL1A2, FGL1, COL5A2	326	47	19082	7.47239263803681	0.4462538609004716	0.26102690667212264	0.261027
GOTERM_MF_DIRECT	GO:0042802~identical protein binding	33	8.439897698209718	0.001572451245012787	APP, TRADD, HTRA3, HNRNPU, TNFAIP1, PYGL, NR3C1, IFIT2, NT5E, MAT2A, PUF60, C1QTNF6, DVL1, LOC102168874, EMILIN1, RABAC1, SIL1, TP63, CBX5, APAF1, BNIP3, MX1, EIF2AK2, LOC106503993, BAIAP2, SUMF1, DRAP1, COL1A1, COL1A2, CLDN3, TRPV6, CERCAM, AMOTL1	326	1076	19082	1.7951798298629325	0.5432856071146601	0.26102690667212264	0.261027
GOTERM_CC_DIRECT	GO:0005783~endoplasmic reticulum	24	6.138107416879795	0.004601611636641555	SLC35A2, APP, GLYATL2, RSAD2, BNIP3, LOC102187597, P3H1, PLD4, P3H3, TAPBPL, THY1, TEX2, PKD1, IFIT2, SUMF1, RCN3, RCN1, CREB3L4, TMED3, FKBP9, APOE, SGK1, SIL1, TP63	364	733	20989	1.8879810503275718	0.7991218175095625	0.2668934749252102	0.26536
GOTERM_BP_DIRECT	GO:0032963~collagen metabolic process	4	1.0230179028132993	0.0010174364106842588	COL1A2, P3H1, VIPAS39, P3H3	332	12	19053	19.12951807228916	0.7396518880319425	0.3362627337311475	0.336263
GOTERM_MF_DIRECT	GO:0048018~receptor ligand activity	5	1.278772378516624	0.003503045232908376	APP, IGFBP5, LOC102168874, APOE, PGLYRP1	326	37	19082	7.90996517990383	0.8258048820989115	0.35726032646559364	0.35726
GOTERM_MF_DIRECT	GO:0046914~transition metal ion binding	4	1.0230179028132993	0.0038742264183894114	CRNN, APP, S100A5, LOC102187909	326	19	19082	12.322893122376493	0.8553027767838772	0.35726032646559364	0.35726
GOTERM_MF_DIRECT	GO:0008201~heparin binding	8	2.0460358056265986	0.004498352073502565	FBLN7, APP, CXCL10, POSTN, CCDC80, MDK, PRELP, APOE	326	120	19082	3.9022494887525565	0.8940971433303819	0.35726032646559364	0.35726
GOTERM_MF_DIRECT	GO:0005515~protein binding	55	14.066496163682865	0.005714468080707432	LGALS3BP, UBXN1, SH3KBP1, TNFAIP1, LRRC71, CPZ, PKD1, C1QTNF6, WDR6, EMILIN1, GIT1, TP63, FBXO9, SRRM2, POSTN, APAF1, UNC5B, P3H1, LMO7, ADGRA3, ARMC8, ARAP1, P3H3, KCTD4, F3, WRAP73, GPANK1, ACAP2, LOC102168687, MTPN, TNXB, HTRA3, WBP4, ALOX12B, PRELP, WDR24, C7, CHAD, ANKRD10, PDE6A, MAP2K5, SF3A1, SETDB1, WDR18, ISG15, BAIAP2, COL1A1, COL3A1, TBL3, SMTN, TRPV6, COL5A2, OGN, OSBPL1A, RECK	326	2249	19082	1.4314610174392435	0.9423847129031659	0.35726032646559364	0.35726
GOTERM_MF_DIRECT	GO:0036002~pre-mRNA binding	3	0.7672634271099744	0.005739121710290661	PTBP1, HNRNPU, ARGLU1	326	7	19082	25.085889570552148	0.9430917848070046	0.35726032646559364	0.35726
GOTERM_CC_DIRECT	GO:0005576~extracellular region	31	7.928388746803069	0.01019933289554238	FBLN7, APP, HTRA3, PROS1, CXCL13, CXCL14, LOC108638061, KLK6, ENDOU, LOC108635555, C7, MDK, LOC102168852, EMILIN1, APOE, PGLYRP1, IGFBP5, IGF2, APOA1, ISG15, LOC100860781, PDGFRL, MFAP5, CXCL10, IL1A, LOC102191166, CXCL12, CCDC80, LOC108637981, COL5A2, PI16	364	1106	20989	1.616206804045864	0.9717762784512001	0.46014621870991407	0.457502
GOTERM_CC_DIRECT	GO:0005789~endoplasmic reticulum membrane	23	5.88235294117647	0.011235590871244257	RSAD2, BNIP3, MX1, EPHX1, LOC102187597, PLD4, RRBP1, TEX2, TM7SF2, KTN1, BSCL2, PYURF, DPM3, DHRS7, DNAJB6, CREB3L4, CREB3L1, LOC102179090, DUOXA1, TMED3, ATP13A4, PEMT, SARAF	364	748	20989	1.7730321149438795	0.9803978701307102	0.46014621870991407	0.457502
GOTERM_CC_DIRECT	GO:0045095~keratin filament	8	2.0460358056265986	0.011900333242497778	LOC108636565, LOC108633262, LOC102177561, LOC108638299, LOC108638300, LOC108638298, LOC108636548, LOC102182669	364	142	20989	3.2485683330753754	0.9844882076092897	0.46014621870991407	0.457502
GOTERM_CC_DIRECT	GO:0005813~centrosome	17	4.3478260869565215	0.013584000011078165	NUMA1, IST1, GPAA1, PPP1R35, HNRNPU, NR3C1, TPGS1, WRAP73, DYNC1LI2, KIF2A, CCDC85B, FEZ1, MVB12A, HYLS1, PKN2, TP63, GIT1	364	498	20989	1.9683845271194669	0.991431247498913	0.4727232003855201	0.470006
GOTERM_CC_DIRECT	GO:0048471~perinuclear region of cytoplasm	15	3.8363171355498724	0.016840541374940704	UNC45A, APP, PDCD6, MX1, EIF2AK2, ALOX12B, SCEL, TH, TP53BP2, EIF4H, S100A13, FLOT2, PKN2, NUPR1, PTGES	364	425	20989	2.035132514544279	0.9972889427189551	0.5327734907708513	0.529712
GOTERM_BP_DIRECT	GO:0000381~regulation of alternative mRNA splicing, via spliceosome	6	1.5345268542199488	0.002623402482404447	DDX17, PTBP1, SF3A1, PUF60, HNRNPU, ARGLU1	332	55	19053	6.260569550930996	0.9689667234970876	0.6936276163477357	0.693628
GOTERM_CC_DIRECT	GO:0071005~U2-type precatalytic spliceosome	4	1.0230179028132993	0.027695611055668614	SRRM2, SF3A1, WBP4, SF3B1	364	38	20989	6.069693464430307	0.9999430909077381	0.7168446867917942	0.712725
GOTERM_CC_DIRECT	GO:0001533~cornified envelope	4	1.0230179028132993	0.02962940039017117	LOC108634870, LOC102187909, CAPN1, KLK6	364	39	20989	5.914060298675684	0.9999715360507889	0.7168446867917942	0.712725
GOTERM_CC_DIRECT	GO:0090543~Flemming body	3	0.7672634271099744	0.03050439344554451	IST1, CHMP4C, CAPG	364	16	20989	10.811641483516484	0.9999792052273527	0.7168446867917942	0.712725
GOTERM_CC_DIRECT	GO:0016607~nuclear speck	12	3.0690537084398977	0.030898477878956648	DDX17, SRRM2, UNC45A, SF3A1, WBP4, HP1BP3, HNRNPU, PIP5K1A, NR3C1, SGK1, ARGLU1, SF3B1	364	332	20989	2.0841718522441415	0.9999819487225139	0.7168446867917942	0.712725
GOTERM_CC_DIRECT	GO:0005584~collagen type I trimer	2	0.5115089514066496	0.034291247496399696	COL1A1, COL1A2	364	2	20989	57.66208791208792	0.999994673200974	0.7458346330466934	0.741548
GOTERM_BP_DIRECT	GO:0001957~intramembranous ossification	3	0.7672634271099744	0.00430979136746801	COL1A1, MMP2, GIT1	332	6	19053	28.694277108433734	0.9966868543437123	0.8139709199336389	0.813971
GOTERM_BP_DIRECT	GO:0061436~establishment of skin barrier	5	1.278772378516624	0.004556679734414609	CLDN4, LOC108634870, ALOX12B, LOC102187909, TP63	332	39	19053	7.3575069508804445	0.9976129500487005	0.8139709199336389	0.813971
GOTERM_BP_DIRECT	GO:0048251~elastic fiber assembly	3	0.7672634271099744	0.005964637260786765	MFAP4, MYH11, EMILIN1	332	7	19053	24.59509466437177	0.999632527002922	0.8139709199336389	0.813971
GOTERM_BP_DIRECT	GO:0001955~blood vessel maturation	3	0.7672634271099744	0.005964637260786765	LYL1, MMP2, RECK	332	7	19053	24.59509466437177	0.999632527002922	0.8139709199336389	0.813971
GOTERM_BP_DIRECT	GO:0046597~host-mediated suppression of symbiont invasion	4	1.0230179028132993	0.006263374162630728	LOC106501751, LOC102180655, LOC108634238, LY6E	332	22	19053	10.434282584884995	0.9997530242404703	0.8139709199336389	0.813971
GOTERM_BP_DIRECT	GO:0140374~antiviral innate immune response	5	1.278772378516624	0.007028476518930238	CXCL10, LOC102168687, MX1, EIF2AK2, IFIT2	332	44	19053	6.521426615553122	0.9999107842377956	0.8139709199336389	0.813971
GOTERM_BP_DIRECT	GO:0045766~positive regulation of angiogenesis	7	1.7902813299232736	0.007995145189974455	IL1A, RRAS, PDCD6, APLNR, CTSH, EMILIN1, F3	332	100	19053	4.017198795180723	0.999975382701774	0.8139709199336389	0.813971
GOTERM_BP_DIRECT	GO:0051607~defense response to virus	10	2.557544757033248	0.008021255758478799	LOC106501751, RSAD2, BNIP3, LOC102168687, MX1, IFI6, ISG15, LOC102180655, LOC108634238, IFIT2	332	198	19053	2.8984118291347207	0.9999762245735739	0.8139709199336389	0.813971
GOTERM_BP_DIRECT	GO:0010629~negative regulation of gene expression	9	2.3017902813299234	0.00861996435633203	APP, CLDN3, SETDB1, CREB3L1, APLNR, FLOT2, SMCR8, EMILIN1, APOE	332	166	19053	3.1114276382638995	0.9999892970565325	0.8139709199336389	0.813971
GOTERM_CC_DIRECT	GO:0034364~high-density lipoprotein particle	3	0.7672634271099744	0.042021972820482104	APOA1, APOE, LOC100860781	364	19	20989	9.10454019664546	0.9999996751142385	0.8456177286701604	0.840758
GOTERM_CC_DIRECT	GO:0005581~collagen trimer	6	1.5345268542199488	0.04516812883750944	COL1A1, COL3A1, LOC108635555, COL1A2, COL5A2, EMILIN1	364	112	20989	3.0890404238618525	0.999999896589754	0.8456177286701604	0.840758
GOTERM_CC_DIRECT	GO:0016327~apicolateral plasma membrane	3	0.7672634271099744	0.04616878403658922	KRT19, CLDN4, CLDN3	364	20	20989	8.649313186813188	0.9999999282052073	0.8456177286701604	0.840758
GOTERM_CC_DIRECT	GO:0071011~precatalytic spliceosome	4	1.0230179028132993	0.06671583424041516	SF3B4, PUF60, SNRNP70, WBP4	364	54	20989	4.271265771265772	0.9999999999632856	1	0.997118
GOTERM_CC_DIRECT	GO:0005689~U12-type spliceosomal complex	3	0.7672634271099744	0.06892872388402324	SF3B4, ZCRB1, SF3B1	364	25	20989	6.919450549450549	0.9999999999839284	1	0.997118
GOTERM_CC_DIRECT	GO:0071004~U2-type prespliceosome	3	0.7672634271099744	0.06892872388402324	SF3A1, SNRNP70, SF3B1	364	25	20989	6.919450549450549	0.9999999999839284	1	0.997118
GOTERM_CC_DIRECT	GO:0098793~presynapse	6	1.5345268542199488	0.06982229375022447	DVL1, MX1, AAK1, SMCR8, THY1, GIT1	364	127	20989	2.724193129704941	0.9999999999884935	1	0.997118
GOTERM_CC_DIRECT	GO:0005654~nucleoplasm	50	12.787723785166241	0.07311859531699211	UBXN1, NUMA1, MPG, PDCD6, CLINT1, GOLGA4, CCDC91, CREB3L4, CREB3L1, MACROD1, CHP2, TP63, NOSIP, ARMC8, ARAP1, DUSP6, MRPL52, RNF126, NDUFS2, CCDC86, SMCR8, NUPR1, CLOCK, RNASEH2A, WBP2, SLC3A2, CAPG, KLK6, NT5E, ZNHIT1, CRACR2B, PUF60, S100A13, ANKRD10, SUDS3, HOXC9, ARGLU1, GADD45GIP1, SLC35A2, NQO2, SIVA1, SETDB1, ATAD2, NR2F1, DEK, BAIAP2, NUDT22, TBL3, XAF1, TNRC6A	364	2300	20989	1.2535236502627807	0.9999999999966549	1	0.997118
GOTERM_CC_DIRECT	GO:0110016~B-WICH complex	2	0.5115089514066496	0.08354174543636478	DEK, SF3B1	364	5	20989	23.064835164835166	0.9999999999999346	1	0.997118
GOTERM_BP_DIRECT	GO:0032964~collagen biosynthetic process	3	0.7672634271099744	0.01234866535846137	RCN3, COL1A1, P3H3	332	10	19053	17.216566265060237	0.9999999265432282	1	1
GOTERM_BP_DIRECT	GO:0030198~extracellular matrix organization	8	2.0460358056265986	0.0130366713999542	APP, POSTN, CCDC80, COL1A2, MMP2, MMP23B, COL5A2, RECK	332	144	19053	3.1882530120481927	0.9999999707622667	1	1
GOTERM_BP_DIRECT	GO:0010838~positive regulation of keratinocyte proliferation	3	0.7672634271099744	0.014921037173440673	CRNN, MDK, TP63	332	11	19053	15.651423877327492	0.999999997662666	1	1
GOTERM_BP_DIRECT	GO:0015031~protein transport	11	2.813299232736573	0.016085709472170848	COL1A1, RABIF, RAB5C, IST1, DUOXA1, CHP2, MVB12A, CHMP4B, RRBP1, SNX7, KTN1	332	260	19053	2.427977293790547	0.9999999995107748	1	1
GOTERM_BP_DIRECT	GO:1902902~negative regulation of autophagosome assembly	3	0.7672634271099744	0.017701757325667283	FEZ1, SMCR8, NUPR1	332	12	19053	14.347138554216867	0.9999999999443159	1	1
GOTERM_BP_DIRECT	GO:0033619~membrane protein proteolysis	3	0.7672634271099744	0.017701757325667283	HM13, CLPP, CTSH	332	12	19053	14.347138554216867	0.9999999999443159	1	1
GOTERM_BP_DIRECT	GO:0043589~skin morphogenesis	3	0.7672634271099744	0.017701757325667283	COL1A1, COL1A2, TP63	332	12	19053	14.347138554216867	0.9999999999443159	1	1
GOTERM_BP_DIRECT	GO:2000406~positive regulation of T cell migration	3	0.7672634271099744	0.020682855654430787	APP, CXCL10, CXCL12	332	13	19053	13.2435125115848	0.9999999999989985	1	1
GOTERM_BP_DIRECT	GO:0006955~immune response	12	3.0690537084398977	0.022223963743440187	ENDOU, IL1A, CXCL12, C7, LOC102181202, LOC102179999, APLNR, CTSH, TNFAIP1, CXCL13, LOC102179937, CXCL14	332	314	19053	2.193193154784744	0.9999999999998751	1	1
GOTERM_BP_DIRECT	GO:0060348~bone development	4	1.0230179028132993	0.031980014471367	MYOC, CHAD, OGN, P3H1	332	40	19053	5.738855421686747	1	1	1
GOTERM_BP_DIRECT	GO:0030199~collagen fibril organization	4	1.0230179028132993	0.034073671207390105	COL1A1, COL1A2, COL5A2, VIPAS39	332	41	19053	5.598883338230974	1	1	1
GOTERM_BP_DIRECT	GO:0071230~cellular response to amino acid stimulus	4	1.0230179028132993	0.034073671207390105	COL1A1, COL1A2, MMP2, COL5A2	332	41	19053	5.598883338230974	1	1	1
GOTERM_BP_DIRECT	GO:1902510~regulation of apoptotic DNA fragmentation	2	0.5115089514066496	0.034444273534536995	APAF1, CIDEA	332	2	19053	57.388554216867476	1	1	1
GOTERM_BP_DIRECT	GO:0034505~tooth mineralization	2	0.5115089514066496	0.034444273534536995	COL1A1, TSPEAR	332	2	19053	57.388554216867476	1	1	1
GOTERM_BP_DIRECT	GO:0060337~type I interferon-mediated signaling pathway	3	0.7672634271099744	0.0383296713861258	LOC106501751, LOC102180655, LOC108634238	332	18	19053	9.564759036144578	1	1	1
GOTERM_BP_DIRECT	GO:0061952~midbody abscission	3	0.7672634271099744	0.0383296713861258	IST1, CHMP4C, CHMP4B	332	18	19053	9.564759036144578	1	1	1
GOTERM_BP_DIRECT	GO:1901673~regulation of mitotic spindle assembly	3	0.7672634271099744	0.042357230015234316	CHMP4C, HNRNPU, CHMP4B	332	19	19053	9.061350665821179	1	1	1
GOTERM_BP_DIRECT	GO:0051896~regulation of phosphatidylinositol 3-kinase/protein kinase B signal transduction	3	0.7672634271099744	0.046535058577973985	CRNN, RCN3, RRAS	332	20	19053	8.608283132530119	1	1	1
GOTERM_BP_DIRECT	GO:0043162~ubiquitin-dependent protein catabolic process via the multivesicular body sorting pathway	3	0.7672634271099744	0.05085675498947546	RNF126, CHMP4C, CHMP4B	332	21	19053	8.198364888123924	1	1	1
GOTERM_BP_DIRECT	GO:0007155~cell adhesion	9	2.3017902813299234	0.05100464044304219	LGALS3BP, APP, POSTN, CLDN4, CLDN3, TNXB, CERCAM, MXRA8, FLOT2	332	232	19053	2.226280120481928	1	1	1
GOTERM_BP_DIRECT	GO:0001501~skeletal system development	4	1.0230179028132993	0.058740816295633304	COL1A2, COL5A2, B3GLCT, TP63	332	51	19053	4.501063075832743	1	1	1
GOTERM_BP_DIRECT	GO:0006915~apoptotic process	9	2.3017902813299234	0.06245169697214917	APP, APAF1, PDCD6, TP53BP2, CIDEA, ELMO1, SGK1, XAF1, TP63	332	242	19053	2.1342850741810215	1	1	1
GOTERM_BP_DIRECT	GO:0000380~alternative mRNA splicing, via spliceosome	3	0.7672634271099744	0.06462364424128944	DDX17, PUF60, HNRNPU	332	24	19053	7.173569277108434	1	1	1
GOTERM_BP_DIRECT	GO:0032008~positive regulation of TOR signaling	3	0.7672634271099744	0.06462364424128944	SMCR8, WDR24, F3	332	24	19053	7.173569277108434	1	1	1
GOTERM_BP_DIRECT	GO:0090611~ubiquitin-independent protein catabolic process via the multivesicular body sorting pathway	2	0.5115089514066496	0.06770560003741065	CHMP4C, CHMP4B	332	4	19053	28.694277108433738	1	1	1
GOTERM_BP_DIRECT	GO:0007617~mating behavior	2	0.5115089514066496	0.06770560003741065	APP, TH	332	4	19053	28.694277108433738	1	1	1
GOTERM_BP_DIRECT	GO:2001235~positive regulation of apoptotic signaling pathway	3	0.7672634271099744	0.0744112652806655	APAF1, CTSH, TP63	332	26	19053	6.6217562557924	1	1	1
GOTERM_BP_DIRECT	GO:0048009~insulin-like growth factor receptor signaling pathway	3	0.7672634271099744	0.0744112652806655	IGFBP5, IGF2, MAP2K5	332	26	19053	6.6217562557924	1	1	1
GOTERM_BP_DIRECT	GO:0060325~face morphogenesis	3	0.7672634271099744	0.0744112652806655	COL1A1, RRAS, MMP2	332	26	19053	6.6217562557924	1	1	1
GOTERM_BP_DIRECT	GO:0034341~response to type II interferon	3	0.7672634271099744	0.07947129018516867	LOC106501751, LOC102180655, LOC108634238	332	27	19053	6.376506024096385	1	1	1
GOTERM_BP_DIRECT	GO:0032922~circadian regulation of gene expression	4	1.0230179028132993	0.07979990332242666	NCOA2, ID2, HNRNPU, CLOCK	332	58	19053	3.957831325301205	1	1	1
GOTERM_BP_DIRECT	GO:0060428~lung epithelium development	2	0.5115089514066496	0.08390537148865039	RCN3, PKD1	332	5	19053	22.955421686746988	1	1	1
GOTERM_BP_DIRECT	GO:0060056~mammary gland involution	2	0.5115089514066496	0.08390537148865039	IGFBP5, CAPN1	332	5	19053	22.955421686746988	1	1	1
GOTERM_BP_DIRECT	GO:0031915~positive regulation of synaptic plasticity	2	0.5115089514066496	0.08390537148865039	DBN1, ANAPC2	332	5	19053	22.955421686746988	1	1	1
GOTERM_BP_DIRECT	GO:0030574~collagen catabolic process	3	0.7672634271099744	0.08463506751317378	MRC2, MMP2, MMP23B	332	28	19053	6.148773666092943	1	1	1
GOTERM_BP_DIRECT	GO:0019915~lipid storage	3	0.7672634271099744	0.08989749115974202	BSCL2, CRACR2B, CIDEA	332	29	19053	5.936746987951807	1	1	1
GOTERM_BP_DIRECT	GO:0160077~lipid droplet fusion	2	0.5115089514066496	0.09982448751346211	CRACR2B, CIDEA	332	6	19053	19.12951807228916	1	1	1
GOTERM_BP_DIRECT	GO:0090481~pyrimidine nucleotide-sugar transmembrane transport	2	0.5115089514066496	0.09982448751346211	SLC35A2, SLC35A4	332	6	19053	19.12951807228916	1	1	1
GOTERM_BP_DIRECT	GO:0055090~acylglycerol homeostasis	2	0.5115089514066496	0.09982448751346211	APOA1, APOE	332	6	19053	19.12951807228916	1	1	1
GOTERM_BP_DIRECT	GO:0051793~medium-chain fatty acid catabolic process	2	0.5115089514066496	0.09982448751346211	GLYATL2, LOC102179380	332	6	19053	19.12951807228916	1	1	1
GOTERM_MF_DIRECT	GO:0045236~CXCR chemokine receptor binding	3	0.7672634271099744	0.01992771677022789	CXCL10, CXCL12, CXCL13	326	13	19082	13.507786691835772	0.999955686355081	1	1
GOTERM_MF_DIRECT	GO:0005509~calcium ion binding	19	4.859335038363171	0.033220257841231754	FBLN7, CGREF1, ACOT8, CD93, PROS1, PDCD6, LTBP2, CRNN, RCN3, RCN1, CRACR2B, LOC102175216, S100A13, CHP2, S100A5, CD248, CAPN1, FKBP9, LOC102187909	326	657	19082	1.692756627541063	0.9999999506694744	1	1
GOTERM_MF_DIRECT	GO:0044877~protein-containing complex binding	7	1.7902813299232736	0.03800394452680686	RAP1B, SLC25A3, RRAS, IST1, PSMG4, VIPAS39, GIT1	326	145	19082	2.8257668711656443	0.9999999958284346	1	1
GOTERM_MF_DIRECT	GO:0004252~serine-type endopeptidase activity	9	2.3017902813299234	0.047182260065914375	HTRA3, CLPP, LOC102174387, CTSH, LOC108638461, LOC102176878, F3, LOC102188098, KLK6	326	233	19082	2.2609600042128544	0.9999999999647712	1	1
GOTERM_MF_DIRECT	GO:0008009~chemokine activity	4	1.0230179028132993	0.048250672140252	CXCL10, CXCL12, CXCL13, CXCL14	326	48	19082	4.877811860940695	0.9999999999798515	1	1
GOTERM_MF_DIRECT	GO:0019797~procollagen-proline 3-dioxygenase activity	2	0.5115089514066496	0.05023255876860413	P3H1, P3H3	326	3	19082	39.02249488752556	0.9999999999928648	1	1
GOTERM_MF_DIRECT	GO:0001968~fibronectin binding	3	0.7672634271099744	0.05784648484364271	CCDC80, IGFBP5, MYOC	326	23	19082	7.634835956255001	0.9999999999998704	1	1
GOTERM_MF_DIRECT	GO:0070991~medium-chain fatty acyl-CoA dehydrogenase activity	2	0.5115089514066496	0.06641131123877725	ACAD9, LOC102179380	326	4	19082	29.266871165644172	0.9999999999999987	1	1
GOTERM_MF_DIRECT	GO:0005543~phospholipid binding	5	1.278772378516624	0.07220316837127423	BSCL2, APOA1, APOE, F3, CLINT1	326	92	19082	3.181181648439584	0.9999999999999999	1	1
GOTERM_MF_DIRECT	GO:0005507~copper ion binding	4	1.0230179028132993	0.07620580133364348	IL1A, S100A13, LOC102175794, S100A5	326	58	19082	4.03680981595092	1	1	1
GOTERM_MF_DIRECT	GO:0015165~pyrimidine nucleotide-sugar transmembrane transporter activity	2	0.5115089514066496	0.08231530137524172	SLC35A2, SLC35A4	326	5	19082	23.413496932515336	1	1	1
GOTERM_MF_DIRECT	GO:0048306~calcium-dependent protein binding	4	1.0230179028132993	0.08899259736682749	CRNN, PDCD6, S100A13, S100A5	326	62	19082	3.7763704729863448	1	1	1
GOTERM_MF_DIRECT	GO:0003824~catalytic activity	3	0.7672634271099744	0.09740076733161455	RSAD2, PLD4, MEST	326	31	19082	5.664555709479517	1	1	1
GOTERM_MF_DIRECT	GO:0017162~aryl hydrocarbon receptor binding	2	0.5115089514066496	0.09794918128277406	NCOA2, TAF6	326	6	19082	19.51124744376278	1	1	1
KEGG_PATHWAY	chx04144:Endocytosis	12	3.0690537084398977	0.008382773531527093	ACAP2, RAB5C, SH3KBP1, IST1, LOC102181202, CHMP4C, MVB12A, PIP5K1A, CHMP4B, ARAP1, AP2A2, GIT1	173	254	9150	2.498748350097856	0.8831211296614998	1	1
KEGG_PATHWAY	chx05160:Hepatitis C	9	2.3017902813299234	0.010434132825336952	CXCL10, CLDN4, CLDN3, APAF1, RSAD2, TRADD, LOC102168687, MX1, EIF2AK2	173	160	9150	2.9750722543352603	0.9310712736149633	1	1
KEGG_PATHWAY	chx04217:Necroptosis	9	2.3017902813299234	0.01282984539836457	IL1A, LOC102175216, LOC102178027, TRADD, CHMP4C, EIF2AK2, CHMP4B, CAPN1, PYGL	173	166	9150	2.867539522250853	0.9628495337896359	1	1
KEGG_PATHWAY	chx04940:Type I diabetes mellitus	5	1.278772378516624	0.02601499562174429	IL1A, LOC102181202, LOC108638461, LOC102179937, LOC102176878	173	60	9150	4.407514450867052	0.9987954385260225	1	1
KEGG_PATHWAY	chx05332:Graft-versus-host disease	5	1.278772378516624	0.028921426834357285	IL1A, LOC102181202, LOC108638461, LOC102179937, LOC102176878	173	62	9150	4.265336565355212	0.9994378337883456	1	1
KEGG_PATHWAY	chx05165:Human papillomavirus infection	13	3.324808184143223	0.033456000830415014	TNXB, LOC102181202, TRADD, MX1, EIF2AK2, ISG15, COL1A1, COL1A2, CREB3L4, CREB3L1, CHAD, DVL1, ATP6V0C	173	352	9150	1.953330267997898	0.9998295820434568	1	1
KEGG_PATHWAY	chx04933:AGE-RAGE signaling pathway in diabetic complications	6	1.5345268542199488	0.0444525405135685	COL1A1, IL1A, COL3A1, COL1A2, MMP2, F3	173	103	9150	3.0809809753633757	0.9999907885742904	1	1
KEGG_PATHWAY	chx05164:Influenza A	8	2.0460358056265986	0.04572172427882888	CXCL10, IL1A, APAF1, RSAD2, TRADD, MX1, EIF2AK2, LOC102179937	173	174	9150	2.431732110823201	0.9999934365153029	1	1
KEGG_PATHWAY	chx04962:Vasopressin-regulated water reabsorption	4	1.0230179028132993	0.057982585819256485	DYNC1LI2, RAB5C, CREB3L4, CREB3L1	173	47	9150	4.501291354076988	0.999999757323641	1	1
KEGG_PATHWAY	chx03272:Virion - Hepatitis viruses	4	1.0230179028132993	0.06102579686028481	CLDN4, CLDN3, IST1, CHMP4B	173	48	9150	4.407514450867052	0.9999998936632164	1	1
KEGG_PATHWAY	chx04670:Leukocyte transendothelial migration	6	1.5345268542199488	0.0653794566813111	RAP1B, CLDN4, CXCL12, CLDN3, MMP2, THY1	173	115	9150	2.7594873083689366	0.9999999674907237	1	1
KEGG_PATHWAY	chx05330:Allograft rejection	4	1.0230179028132993	0.07732024327509998	LOC102181202, LOC108638461, LOC102179937, LOC102176878	173	53	9150	3.991711200785254	0.9999999987753752	1	1
KEGG_PATHWAY	chx01100:Metabolic pathways	39	9.974424552429667	0.09068953997986388	MTFMT, NDUFB10, GPAA1, PLD4, ALOX12B, PYGL, NADSYN1, PIGY, TM7SF2, NT5E, MAT2A, GUK1, PIP5K1A, LOC102179380, PDE6A, CKB, PGLS, NANS, ACAA1, PDE8A, PCK2, ARSA, ACOT8, SETDB1, GPX7, NME3, LOC106503993, LOC102188264, COQ6, DPM3, TH, LOC102175216, LOC102179090, PEMT, NDUFS2, LOC102175794, MVD, ATP6V0C, PTGES	173	1637	9150	1.2600591099607699	0.9999999999703785	1	1
KEGG_PATHWAY	chx04926:Relaxin signaling pathway	6	1.5345268542199488	0.09806734606311356	COL1A1, COL3A1, COL1A2, CREB3L4, CREB3L1, MMP2	173	130	9150	2.4410849266340593	0.9999999999962897	1	1
