# Supplementary material for: Construction of a Candidate Differentially Expressed Transcript Profile Associated with the Hair Follicle Cycle in Jiangnan Cashmere Goats (Capra hircus)
Source: Biology (Basel). 2026 Mar 20;15(6):498. doi: 10.3390/biology15060498 (PMC13023814; doi:10.3390/biology15060498)
Supplement: Supplementary file 1 [file biology-15-00498-s001.zip › supplementary files/supplementary files/Table S6.xlsx]

## Sheet: Sheet1
Category	Term	Count	%	PValue	Genes	List Total	Pop Hits	Pop Total	Fold Enrichment	Bonferroni	Benjamini	FDR
GOTERM_CC_DIRECT	GO:0005789~endoplasmic reticulum membrane	32	14.746543778801843	6.8702840176338754E-12	AGPAT5, PMEL, TEX264, TECR, MOSPD2, MGST1, MGST2, PLOD3, HACD2, LOC102188051, LOC102173866, TMEM68, LOC102181832, CERS4, CERS5, ELOVL4, RSAD2, ACSL1, ELOVL3, MX1, EPHX1, ACSL5, DGAT2L6, SORL1, SGPP2, ALDH3A2, FA2H, LOC108633884, SOAT1, LOC108633223, LOC102190037, LOC102179090	203	748	20989	4.423276520639604	1.2710021923822978E-9	1.271002543262267E-9	1.25726e-09
KEGG_PATHWAY	chx01100:Metabolic pathways	53	24.42396313364055	4.6101660510652917E-11	ACAA2, ACSM3, PANK1, LOC102181962, TECR, PLOD3, LOC102173866, MCEE, DBT, ME1, ENPP3, HADH, CERS4, CERS5, SDS, ELOVL4, ENTPD3, GPX4, LOC102189813, ACSL1, ELOVL3, ACSL5, ALDH3A2, LOC108633884, LOC102179090, LOC102190037, IVD, RGN, ACSBG1, MGLL, BCAT2, PTGES, AGPAT5, ACSS2, MGST1, MGST2, HACD2, ACACA, NT5E, RDH12, PCBD1, LOC102169702, SETDB1, EPHX2, MBOAT2, FAH, SGPP2, ACER1, GPAM, LOC108633223, FAS…	120	1637	9150	2.4686927306047646	8.344403723548055E-9	8.344400552428178E-9	7.97559e-09
KEGG_PATHWAY	chx01212:Fatty acid metabolism	11	5.0691244239631335	4.877920221334669E-9	ACAA2, ELOVL4, ACSL1, FASN, TECR, ELOVL3, ACSL5, ACSBG1, HADH, HACD2, ACACA	120	61	9150	13.749999999999998	8.829031648005525E-7	4.4145178003078755E-7	4.2194e-07
KEGG_PATHWAY	chx00561:Glycerolipid metabolism	10	4.6082949308755765	3.7917276667797534E-7	AGPAT5, ALDH3A2, LOC102173866, GPAM, LOC108633884, LOC108633223, LOC102190037, LOC102179090, MBOAT2, MGLL	120	73	9150	10.445205479452055	6.862792876716206E-5	2.287675692290451E-5	2.18656e-05
KEGG_PATHWAY	chx00062:Fatty acid elongation	7	3.225806451612903	1.9618113086973283E-6	ACAA2, ELOVL4, LOC102181962, TECR, ELOVL3, HADH, HACD2	120	30	9150	17.791666666666668	3.5502515883778507E-4	8.87719617185541E-5	8.48483e-05
GOTERM_BP_DIRECT	GO:0019432~triglyceride biosynthetic process	7	3.225806451612903	1.6027496322046327E-7	LOC102173866, GPAM, LOC108633884, LOC108633223, LOC102190037, LOC102179090, TMEM68	196	25	19053	27.218571428571426	1.3029506637618482E-4	1.3030354509823664E-4	0.000129502
GOTERM_MF_DIRECT	GO:0046914~transition metal ion binding	6	2.7649769585253456	8.450161276738741E-7	S100A7A, APP, LOC108633164, LOC102191570, S100A5, LOC102187909	186	19	19082	32.397283531409165	3.066939437231797E-4	3.067408543456163E-4	0.000305896
GOTERM_BP_DIRECT	GO:0045071~negative regulation of viral genome replication	7	3.225806451612903	1.1273462598983549E-6	RSAD2, LOC102190983, LOC102168687, MX1, EIF2AK2, ISG15, LOC108634238	196	34	19053	20.01365546218487	9.161131378196963E-4	4.5826625464868124E-4	0.000455448
GOTERM_MF_DIRECT	GO:0004144~diacylglycerol O-acyltransferase activity	5	2.3041474654377883	5.711007455493639E-6	LOC102173866, LOC108633884, LOC108633223, LOC102190037, LOC102179090	186	13	19082	39.45822994210091	0.0020709542351017296	0.0010365478531720953	0.00103369
GOTERM_CC_DIRECT	GO:0005783~endoplasmic reticulum	21	9.67741935483871	2.886985001675786E-5	AGPAT5, APP, GLYATL2, ELOVL4, RSAD2, ACSL1, EI24, TECR, ELOVL3, MGST2, PLOD3, ACSL5, LRP2, IFIT2, LOC102188051, ACER1, FA2H, FNDC4, AQP11, ACSBG1, LOC102182748	203	733	20989	2.962177165169121	0.005326761572622352	0.0019528797789485116	0.00193177
GOTERM_CC_DIRECT	GO:0005739~mitochondrion	25	11.52073732718894	3.16683207397056E-5	AGPAT5, ACAA2, MGST1, ABHD5, ACACA, MCEE, DBT, PDK4, ME1, BCO2, HADH, RAB11FIP5, GLYATL2, MRPS27, SDS, GPX4, RSAD2, SECISBP2L, ECH1, ACSL5, PDP1, IVD, XAF1, CRAT, BCAT2	203	992	20989	2.6056977991419035	0.005841603202050072	0.0019528797789485116	0.00193177
KEGG_PATHWAY	chx00061:Fatty acid biosynthesis	5	2.3041474654377883	5.67919620007191E-5	ACSL1, FASN, ACSL5, ACSBG1, ACACA	120	17	9150	22.426470588235293	0.010226982135419282	0.0020558690244260316	0.001965
KEGG_PATHWAY	chx00280:Valine, leucine and isoleucine degradation	7	3.225806451612903	8.144426870303864E-5	ALDH3A2, MCEE, ACAA2, IVD, DBT, HADH, BCAT2	120	56	9150	9.53125	0.01463388150704159	0.002456902105874999	0.00234831
KEGG_PATHWAY	chx00071:Fatty acid degradation	6	2.7649769585253456	5.455855492596461E-4	ALDH3A2, ACAA2, ACSL1, ACSL5, ACSBG1, HADH	120	52	9150	8.798076923076923	0.09405613387063372	0.01298443011174871	0.0124105
KEGG_PATHWAY	chx01040:Biosynthesis of unsaturated fatty acids	5	2.3041474654377883	5.738974635027054E-4	ELOVL4, LOC102181962, TECR, ELOVL3, HACD2	120	30	9150	12.708333333333332	0.09868931575452844	0.01298443011174871	0.0124105
KEGG_PATHWAY	chx00640:Propanoate metabolism	5	2.3041474654377883	6.523509171863075E-4	MCEE, ACSS2, DBT, ECHDC1, ACACA	120	31	9150	12.298387096774192	0.11140529392860243	0.013119501778969072	0.0125396
KEGG_PATHWAY	chx03320:PPAR signaling pathway	7	3.225806451612903	9.700070447177336E-4	FABP3, ACSL1, ME1, ACSL5, ACSBG1, PLIN2, RXRG	120	88	9150	6.065340909090909	0.1610938875482788	0.01755712750939098	0.0167811
GOTERM_BP_DIRECT	GO:0035338~long-chain fatty-acyl-CoA biosynthetic process	4	1.8433179723502304	1.2014850392024733E-4	ELOVL4, ACSL1, ELOVL3, ACSL5	196	10	19053	38.883673469387745	0.0930669099941317	0.03256024456238703	0.03236
KEGG_PATHWAY	chx00770:Pantothenate and CoA biosynthesis	4	1.8433179723502304	0.0024043367885985363	ALDH3A2, PANK1, ENPP3, BCAT2	120	21	9150	14.523809523809524	0.3531940579199587	0.039562268976030456	0.0378137
GOTERM_CC_DIRECT	GO:0005811~lipid droplet	6	2.7649769585253456	0.0011764556122488634	RSAD2, CIDEA, PNPLA5, PLIN2, ABHD5, CIDEC	203	82	20989	7.565421122191517	0.19569152916016275	0.054411072066509934	0.0538228
KEGG_PATHWAY	chx04146:Peroxisome	6	2.7649769585253456	0.004430083724941737	ACSL1, EPHX2, ECH1, ACSL5, FAR2, CRAT	120	83	9150	5.5120481927710845	0.5522975932161043	0.0668204295178712	0.063867
KEGG_PATHWAY	chx04975:Fat digestion and absorption	5	2.3041474654377883	0.006721097578123173	LOC102173866, LOC108633884, LOC108633223, LOC102190037, LOC102179090	120	58	9150	6.573275862068965	0.7049543659134383	0.09357835858771495	0.0894423
GOTERM_MF_DIRECT	GO:0004602~glutathione peroxidase activity	4	1.8433179723502304	7.748796327858047E-4	GPX4, MGST1, MGST2, PTGES	186	19	19082	21.598189020939447	0.24526632673690796	0.09376043556708237	0.0935021
GOTERM_BP_DIRECT	GO:0042761~very long-chain fatty acid biosynthetic process	4	1.8433179723502304	5.358482625366522E-4	ELOVL4, TECR, ELOVL3, HACD2	196	16	19053	24.302295918367346	0.35322797193434763	0.10657119877777578	0.105916
GOTERM_BP_DIRECT	GO:0006629~lipid metabolic process	8	3.686635944700461	7.426689606946264E-4	IL1RN, ACSS2, LOC102189813, CIDEA, LIPM, MGST2, DGAT2L6, BCAT2	196	145	19053	5.3632653061224485	0.4533869790799311	0.10657119877777578	0.105916
GOTERM_BP_DIRECT	GO:0006635~fatty acid beta-oxidation	5	2.3041474654377883	8.012127540669677E-4	ACAA2, ECH1, ECHDC1, HADH, CRAT	196	41	19053	11.854778496764562	0.47881335514416057	0.10657119877777578	0.105916
GOTERM_BP_DIRECT	GO:0051607~defense response to virus	9	4.147465437788019	0.0010201031211335557	GPAM, RSAD2, LOC102190983, LOC102184324, LOC102168687, MX1, ISG15, LOC108634238, IFIT2	196	198	19053	4.418599257884972	0.5638491605814516	0.10657119877777578	0.105916
GOTERM_BP_DIRECT	GO:0140374~antiviral innate immune response	5	2.3041474654377883	0.0010486710826841405	LOC102190983, LOC102168687, MX1, EIF2AK2, IFIT2	196	44	19053	11.046498144712432	0.5738726081572825	0.10657119877777578	0.105916
GOTERM_CC_DIRECT	GO:0005641~nuclear envelope lumen	3	1.3824884792626728	0.004787540871597417	APP, SORL1, PTGES	203	11	20989	28.198387819077475	0.5884488656010496	0.17713901224910444	0.175224
GOTERM_BP_DIRECT	GO:0006631~fatty acid metabolic process	5	2.3041474654377883	0.0027522110662201228	ALDH3A2, FA2H, GPAM, LOC102181962, ABHD5	196	57	19053	8.527121374865736	0.8936087944090765	0.2486163996485511	0.247087
KEGG_PATHWAY	chx00620:Pyruvate metabolism	4	1.8433179723502304	0.024268763488875012	ALDH3A2, ACSS2, ME1, ACACA	120	48	9150	6.354166666666667	0.9882843137287565	0.31376044224902694	0.299893
GOTERM_MF_DIRECT	GO:0004364~glutathione transferase activity	4	1.8433179723502304	0.0036162212828477814	LOC102189813, MGST1, MGST2, PTGES	186	32	19082	12.823924731182798	0.7315438113207279	0.3281720814184362	0.327268
GOTERM_MF_DIRECT	GO:0003846~2-acylglycerol O-acyltransferase activity	3	1.3824884792626728	0.004854358214199723	LOC102173866, LOC102190037, LOC102179090	186	11	19082	27.979472140762464	0.8290566277611389	0.35242640635089983	0.351456
GOTERM_CC_DIRECT	GO:0005615~extracellular space	24	11.059907834101383	0.013159935570393006	KRTDAP, APP, IL1RN, LOC102186944, CCL21, SPINK7, KRT2, KRT79, PLOD3, LOC102189201, SORL1, KLK7, S100A7A, LOC102191570, LOC108633164, ACE2, KITLG, FABP3, FNDC4, SELL, CTSH, PI16, PGLYRP1, WNT2	203	1456	20989	1.7042981648892976	0.9137710695380765	0.4057646800871177	0.401378
GOTERM_BP_DIRECT	GO:0055088~lipid homeostasis	4	1.8433179723502304	0.0058797030088083005	PNPLA5, ABHD5, ACACA, LOC102182748	196	36	19053	10.801020408163264	0.9917232669645251	0.43557500266281773	0.432896
GOTERM_BP_DIRECT	GO:0070417~cellular response to cold	3	1.3824884792626728	0.006429151330816498	RBM3, CIRBP, CIDEA	196	12	19053	24.302295918367346	0.9947197121349574	0.43557500266281773	0.432896
GOTERM_BP_DIRECT	GO:0008610~lipid biosynthetic process	3	1.3824884792626728	0.006429151330816498	FA2H, ACSS2, ACSL1	196	12	19053	24.302295918367346	0.9947197121349574	0.43557500266281773	0.432896
KEGG_PATHWAY	chx00600:Sphingolipid metabolism	4	1.8433179723502304	0.039460313963428265	ACER1, CERS4, CERS5, SGPP2	120	58	9150	5.258620689655173	0.9993156604149137	0.47615445515870103	0.455109
GOTERM_BP_DIRECT	GO:0006633~fatty acid biosynthetic process	4	1.8433179723502304	0.007896830987868711	FA2H, ACSM3, FASN, ACACA	196	40	19053	9.720918367346936	0.9984125195732227	0.4938556610105586	0.490818
GOTERM_BP_DIRECT	GO:0006651~diacylglycerol biosynthetic process	3	1.3824884792626728	0.00874612312505069	LOC102173866, LOC102190037, LOC102179090	196	14	19053	20.830539358600582	0.9992087334664254	0.5078998643333008	0.504776
GOTERM_BP_DIRECT	GO:0030148~sphingolipid biosynthetic process	3	1.3824884792626728	0.010024192232981689	ELOVL4, ELOVL3, HACD2	196	15	19053	19.44183673469388	0.9997228052545413	0.5093542678383821	0.506222
GOTERM_BP_DIRECT	GO:0055091~phospholipid homeostasis	3	1.3824884792626728	0.010024192232981689	FABP3, GPAM, TLCD2	196	15	19053	19.44183673469388	0.9997228052545413	0.5093542678383821	0.506222
KEGG_PATHWAY	chx00480:Glutathione metabolism	4	1.8433179723502304	0.04849434800554317	GPX4, LOC102189813, MGST1, MGST2	120	63	9150	4.841269841269841	0.9998762747335598	0.5432552906566751	0.519244
KEGG_PATHWAY	chx00290:Valine, leucine and isoleucine biosynthesis	2	0.9216589861751152	0.05102397757548882	SDS, BCAT2	120	4	9150	38.125	0.9999235815331368	0.5432552906566751	0.519244
KEGG_PATHWAY	chx00310:Lysine degradation	4	1.8433179723502304	0.056386794298396894	ALDH3A2, SETDB1, PLOD3, HADH	120	67	9150	4.552238805970149	0.999972602190997	0.5465727886888628	0.522415
KEGG_PATHWAY	chx05160:Hepatitis C	6	2.7649769585253456	0.05737504411651046	CLDN3, RSAD2, LOC102190983, LOC102168687, MX1, EIF2AK2	120	160	9150	2.85938	0.999977335457436	0.5465727886888628	0.522415
KEGG_PATHWAY	chx01200:Carbon metabolism	5	2.3041474654377883	0.06428652101685188	MCEE, SDS, ACSS2, RGN, ME1	120	116	9150	3.2866379310344827	0.9999940177813259	0.56314113515797	0.538251
KEGG_PATHWAY	chx05204:Chemical carcinogenesis - DNA adducts	4	1.8433179723502304	0.06705268504197197	LOC102189813, EPHX1, MGST1, MGST2	120	72	9150	4.236111111111111	0.9999964994316474	0.56314113515797	0.538251
KEGG_PATHWAY	chx04920:Adipocytokine signaling pathway	4	1.8433179723502304	0.06928922092580228	ACSL1, ACSL5, ACSBG1, RXRG	120	73	9150	4.178082191780822	0.9999977329107482	0.56314113515797	0.538251
KEGG_PATHWAY	chx00980:Metabolism of xenobiotics by cytochrome P450	4	1.8433179723502304	0.07155937076592989	LOC102189813, EPHX1, MGST1, MGST2	120	74	9150	4.121621621621621	0.9999985428681853	0.56314113515797	0.538251
GOTERM_MF_DIRECT	GO:0016746~acyltransferase activity	3	1.3824884792626728	0.009034528782564848	AGPAT5, TMEM68, MBOAT2	186	15	19082	20.518279569892474	0.9629111282483082	0.5465889913451734	0.545083
GOTERM_BP_DIRECT	GO:0006898~receptor-mediated endocytosis	4	1.8433179723502304	0.011603138797499817	SDC1, LRP2, LYVE1, SORL1	196	46	19053	8.452972493345163	0.9999242829470443	0.5549030495510207	0.55149
GOTERM_BP_DIRECT	GO:0006637~acyl-CoA metabolic process	3	1.3824884792626728	0.014316071192803351	GPAM, ACSM3, LOC102181962	196	18	19053	16.2015306122449	0.9999918954245316	0.646609215541618	0.642633
GOTERM_CC_DIRECT	GO:0005741~mitochondrial outer membrane	6	2.7649769585253456	0.027930521057438033	GPAM, RSAD2, ACSL1, MGST1, RMDN3, ACSL5	203	176	20989	3.5247984773846843	0.9947033428630931	0.7381637708037194	0.730184
GOTERM_CC_DIRECT	GO:0005829~cytosol	43	19.81566820276498	0.03377162598222305	BEX4, IL1RN, ACSS2, DCTN2, NAA20, TEX264, PANK1, VPS26A, ABHD5, THSD1, ACACA, IFIT2, PRDX2, NT5E, RNF216, LOC102190983, CTSH, PCBD1, LOC102181832, SLC25A20, LOC102169702, TXNL4A, LOC108636548, SDS, EPHX2, MX1, LOC102184087, EIF2AK2, ISG15, PARP14, CIDEC, DUSP6, FABP3, EIF6, LOC108638299, FASN, GPD1, LOC102168687, ECHDC1, THRSP, PLIN2, SRSF5, CDO1	203	3308	20989	1.3439981296275338	0.9982631570781273	0.7809688508389081	0.772526
GOTERM_CC_DIRECT	GO:0005576~extracellular region	18	8.294930875576037	0.0387509865206893	KRTDAP, APP, FGFBP1, CCL21, ANXA2, ISG15, PROCA1, LOC108638062, SORL1, KLK11, KLK7, KITLG, LOC102191166, SDC1, ENPP3, PI16, PGLYRP1, WNT2	203	1106	20989	1.6827247703970285	0.9993322055381793	0.7965480562586135	0.787937
GOTERM_BP_DIRECT	GO:0046320~regulation of fatty acid oxidation	2	0.9216589861751152	0.02036500192481695	FABP3, PDK4	196	2	19053	97.20918367346938	0.9999999456412406	0.8714077139408516	0.866049
GOTERM_MF_DIRECT	GO:0042802~identical protein binding	19	8.755760368663594	0.017082335216666092	APP, PMEL, LOC102189813, DCTN2, MX1, MGST2, EIF2AK2, ACACA, IFIT2, ACE2, NT5E, CLDN3, TRPV6, CSNK2B, STAT4, ME1, SDC1, PCBD1, LNPK	186	1076	19082	1.8115581404644843	0.9980781393846342	0.8858410976642559	0.883401
GOTERM_CC_DIRECT	GO:0045095~keratin filament	5	2.3041474654377883	0.048576676944178825	KRT18, LOC108638299, KRT2, KRT79, LOC108636548	203	142	20989	3.6406369249982653	0.9999001951174799	0.8986685234673083	0.888953
GOTERM_CC_DIRECT	GO:0005681~spliceosomal complex	4	1.8433179723502304	0.054651096529113236	RBM3, HNRNPK, CIRBP, TXNL4A	203	89	20989	4.646925333480932	0.9999694829122578	0.9191320779896316	0.909196
GOTERM_CC_DIRECT	GO:0005759~mitochondrial matrix	5	2.3041474654377883	0.08770793632235496	ACSM3, DBT, PDK4, HADH, CCAR2	203	174	20989	2.9710945020100787	0.9999999578525882	1	0.994565
GOTERM_CC_DIRECT	GO:0005740~mitochondrial envelope	2	0.9216589861751152	0.0921969572571857	CIDEA, SLC25A20	203	10	20989	20.67881773399015	0.9999999830779762	1	0.994565
GOTERM_BP_DIRECT	GO:0120162~positive regulation of cold-induced thermogenesis	4	1.8433179723502304	0.030170915283453042	PLAC8, FABP3, ACSL1, ELOVL3	196	66	19053	5.891465677179962	0.9999999999847524	1	0.995074
GOTERM_BP_DIRECT	GO:0097176~epoxide metabolic process	2	0.9216589861751152	0.030392235383910636	EPHX2, EPHX1	196	3	19053	64.8061224489796	0.9999999999873347	1	0.995074
GOTERM_BP_DIRECT	GO:0043542~endothelial cell migration	3	1.3824884792626728	0.03308962540405617	S100A7A, LOC108633164, LOC102191570	196	28	19053	10.415269679300291	0.9999999999986848	1	0.995074
GOTERM_BP_DIRECT	GO:0019915~lipid storage	3	1.3824884792626728	0.035305833481963	CIDEA, PLIN2, CIDEC	196	29	19053	10.056122448979592	0.9999999999997964	1	0.995074
GOTERM_BP_DIRECT	GO:0070106~interleukin-27-mediated signaling pathway	2	0.9216589861751152	0.04031735423384568	LOC102190983, MX1	196	4	19053	48.60459183673469	0.999999999999997	1	0.995074
GOTERM_BP_DIRECT	GO:0042304~regulation of fatty acid biosynthetic process	2	0.9216589861751152	0.04031735423384568	EIF6, PDK4	196	4	19053	48.60459183673469	0.999999999999997	1	0.995074
GOTERM_BP_DIRECT	GO:0032728~positive regulation of interferon-beta production	3	1.3824884792626728	0.04228421032899199	LOC102190983, POLR3F, ISG15	196	32	19053	9.113360969387754	0.9999999999999994	1	0.995074
GOTERM_BP_DIRECT	GO:0032722~positive regulation of chemokine production	3	1.3824884792626728	0.04228421032899199	APP, EIF2AK2, LOC102169702	196	32	19053	9.113360969387754	0.9999999999999994	1	0.995074
GOTERM_BP_DIRECT	GO:0015909~long-chain fatty acid transport	2	0.9216589861751152	0.05014139307356437	FABP3, PLIN2	196	5	19053	38.883673469387745	1	1	0.995074
GOTERM_BP_DIRECT	GO:0006924~activation-induced cell death of T cells	2	0.9216589861751152	0.05014139307356437	GPAM, FASN	196	5	19053	38.883673469387745	1	1	0.995074
GOTERM_BP_DIRECT	GO:0050728~negative regulation of inflammatory response	4	1.8433179723502304	0.05349374179571735	NT5E, FNDC4, ENPP3, PGLYRP1	196	83	19053	4.6847799360708136	1	1	0.995074
GOTERM_BP_DIRECT	GO:0030497~fatty acid elongation	2	0.9216589861751152	0.05986537608252158	TECR, HACD2	196	6	19053	32.4030612244898	1	1	0.995074
GOTERM_BP_DIRECT	GO:0160077~lipid droplet fusion	2	0.9216589861751152	0.05986537608252158	CIDEA, CIDEC	196	6	19053	32.4030612244898	1	1	0.995074
GOTERM_BP_DIRECT	GO:0009143~nucleoside triphosphate catabolic process	2	0.9216589861751152	0.05986537608252158	ENTPD3, ENPP3	196	6	19053	32.4030612244898	1	1	0.995074
GOTERM_BP_DIRECT	GO:0060982~coronary artery morphogenesis	2	0.9216589861751152	0.05986537608252158	HAND2, LRP2	196	6	19053	32.4030612244898	1	1	0.995074
GOTERM_BP_DIRECT	GO:0033211~adiponectin-activated signaling pathway	2	0.9216589861751152	0.06949031710577716	ACSL1, CSNK2B	196	7	19053	27.774052478134106	1	1	0.995074
GOTERM_BP_DIRECT	GO:0030258~lipid modification	2	0.9216589861751152	0.06949031710577716	FA2H, MBOAT2	196	7	19053	27.774052478134106	1	1	0.995074
GOTERM_BP_DIRECT	GO:0006750~glutathione biosynthetic process	2	0.9216589861751152	0.07901721977356187	SLC1A2, MGST2	196	8	19053	24.302295918367346	1	1	0.995074
GOTERM_BP_DIRECT	GO:1903589~positive regulation of blood vessel endothelial cell proliferation involved in sprouting angiogenesis	2	0.9216589861751152	0.07901721977356187	FGFBP1, AGTR1	196	8	19053	24.302295918367346	1	1	0.995074
GOTERM_BP_DIRECT	GO:0000038~very long-chain fatty acid metabolic process	2	0.9216589861751152	0.08844707758925932	ACSL1, ACSBG1	196	9	19053	21.60204081632653	1	1	0.995074
GOTERM_BP_DIRECT	GO:0010890~positive regulation of triglyceride storage	2	0.9216589861751152	0.08844707758925932	CIDEA, PLIN2	196	9	19053	21.60204081632653	1	1	0.995074
GOTERM_BP_DIRECT	GO:0034626~fatty acid elongation, polyunsaturated fatty acid	2	0.9216589861751152	0.08844707758925932	ELOVL4, ELOVL3	196	9	19053	21.60204081632653	1	1	0.995074
GOTERM_BP_DIRECT	GO:0010629~negative regulation of gene expression	5	2.3041474654377883	0.09118479680615585	APP, CLDN3, SETDB1, HAND2, PARP14	196	166	19053	2.927987460044259	1	1	0.995074
GOTERM_BP_DIRECT	GO:0035455~response to interferon-alpha	2	0.9216589861751152	0.09778087405301816	EIF2AK2, LOC108634238	196	10	19053	19.441836734693872	1	1	0.995074
GOTERM_BP_DIRECT	GO:0034625~fatty acid elongation, monounsaturated fatty acid	2	0.9216589861751152	0.09778087405301816	ELOVL4, ELOVL3	196	10	19053	19.441836734693872	1	1	0.995074
GOTERM_BP_DIRECT	GO:0035456~response to interferon-beta	2	0.9216589861751152	0.09778087405301816	XAF1, LOC108634238	196	10	19053	19.441836734693872	1	1	0.995074
GOTERM_BP_DIRECT	GO:0001676~long-chain fatty acid metabolic process	2	0.9216589861751152	0.09778087405301816	ACSL1, ACSL5	196	10	19053	19.441836734693872	1	1	0.995074
GOTERM_MF_DIRECT	GO:0048306~calcium-dependent protein binding	4	1.8433179723502304	0.022326202497417822	S100A7A, LOC108633164, LOC102191570, S100A5	186	62	19082	6.618799861255637	0.9997243149326782	1	1
GOTERM_MF_DIRECT	GO:0047676~arachidonate-CoA ligase activity	2	0.9216589861751152	0.04754902808439248	ACSL1, ACSL5	186	5	19082	41.03655913978495	0.9999999791130783	1	1
GOTERM_MF_DIRECT	GO:0043295~glutathione binding	2	0.9216589861751152	0.05678546095280702	MGST2, PTGES	186	6	19082	34.19713261648746	0.9999999993924156	1	1
GOTERM_MF_DIRECT	GO:0004301~epoxide hydrolase activity	2	0.9216589861751152	0.05678546095280702	EPHX2, EPHX1	186	6	19082	34.19713261648746	0.9999999993924156	1	1
GOTERM_MF_DIRECT	GO:0008270~zinc ion binding	13	5.990783410138248	0.0672887073705716	SETDB1, LOC102184324, PARP14, NT5E, RNF216, ZMYM6, RGN, S100A5, ENPP3, CDO1, PGLYRP1, XAF1, RXRG	186	761	19082	1.7525468752207762	0.9999999999895709	1	1
GOTERM_MF_DIRECT	GO:0050291~sphingosine N-acyltransferase activity	2	0.9216589861751152	0.07499190781312205	CERS4, CERS5	186	8	19082	25.647849462365595	0.9999999999994862	1	1
GOTERM_MF_DIRECT	GO:0038024~cargo receptor activity	2	0.9216589861751152	0.08396362308669555	SDC1, LYVE1	186	9	19082	22.79808841099164	0.999999999999985	1	1
GOTERM_MF_DIRECT	GO:0009922~fatty acid elongase activity	2	0.9216589861751152	0.09284878691770579	ELOVL4, ELOVL3	186	10	19082	20.518279569892474	0.9999999999999996	1	1
