# Supplementary material for: Construction of a Candidate Differentially Expressed Transcript Profile Associated with the Hair Follicle Cycle in Jiangnan Cashmere Goats (Capra hircus)
Source: Biology (Basel). 2026 Mar 20;15(6):498. doi: 10.3390/biology15060498 (PMC13023814; doi:10.3390/biology15060498)
Supplement: Supplementary file 1 [file biology-15-00498-s001.zip › supplementary files/supplementary files/Table S3.xlsx]

## Sheet: Table S3
#ID	Pvalue	log2FC of ONT-Seq data	regulated	Gene	log2FC of Illumina sequencing data
XM_005686683.3	0.0054797	-0.849774	down	IL1RN	-8.52363
XM_018064272.1	4.2591e-08	-2.4174	down	LOC108638255	-7.87322
XM_018054443.1	0.00182834	-1.2066	down	RMDN3	-5.82804
XM_018041882.1	0.00740551	-1.00503	down	ACSL1	-4.82505
XM_005678341.3	0.000598248	-1.73033	down	LOC102190840	-3.35143
XM_013966630.2	0.00574261	-0.694329	down	GTF2H5	-3.13349
XM_013970413.2	6.31319e-06	-1.98311	down	AADACL3	-2.56786
XM_005699494.3	5.81012e-09	-2.31043	down	THRSP	-1.9079
XM_018054032.1	1.70867e-07	-0.926723	down	SRSF5	-1.85246
XM_018039339.1	0.00648727	-1.42076	down	CIDEA	-1.73894
XM_005680707.3	0.000567807	-1.10129	down	FAR2	-1.72528
XM_018053953.1	0.00589938	-0.676946	down	LOC102188051	-1.59986
XM_005684756.2	2.73456e-05	-2.42465	down	ENPP3	-1.43685
XM_005698201.3	3.07175e-06	-1.62136	down	PANK1	-1.4256
XM_013971294.2	0.00947583	-1.46394	down	GPR1	-1.41314
XM_005677099.2	4.2204e-05	-2.60422	down	RXRG	-1.38395
XM_005699500.2	0.00202935	-1.4722	down	AQP11	-1.37307
XM_005701086.3	0.00569244	-0.886281	down	MOSPD2	-1.3581
XM_013975082.2	0.00256631	-1.11222	down	LIPM	-1.34638
XM_005700785.3	0.000727574	-1.03873	down	RBM3	-1.32236
XM_018047695.1	0.00714665	-1.46876	down	ZNF740	-1.3137
XM_018047805.1	1.09423e-05	-1.19292	down	CERS5	-1.29501
XM_005679153.3	0.00110652	-1.38728	down	WNT2	-1.19253
XM_005698481.2	4.05483e-06	-1.87458	down	ACSL5	-1.18454
XM_005695623.3	2.95469e-05	-1.60326	down	CIDEC	-1.16289
XM_005700789.3	0.00879594	-0.757235	down	RBM3	-1.07628
XM_005682499.3	0.000760242	-0.914672	down	ACER1	-1.04128
XM_018049234.1	0.000857367	-0.759005	down	HADH	-1.03861
XM_018044301.1	1.72688e-05	-1.38087	down	BEX4	-1.03444
XM_013975269.2	0.000101779	-0.881068	down	GPAM	-1.02105
XM_018058226.1	0.00556192	-1.14397	down	PDP1	-0.994021
XM_005693264.3	0.00917081	-0.982477	down	PROCA1	-0.947873
XM_005698356.2	4.08936e-05	-1.17355	down	ELOVL3	-0.92241
XM_005698482.3	0.000855241	-1.59264	down	ACSL5	-0.897615
XM_018064736.1	0.00618186	-0.800806	down	ALDH3A2	-0.892658
XM_018052902.1	0.000127721	-1.12825	down	ELOVL4	-0.884985
XM_005700706.2	0.000345607	-1.20863	down	DGAT2L6	-0.848546
XM_018043995.1	1.34426e-07	-1.78938	down	RGN	-0.841463
XM_013970414.2	2.15582e-10	-2.51925	down	AADACL3	-0.825187
XM_005686006.2	0.00713983	-0.827248	down	RDH12	-0.806635
XM_005695063.3	0.0007879	-1.50025	down	FAH	-0.781569
XM_005677644.3	0.00375552	-0.932228	down	SETDB1	-0.758948
XM_005687429.3	0.00367263	-0.59984	down	KCTD4	-0.746355
XM_005690926.2	0.00368357	-0.797184	down	SOAT1	-0.696359
XM_005689454.3	2.21756e-06	-1.5178	down	BCO2	-0.636447
XM_005690001.2	2.33419e-05	-1.58945	down	LOC102173866	-0.626006
XM_013976798.2	3.37064e-07	-2.1606	down	LOC108633223	-0.600403
XM_005684474.3	1.89185e-05	-1.40114	down	ECHDC1	-0.575832
XM_005677949.3	0.0084439	-0.668184	down	LOC102191753	-0.56573
XM_013969077.2	0.00536599	-1.00571	down	THEM6	-0.560993
XM_018041727.1	8.04657e-05	-1.3483	down	PITX3	-0.542964
XM_018042052.1	6.69888e-05	-1.04227	down	AGPAT5	-0.536113
XM_013976462.2	0.00200063	-0.844787	down	RBM3	-0.528087
XM_018038295.1	0.00229264	-0.607255	down	TEX264	-0.517608
XM_005700817.3	0.003003	-1.28118	down	RGN	-0.517251
XM_005697568.3	0.000524098	-1.58214	down	ACSM3	-0.487938
XM_013963372.2	0.000454101	-0.88772	down	HNRNPA2B1	-0.471281
XM_018045763.1	0.00064111	-0.679446	down	HACD2	-0.442083
XM_005692378.3	0.000952483	-0.711823	down	ECH1	-0.405421
XM_018051776.1	0.00587061	-0.630972	down	HNRNPK	-0.401888
XM_005693262.3	0.0074814	-0.665358	down	PROCA1	-0.356891
XM_018058914.1	0.00167961	-1.0178	down	SGPP2	-0.325022
XM_018055496.1	0.00176094	-1.14857	down	FNDC4	-0.321342
XM_005681913.3	2.78469e-05	-1.00426	down	FGFBP1	-0.318162
XM_005691231.3	0.00939384	-0.598053	down	MGST2	-0.315311
XM_018050453.1	1.91008e-05	-0.704599	down	CIRBP	-0.297392
XM_005700816.3	4.39966e-05	-1.57206	down	RGN	-0.272872
XM_005679977.3	0.00247881	-1.05164	down	GPD1	-0.264245
XM_005679839.2	0.00723487	-1.20064	down	LOC102184404	-0.249134
XM_018043614.1	0.00991972	-1.2609	down	ACE2	-0.248943
XM_005700788.3	0.00426482	-0.89698	down	RBM3	-0.242042
XM_013963776.2	0.00609764	-1.06072	down	KRT79	-0.236545
NM_001285629.1	0.000478597	-1.01383	down	FASN	-0.202526
XM_018055602.1	0.000294754	-0.74333	down	SDC1	-0.193138
XM_005695982.2	0.00059934	-0.836113	down	SLC25A20	-0.183001
XM_018064607.1	0.00932019	-0.614409	down	LOC102169702	-0.175418
XM_018038328.1	2.05032e-05	-1.07053	down	ABHD5	-0.1614
XM_018067058.1	0.00312096	-1.29998	down	MGLL	-0.149235
XM_018052931.1	0.00526242	-0.614664	down	ME1	-0.146773
XM_013971229.2	0.00443769	-0.598674	down	KRTDAP	-0.131885
XM_018039635.1	0.00291632	-0.641444	down	ACAA2	-0.0773261
XM_005695290.3	0.00501335	-0.786054	down	TGM5	-0.0598005
XM_013975883.2	0.00570062	-1.00962	down	FANCF	-0.0382233
XM_018059334.1	0.000296334	-1.23458	down	LOC102190037	-0.0321277
XM_005695172.3	0.00619354	-0.589358	down	MCEE	-0.00803252
XM_005699783.3	0.00475906	1.38819536110998	up	METTL12	0.0104372
XM_018053293.1	0.005851	1.3486788474302	up	PLAGL1	0.0291844
XM_013971545.2	0.00605006	0.836715123168496	up	KLK7	0.0644694
XM_013971605.2	0.00063019	0.897028066334349	up	FABP3	0.0947095
XM_005675030.3	0.00520057	0.647442607508202	up	PARP14	0.154133
XM_018050642.1	0.00263802	1.6850828635041	up	APP	0.20381
XM_018040717.1	0.00791246	0.713328016225767	up	RNF216	0.225491
XM_018042610.1	0.00990282	0.632062282460028	up	PCBD1	0.254457
XM_018055702.1	5.27834e-05	1.92391060835727	up	RSAD2	0.272767
XM_018050523.1	0.002442	1.31513327823764	up	APP	0.274984
XM_005690795.3	1.39894e-06	2.5272218192524	up	ISG15	0.292676
XM_018048028.1	0.00403353	0.588728059198621	up	DCTN2	0.407879
XM_018043445.1	0.00812107	0.621853755205498	up	LOC108634238	0.46112
XM_018049126.1	0.00845071	0.70896710110933	up	AGTR1	0.467387
XM_005684823.3	0.00992837	0.775050463965104	up	NT5E	0.473184
XM_005693243.2	0.00274502	1.29146405534046	up	LOC102184087	0.48885
XM_005683520.3	0.00483196	1.75921582180043	up	HAND2	0.50735
XM_005698197.3	0.000844712	1.28332396399589	up	IFIT2	0.594125
XM_005675050.3	0.00562697	0.796412494780133	up	RPL35A	0.661713
XM_005684096.3	0.00560095	0.664840699858807	up	CCL21	0.697437
XM_005681847.3	0.00353292	1.20961645526478	up	PLAC8	0.765595
XM_018047610.1	0.00164128	0.599668184628799	up	DUSP6	0.869745
XM_005689689.3	0.000203824	1.32958479341191	up	LYVE1	0.95339
XM_018041071.1	0.00353608	1.19589049461423	up	CLDN3	0.977902
XM_018046448.1	0.00137939	1.36247839187772	up	MPZL1	0.984716
XM_005700189.3	0.00011208	1.25509318722518	up	MORF4L2	1.02845
XM_018043938.1	0.0059417	0.662356901864852	up	SRPX	1.08894
XM_018064156.1	0.00102953	1.24462594506578	up	LRP2	1.10486
XM_018055956.1	0.00171441	1.46039696272999	up	PTGES	1.10765
XM_005677503.3	0.00536436	1.51947588011789	up	S100A5	1.1949
XM_018059752.1	0.00471473	1.14236040427633	up	CADM1	1.28338
XM_005680092.3	0.00409545	1.07332165812412	up	KRT18	1.33864
XM_005683132.3	0.0070064	1.3094988937111	up	SPINK7	1.42848
XM_018060287.1	0.00458166	1.53617893844356	up	SELL	1.45037
XM_005678949.3	0.006393	1.08975274565266	up	PDK4	1.45155
XM_005692139.3	0.000902483	1.28850259008211	up	TPPP3	1.47134
XM_005691473.2	3.63269e-05	2.02493540103251	up	SDS	1.50933
XM_005691954.3	0.00879204	1.4249689310847	up	ABCC11	1.51692
XM_018062639.1	0.00163491	1.49693064435768	up	PGLYRP1	1.5574
XM_005675140.3	0.0018464	1.49503307999335	up	RTP4	1.60812
XM_013962798.2	0.0011634	0.755354699846327	up	MYSM1	1.72424
XM_005690297.3	0.00942141	1.51602998566614	up	GLYATL2	1.73667
XM_005685043.3	0.000190303	1.46912865680044	up	CDO1	1.8575
XM_018052162.1	0.00262675	1.0708443264707	up	RECK	1.9086
XM_013968589.2	0.00212798	1.56987094510997	up	POLR3F	1.9566
XM_018058664.1	0.00232748	1.6015270549946	up	LY6E	2.38125
XM_005689131.3	0.00440792	0.897921990583742	up	NOV	2.53554
XM_018044027.1	0.0067333	1.26183064601519	up	LOC102186944	2.55768
XM_018048108.1	0.00282391	1.74806900090894	up	PMEL	4.8424
XM_005677509.2	0.00327893	3.89109490303771	up	LOC108633164	5.43459
XM_005701239.2	0.00296062	2.7024885557673	up	LOC102189201	6.96011
XM_018046588.1	0.00258265	3.6978635845726	up	LOC102191570	8.44692
XM_018046587.1	1.17362e-08	6.97674129527823	up	S100A7A	8.65069
XM_018046586.1	0.00189582	4.7741318501157	up	S100A7A	8.9336
XM_018046589.1	0.00240686	3.59781890747548	up	LOC102191570	8.94785
ONT.1699.15	0.00861881	-1.4293	down
ONT.20326.4	9.61197e-05	-0.992373	down	ABHD5
ONT.18443.2	7.38884e-10	-2.57117	down	ACACA
ONT.20054.4	0.00274738	-0.975856	down	ACSBG1
XM_005698718.3	0.0024115	-1.69638	down	ACSL1
XM_005698484.3	2.46064e-06	-1.07048	down	ACSL5
ONT.22265.2	6.79038e-05	-1.8284	down	ACSM3
ONT.22265.4	0.000208276	-1.21289	down	ACSM3
ONT.12911.1	0.0084365	-0.740643	down	ACSS2
ONT.23122.5	0.00334578	0.723046891736998	up	ACTA2
ONT.10516.9	0.00517539	0.588039112802944	up	ANXA2
ONT.23795.4	6.15094e-06	-1.50418	down	ASCC1
ONT.23795.5	2.03528e-07	-2.0073	down	ASCC1
XM_018062743.1	0.00296435	-1.0587	down	BCAT2
ONT.2166.16	0.00230072	-1.75802	down	BZW1
ONT.8391.2	0.0046801	1.51451524401556	up	CCAR2
ONT.911.6	0.00436378	-1.56677	down	CEP19
XM_018050986.1	0.00500319	-1.30075	down	CERS4
XM_018047807.1	0.0092865	-0.881333	down	CERS5
ONT.21806.1	0.00494918	-1.28136	down	CIDEA
ONT.16927.4	0.000598442	-1.02448	down	CLASRP
ONT.11942.5	1.93067e-05	-1.96106	down	CRAT
ONT.21154.4	0.000500331	-0.801975	down	CSNK2B
ONT.20026.3	0.000275932	0.974247924857531	up	CTSH
XM_005678045.3	0.00463994	-0.882876	down	DBT
XM_018057931.1	0.00650146	0.765030278549549	up	DNTTIP1
ONT.9045.10	0.00717436	-1.0901	down	ECHDC1
ONT.9045.12	0.000230562	-1.27344	down	ECHDC1
ONT.9045.13	0.00120126	-1.28815	down	ECHDC1
ONT.9045.17	0.000339811	-1.15797	down	ECHDC1
ONT.9045.9	0.00490467	-0.774528	down	ECHDC1
ONT.24153.1	1.22972e-05	-1.0661	down	EI24
XM_018055123.1	0.00800522	1.75298487192068	up	EIF2AK2
ONT.13425.3	0.0066165	-0.984695	down	EIF6
ONT.23261.5	0.000267153	-0.986498	down	ELOVL3
ONT.9328.8	0.000350684	-1.5292	down	ELOVL4
ONT.20307.2	0.00228749	-1.61503	down	ENTPD3
XM_013970074.2	0.00864233	0.875432498892231	up	EPHX1
XM_018059920.1	0.00631505	0.718712549217043	up	EPHX1
ONT.8413.2	0.00753913	-0.774302	down	EPHX2
XM_018061705.1	1.16636e-09	-1.91553	down	FA2H
XM_018041524.1	0.00559136	-0.707053	down	FAM204A
XM_005683467.3	0.00598123	-1.38073	down	GIN1
ONT.14231.4	0.00330525	1.75032869730142	up	GLYATL2
XM_005695547.3	0.00692242	1.67342060843852	up	GOLGA4
ONT.7765.2	0.00550733	-0.8318	down	GPX4
XM_005682696.3	0.00309032	-1.07063	down	GRAMD3
XM_005682697.3	0.00436244	-0.823932	down	GRAMD3
XM_018065892.1	0.00620402	-1.25357	down	HECTD1
XM_005683859.3	0.00304135	1.06628059929525	up	HRCT1
XM_018056539.1	0.0043644	-1.04349	down	IFT88
XM_018054449.1	0.00333834	-1.03453	down	IVD
ONT.11292.3	0.00710172	-0.988031	down	KIDINS220
ONT.11292.9	0.00785467	-1.03488	down	KIDINS220
XM_018047536.1	0.0060961	-0.607574	down	KITLG
ONT.17618.5	0.00693377	0.947458910786369	up	KLK11
ONT.17618.9	0.00488058	1.18847887433546	up	KLK11
XM_013971542.2	0.00462645	0.71870989196069	up	KLK7
ONT.4862.4	0.00462305	-0.905403	down	KRT2
ONT.4857.3	0.00143842	-1.1004	down	KRT79
XM_018063392.1	0.00500498	-0.613471	down	KRTDAP
ONT.2379.7	0.00990233	-0.91134	down	LNPK
XM_005698194.3	3.46826e-05	1.93275123526963	up	LOC102168687
ONT.14744.3	0.000250404	-1.64711	down	LOC102173866
ONT.14744.4	4.81785e-07	-1.79933	down	LOC102173866
ONT.2610.1	0.000684075	-1.29213	down	LOC102175263
ONT.14547.4	0.00619902	-0.619919	down	LOC102177258
ONT.14746.14	1.22877e-06	-1.34232	down	LOC102179090
ONT.14746.15	0.000270635	-2.79707	down	LOC102179090
ONT.14746.18	1.6495e-06	-1.39219	down	LOC102179090
ONT.14746.22	0.0076194	-1.32368	down	LOC102179090
ONT.14746.9	5.3383e-06	-1.37833	down	LOC102179090
XM_005674851.3	0.000394396	-0.953469	down	LOC102180889
ONT.152.1	0.0033378	-1.21167	down	LOC102180889
ONT.152.7	0.00855653	-0.936513	down	LOC102180889
ONT.22417.1	9.84155e-06	-2.01252	down	LOC102181832
XM_018053994.1	0.00386154	-0.615477	down	LOC102181962
ONT.2806.10	0.00994092	-1.06776	down	LOC102182748
XM_013964350.2	0.00298246	1.66451070314775	up	LOC102184324
XM_005696752.3	0.000536948	0.982730476679586	up	LOC102185049
ONT.3715.2	0.000720447	-2.01952	down	LOC102187909
ONT.24980.1	0.000239958	1.79368622446371	up	LOC102189201
ONT.2867.15	0.00399406	-1.21138	down	LOC102189813
ONT.14746.3	0.00170029	-1.24724	down	LOC102190037
XM_013962789.2	4.55909e-07	-1.15147	down	LOC102190572
ONT.15984.2	0.00836811	1.2133716408624	up	LOC102190983
ONT.17397.5	0.000866454	1.87683307410551	up	LOC102191166
ONT.22445.1	3.44158e-11	-2.28852	down	LOC108633223
ONT.22445.2	1.6091e-08	-2.5331	down	LOC108633223
ONT.22445.3	0.000302424	-2.13206	down	LOC108633223
ONT.22445.4	5.34887e-06	-2.69913	down	LOC108633223
ONT.22445.7	4.34352e-06	-2.75886	down	LOC108633223
ONT.22445.8	1.52271e-09	-3.17821	down	LOC108633223
ONT.22788.2	1.47543e-11	-2.17106	down	LOC108633884
ONT.1203.2	0.00462514	-2.14434	down	LOC108636548
XM_018060071.1	0.00908387	1.06044243286184	up	LOC108637764
ONT.17397.7	0.00568507	1.70099259238521	up	LOC108638062
ONT.18809.17	0.00249856	2.60205170475669	up	LOC108638299
XM_018055689.1	4.08004e-05	-1.55664	down	MBOAT2
ONT.11290.5	1.70598e-08	-1.89201	down	MBOAT2
ONT.22128.1	0.00434291	-0.881095	down	MCRIP2
ONT.20597.1	0.00111614	-1.32149	down	MGLL
ONT.20597.2	0.000153245	-1.59304	down	MGLL
XM_018048426.1	0.000654477	-0.680544	down	MGST1
ONT.6420.6	0.00262252	-1.15075	down	MRPS18C
ONT.19121.3	0.00338198	1.35629725602955	up	MRPS27
XM_018061659.1	0.00936371	1.45437596788637	up	MRS2
ONT.10991.4	0.00897695	-1.04335	down	MTA3
XM_018051649.1	0.000466469	1.84639262727438	up	MX1
ONT.12756.3	0.00200785	-0.777474	down	NAA20
XM_018057842.1	0.00577632	1.92546378876655	up	NNAT
ONT.21612.13	0.000378565	1.31209812157329	up	PI16
ONT.8217.1	0.000647796	-0.893761	down	PLIN2
ONT.8217.10	0.00393802	-0.913819	down	PLIN2
ONT.8217.5	0.00360506	-0.930863	down	PLIN2
ONT.22444.2	0.00114357	-2.23207	down	PLOD3
ONT.6085.1	0.00192459	-1.41562	down	PNPLA5
ONT.7395.2	0.0059842	0.698412760248566	up	PRDX2
ONT.10920.1	0.000457068	-1.29639	down	RAB11FIP5
ONT.25425.12	0.000122214	1.12744774614361	up	RBM3
ONT.25425.14	6.23447e-07	-1.13749	down	RBM3
ONT.25425.15	9.76808e-05	-0.866923	down	RBM3
ONT.25425.16	0.000127772	-1.19139	down	RBM3
ONT.20878.7	0.0016312	0.904616836962658	up	RBM6
ONT.24689.10	8.8096e-08	-1.60322	down	RGN
ONT.24689.4	0.00122018	-1.6154	down	RGN
ONT.10023.4	0.00168815	-1.39031	down	RMDN3
ONT.10023.5	0.00038607	-1.28178	down	RMDN3
ONT.896.2	0.00803579	0.968541011910316	up	RPL35A
XM_018046303.1	0.000611104	1.43948639288837	up	RRNAD1
XM_018046301.1	0.00205143	1.39231226430637	up	RRNAD1
ONT.5065.16	0.00208147	1.13892671525479	up	SARNP
XM_013967151.2	0.00292982	-0.770712	down	SECISBP2L
XM_013967507.2	0.00631617	-0.940903	down	SFXN5
ONT.10921.1	0.00205399	-1.47963	down	SFXN5
ONT.10921.3	7.64588e-05	-1.71004	down	SFXN5
ONT.14311.2	0.00738119	1.93093085428192	up	SLC1A2
ONT.19582.13	0.00260476	0.650948293914717	up	SNRPN
ONT.19582.4	0.000517491	0.762331536151917	up	SNRPN
ONT.14866.2	0.000618227	-1.74403	down	SORL1
ONT.14866.3	0.00669381	-1.45185	down	SORL1
XM_005676278.3	0.00168462	-1.75668	down	STAT4
XM_005696274.3	0.00486846	0.708726786601315	up	STK38
XM_018051173.1	0.000984198	-0.74197	down	TECR
XM_018056690.1	0.00246725	1.02861505501582	up	THSD1
XM_018064398.1	0.000128065	-1.16692	down	TLCD2
ONT.13748.5	0.00293769	-1.08541	down	TMEM68
ONT.24773.2	0.00936515	-1.41952	down	TRAPPC2
ONT.3933.8	0.00275863	1.52073870137928	up	TRPV6
ONT.21678.9	0.00869174	-0.89643	down	TXNL4A
ONT.23984.2	0.00851105	-1.15399	down	VPS26A
XM_005693425.3	0.00385015	1.19390002737841	up	XAF1
ONT.3234.2	0.00592546	0.900904184080385	up	ZMYM6
XM_018062543.1	0.00919028	1.13005527345985	up	ZNF235
ONT.10363.1	0.00588633	-1.27642	down
ONT.14363.1	0.00142799	-0.974045	down
ONT.14491.1	0.00537541	-0.946648	down
ONT.15032.1	0.00764149	1.11241987203406	up
ONT.1552.1	0.00477501	-1.26239	down
ONT.15942.1	0.00626549	-0.653878	down
ONT.16178.1	0.00178706	-1.775	down
ONT.16560.1	0.000288774	-1.81546	down
ONT.16561.1	1.00942e-05	-2.34103	down
ONT.16698.2	0.0041585	-1.111	down
ONT.17037.1	0.00347095	-1.21173	down
ONT.17140.1	0.00120602	-1.83218	down
ONT.1716.1	0.00112642	1.40283506144808	up
ONT.1756.1	0.00708968	-1.10019	down
ONT.1789.1	0.00371351	1.12293909862015	up
ONT.18239.1	0.00371009	1.00496567914789	up
ONT.19736.1	0.00724	1.0038799739425	up
ONT.21811.1	0.00492349	-1.03561	down
ONT.22386.1	0.00372867	-1.17275	down
ONT.22940.1	0.00787962	-1.0567	down
ONT.23398.1	0.00579787	1.53215074447934	up
ONT.24050.1	0.00225094	1.57730016616091	up
ONT.24228.1	0.0012679	-1.0047	down
ONT.2675.1	0.00967268	-1.82598	down
ONT.3001.1	0.00400959	-0.613204	down
ONT.3106.1	0.00444775	-0.789518	down
ONT.5012.1	0.00911192	-1.1326	down
ONT.5029.1	0.000157172	-2.65455	down
ONT.5904.1	0.000151793	-1.49812	down
ONT.7408.4	0.00516032	-1.09777	down
