# Supplementary material for: Construction of a Candidate Differentially Expressed Transcript Profile Associated with the Hair Follicle Cycle in Jiangnan Cashmere Goats (Capra hircus)
Source: Biology (Basel). 2026 Mar 20;15(6):498. doi: 10.3390/biology15060498 (PMC13023814; doi:10.3390/biology15060498)
Supplement: Supplementary file 1 [file biology-15-00498-s001.zip › supplementary files/supplementary files/Table S1.xlsx]

## Sheet: Table S1
#ID	Pvalue	log2FC of ONT-Seq data	regulated	Gene	log2FC of Illumina sequencing data
XM_018046587.1	1.42662e-07	-5.7437	down	S100A7A	-20.8667
XM_018046586.1	0.00283164	-4.22348	down	S100A7A	-11.0667
XM_018060833.1	0.00621843	-0.592755	down	CAMSAP2	-10.0319
XM_018046589.1	0.00175595	-3.18367	down	LOC102191570	-9.99133
XM_018046588.1	0.00010443	-3.79476	down	LOC102191570	-7.70048
XM_005693812.3	0.000365265	-2.88151	down	KRT38	-2.772
XM_013970411.2	0.00204236	-1.05653	down	TATDN3	-2.30508
XM_005675817.3	0.00177712	-0.596708	down	IMP4	-1.67177
XM_018047723.1	0.00162296	-1.5591	down	LOC108633262	-1.51082
XM_005683132.3	0.00616614	-1.20525	down	SPINK7	-1.24436
XM_005700189.3	1.99356e-06	-1.34439	down	MORF4L2	-1.21806
XM_005679496.3	0.000758243	-1.31615	down	CNOT4	-1.1373
XM_005685358.3	0.00023471	-0.771387	down	METTL3	-1.07759
XM_005685370.3	0.00168806	-0.649003	down	HNRNPC	-1.06687
XM_005679304.3	0.00811073	-0.934315	down	STEAP1	-1.04322
XM_005687492.3	0.00228232	-0.74829	down	POSTN	-0.959849
XM_005699108.3	0.00149545	-0.599748	down	HNRNPH3	-0.930392
XM_005676346.3	8.4804e-05	-0.987611	down	CLK1	-0.854721
XM_018062196.1	0.00783962	-0.61842	down	UTP4	-0.826588
XM_013972078.2	0.000147921	-3.6647	down	LOC102176161	-0.751147
XM_018052367.1	0.000422643	-0.720288	down	AQP3	-0.749237
XM_013973098.2	0.000581729	-0.859116	down	SRP54	-0.685236
XM_005690731.3	0.00790228	-0.862114	down	CA6	-0.66662
XM_013971545.2	0.000701851	-1.02486	down	KLK7	-0.568251
XM_005701691.3	0.00108007	-0.597672	down	LOC102179758	-0.453806
XM_005699109.3	0.00979632	-0.589019	down	HNRNPH3	-0.391569
XM_018038619.1	0.00615834	-0.599204	down	LOC102180547	-0.303708
XM_005692185.3	0.00997367	-0.678321	down	NIP7	-0.191868
XM_005696752.3	6.33506e-06	-1.54891	down	LOC102185049	-0.175319
XM_005692737.3	0.00820957	-1.2551	down	LOC102174966	-0.128759
XM_005691608.3	0.00767205	-0.837762	down	CHEK2	-0.121903
XM_018050642.1	0.00740395	-1.14404	down	APP	-0.0836691
XM_005700855.3	0.00759763	-0.674446	down	LAS1L	-0.0830611
XM_018060701.1	0.00333725	-2.14591	down	NCF2	-0.00403014
XM_005699882.3	0.00329335	0.67584	up	TM7SF2	0.00363836
XM_018048383.1	0.000213513	0.902899	up	BHLHE41	0.00391546
XM_005684474.3	8.42461e-07	1.44613	up	ECHDC1	0.0255735
XM_005680321.3	0.00479985	0.84498	up	LOC102183851	0.0307497
XM_018038241.1	0.00967238	1.21661	up	ACAD9	0.0347586
XM_018044483.1	0.00362052	1.52062	up	LOC102176878	0.0373212
XM_005698620.3	0.00997984	0.691469	up	EMX2	0.0496441
XM_018055520.1	0.00638045	1.51715	up	EMILIN1	0.0830019
NM_001285629.1	2.95516e-06	1.40422	up	FASN	0.109798
XM_018064484.1	0.00193955	1.81244	up	MINK1	0.112703
XM_018059333.1	7.48067e-06	1.88673	up	LOC102190037	0.1179
XM_018048447.1	0.00215894	0.597314	up	LOC108636046	0.159248
XM_005700007.3	2.98938e-05	1.43799	up	CD248	0.196853
XM_018044301.1	3.36245e-08	2.00266	up	BEX4	0.20802
XM_018040458.1	0.00216552	0.931833	up	FAM173A	0.212609
XM_013967507.2	0.000168987	1.39307	up	SFXN5	0.217005
XM_018048917.1	0.00953506	0.920428	up	TRMU	0.226323
XM_005679839.2	0.00958139	1.01041	up	LOC102184404	0.244058
XM_005682609.3	0.00212548	1.63076	up	IZUMO4	0.250268
XM_018038328.1	0.000714479	0.87582	up	ABHD5	0.275188
XM_018038920.1	0.00363073	1.3473	up	LOC102174710	0.281809
XM_018055122.1	2.69985e-06	1.3608	up	HP1BP3	0.293714
XM_005678504.3	0.000585275	1.73755	up	FAAH	0.295723
XM_018042298.1	0.000335446	1.29047	up	CXCL12	0.295817
XM_018041727.1	2.03385e-08	1.88336	up	PITX3	0.299888
XM_018048840.1	0.000358861	0.634144	up	FAM109B	0.301298
XM_005678341.3	5.65447e-06	2.48853	up	LOC102190840	0.33549
XM_013971441.2	0.00322861	0.912255	up	BCAT2	0.344129
XM_018043344.1	0.00147012	1.12542	up	CTSD	0.356123
XM_018064316.1	2.8727e-06	1.71273	up	TLCD1	0.363797
XM_005697814.3	0.00013412	1.12083	up	ZNHIT1	0.369355
XM_018059334.1	8.58102e-09	2.09875	up	LOC102190037	0.381204
XM_013970654.2	0.00149839	1.74086	up	C17H12orf49	0.384336
XM_005675512.3	0.00673195	1.21938	up	MRAS	0.389115
XM_005678045.3	0.00112066	0.893895	up	DBT	0.391918
XM_018063573.1	0.00384714	0.888421	up	PLA2R1	0.410829
XM_018041274.1	1.78861e-05	0.867264	up	ECHS1	0.425641
XM_005692378.3	1.45824e-06	0.831626	up	ECH1	0.431323
XM_018067058.1	4.72651e-07	2.37221	up	MGLL	0.447012
XM_018065758.1	0.00024009	0.99209	up	ELOVL7	0.453536
XM_018064398.1	2.25436e-08	1.667	up	TLCD2	0.47105
XM_018064914.1	0.00917259	1.17555	up	PHB	0.478945
XM_005699500.2	0.00426952	1.33395	up	AQP11	0.480712
XM_005698482.3	4.74031e-06	1.68385	up	ACSL5	0.484934
XM_018042052.1	8.08064e-07	1.14619	up	AGPAT5	0.506035
XM_005695982.2	6.86591e-06	0.968566	up	SLC25A20	0.555873
XM_018053953.1	3.67203e-10	1.31439	up	LOC102188051	0.585681
XM_018060177.1	0.00333302	1.10037	up	MARC2	0.589315
XM_018056809.1	0.00907014	1.32953	up	WBP4	0.601287
XM_018051766.1	0.000346093	0.952525	up	PLIN2	0.602843
XM_013971229.2	0.00704442	0.760755	up	KRTDAP	0.612766
XM_018059749.1	0.000388062	2.35766	up	APOA1	0.620161
XM_005691261.3	0.000337155	0.755082	up	PGRMC2	0.622802
XM_005693262.3	4.00429e-07	1.19221	up	PROCA1	0.630705
XM_018040692.1	0.000924589	1.22087	up	HAGH	0.635986
XM_018050453.1	0.00614159	0.686685	up	CIRBP	0.654125
XM_018044839.1	0.00528918	1.30688	up	UFD1L	0.654883
XM_005691632.2	0.00107906	1.46863	up	LOC102190250	0.655293
XM_018054032.1	0.00289522	0.702169	up	SRSF5	0.660478
XM_018067098.1	0.0027697	1.15649	up	LOC102171745	0.673512
XM_005674851.3	2.14808e-08	1.54593	up	LOC102180889	0.716678
XM_018040824.1	0.00143073	1.46629	up	PLOD3	0.726626
XM_018051317.1	0.0086206	0.875213	up	LOC102187582	0.727542
XM_005700816.3	9.79626e-14	2.23121	up	RGN	0.729121
XM_018049234.1	1.86267e-05	0.800998	up	HADH	0.735679
XM_018039778.1	0.00459944	1.02237	up	RNF125	0.750991
XM_018055877.1	0.00697833	1.06239	up	SLC27A4	0.75379
XM_018044203.1	0.00685458	1.43416	up	ATP11C	0.765899
XM_018061705.1	5.18973e-11	2.26174	up	FA2H	0.770509
XM_013963776.2	3.84478e-05	1.49621	up	KRT79	0.792465
XM_018054616.1	1.4511e-05	1.35808	up	PCK2	0.807987
XM_018053956.1	3.63842e-08	1.92393	up	LOC102187597	0.842367
XM_013975269.2	0.00347442	0.72013	up	GPAM	0.84558
XM_005675363.2	0.0041848	1.29694	up	BCHE	0.859815
XM_013971476.2	0.00602141	1.28056	up	FKRP	0.863432
XM_005683002.3	0.00311763	0.77414	up	SIL1	0.871731
XM_018047695.1	0.00345003	1.78921	up	ZNF740	0.876939
XM_018053703.1	5.4963e-05	0.757746	up	HMGCR	0.883474
XM_005688572.2	0.0001164	1.32853	up	FITM2	0.883669
XM_005695063.3	0.000715817	1.59796	up	FAH	0.971114
XM_013971294.2	0.0079226	1.34941	up	GPR1	0.975474
XM_018064082.1	0.00357601	0.622592	up	MMD	0.987445
XM_005700706.2	3.6327e-05	1.64919	up	DGAT2L6	1.03717
XM_005690927.3	0.000120133	1.04047	up	SOAT1	1.0458
XM_005676340.3	0.00504024	1.3109	up	LOC102188176	1.05452
XM_005686006.2	7.72835e-05	0.921239	up	RDH12	1.07284
XM_005688997.2	0.000179063	1.11304	up	LOC102186976	1.08107
XM_018044678.1	0.000317464	1.27338	up	SLURP1	1.09269
XM_005682499.3	7.60623e-07	1.05516	up	ACER1	1.14289
XM_018039339.1	5.62328e-06	2.70507	up	CIDEA	1.20643
XM_005679153.3	6.05739e-05	1.98165	up	WNT2	1.22522
XM_005698481.2	8.43096e-07	1.84912	up	ACSL5	1.2892
XM_005689454.3	3.23012e-06	1.47705	up	BCO2	1.30975
XM_005695290.3	0.00034649	0.946993	up	TGM5	1.31776
XM_018055496.1	8.43038e-07	1.60105	up	FNDC4	1.37232
XM_018039340.1	0.000150329	1.92022	up	CIDEA	1.38107
XM_005681913.3	0.0023674	1.11591	up	FGFBP1	1.4158
XM_018052902.1	6.72368e-11	1.90005	up	ELOVL4	1.47215
XM_005690001.2	1.49095e-05	1.78178	up	LOC102173866	1.49568
XM_005698201.3	1.65409e-05	1.7281	up	PANK1	1.50781
XM_005693264.3	5.24615e-07	2.01323	up	PROCA1	1.51852
XM_005700817.3	3.66405e-10	1.94746	up	RGN	1.62837
XM_018043995.1	1.46543e-06	1.59774	up	RGN	1.72506
XM_005700705.3	7.97675e-05	1.14792	up	AWAT1	1.73145
NM_001285751.1	0.0084759	0.941828	up	NR1H3	1.73154
XM_005680707.3	3.74423e-11	1.70666	up	FAR2	1.74912
XM_005701225.2	1.30061e-06	1.44398	up	LOC102179183	1.80807
XM_005697568.3	1.42968e-08	2.0025	up	ACSM3	1.81185
XM_005684756.2	3.37012e-08	2.74873	up	ENPP3	1.83396
XM_013976798.2	1.39888e-09	2.57793	up	LOC108633223	1.85124
XM_005680254.3	0.00416424	1.17503	up	SLC16A7	1.90289
XM_018039199.1	0.00757773	0.7319	up	SERPINB1	11.9096
XM_005674916.3	0.00299857	1.0304	up	CD200	2.00887
XM_013972800.2	0.000572782	0.944355	up	GPX8	2.25693
XM_005677099.2	0.000911581	2.19989	up	RXRG	2.30168
XM_018062099.1	0.000850368	1.17216	up	CES4A	2.38508
XM_018054440.1	0.00627985	1.43558	up	RMDN3	2.53092
XM_005692116.3	0.000758911	1.03525	up	CES4A	2.58638
XM_005677949.3	0.00175385	0.811045	up	LOC102191753	2.66877
XM_018041882.1	0.00860094	0.712901	up	ACSL1	2.70832
XM_013970413.2	5.73227e-15	3.22172	up	AADACL3	2.72563
XM_005699494.3	4.34014e-10	2.17342	up	THRSP	2.8206
XM_005677119.3	0.00641084	1.26903	up	CCDC190	2.94457
XM_018052946.1	0.000285191	1.6517	up	ECHDC1	21.7498
XM_005697826.3	0.00775768	1.57766	up	AGFG2	3.02737
XM_005695623.3	4.71721e-07	2.16805	up	CIDEC	3.09333
XM_005679977.3	8.5648e-11	1.65901	up	GPD1	3.10781
XM_005698356.2	2.53261e-12	1.57921	up	ELOVL3	3.16951
XM_005690926.2	2.27233e-05	1.17037	up	SOAT1	3.18715
NM_001285637.1	0.00342913	1.89926	up	LOC100860781	3.32374
XM_018057873.1	0.00198424	0.877951	up	ZHX3	3.56457
XM_018041563.1	0.00793245	0.668459	up	LOC102177399	7.09481
XM_018064272.1	8.97432e-06	1.87743	up	LOC108638255	7.72187
XM_013970414.2	1.12067e-11	3.50296	up	AADACL3
ONT.18443.2	2.13207e-08	2.25807	up	ACACA
ONT.20587.2	0.00425396	1.30133	up	ACAD9
XM_018038242.1	0.00729743	1.15201	up	ACAD9
XM_018051882.1	0.00737581	0.692119	up	ACO1
ONT.20054.4	0.000772278	1.27354	up	ACSBG1
ONT.20054.5	6.56147e-06	1.3831	up	ACSBG1
ONT.20054.6	3.43506e-06	1.45066	up	ACSBG1
XM_005695091.3	3.63096e-05	1.07405	up	ACSBG1
XM_005698718.3	0.00788804	1.25195	up	ACSL1
XM_005698484.3	6.5557e-06	1.05183	up	ACSL5
ONT.22265.2	5.06892e-08	2.40964	up	ACSM3
ONT.22265.4	5.30794e-05	1.47865	up	ACSM3
XM_005696387.3	0.00603311	-1.00763	down	ADGRF2
XM_018058451.1	0.00996629	1.53497	up	ADHFE1
XM_018064739.1	0.00361218	0.647873	up	ALDH3A2
ONT.11437.1	0.00648065	2.48804	up	ANAPC2
XM_018056256.1	0.000830139	0.904989	up	ANAPC2
ONT.10516.9	0.00653775	-0.741675	down	ANXA2
XM_018059079.1	0.00672931	0.875886	up	APLNR
XM_005701596.3	0.00478227	1.37148	up	ARSA
ONT.23795.4	3.23365e-06	1.70053	up	ASCC1
ONT.23795.5	4.88813e-10	2.11457	up	ASCC1
XM_018065940.1	0.000409794	0.69681	up	ATG3
XM_018062743.1	0.00248234	0.999621	up	BCAT2
ONT.8111.2	0.00399438	-1.55014	down	BORCS8
XM_018038950.1	0.00237826	1.27253	up	BPHL
XM_018042987.1	3.55638e-05	1.17943	up	BSCL2
ONT.2166.16	0.00666541	1.36839	up	BZW1
XM_018051445.1	0.00057582	1.66264	up	C7H19orf60
ONT.20840.1	0.00769964	-1.12023	down	CACNA2D3
XM_005674941.3	0.00680884	-0.697293	down	CCDC191
XM_018065994.1	0.000339725	1.64902	up	CCDC80
XM_018048367.1	0.00961629	1.14548	up	CCDC91
ONT.436.2	0.000731733	-0.995953	down	CCNL1
ONT.193.1	0.00237091	1.39036	up	CD200
XM_005682424.3	0.00178217	0.61401	up	CD320
ONT.7085.1	0.00436355	-1.70071	down	CDC23
XM_013965507.2	0.00667886	1.16159	up	CDC34
XM_005699056.2	0.0069783	-0.951848	down	CDK1
ONT.911.3	0.00326403	1.18694	up	CEP19
XM_018047807.1	0.00244403	0.974645	up	CERS5
XM_018047805.1	9.23146e-06	1.243	up	CERS5
ONT.16712.6	0.000403655	1.33589	up	CES4A
ONT.15459.5	0.00478034	1.08044	up	CHI3L1
XM_018057730.1	0.00308047	0.797232	up	CHMP4B
ONT.21806.1	4.57404e-06	2.37326	up	CIDEA
ONT.21806.3	5.8286e-05	2.51735	up	CIDEA
ONT.16927.4	0.00175132	1.05005	up	CLASRP
ONT.6974.4	0.00417197	0.737492	up	CLINT1
ONT.1561.13	0.00132296	-0.752059	down	CLK1
ONT.23007.4	9.78392e-06	-1.28284	down	COL17A1
ONT.18041.14	0.00108583	1.61536	up	COL1A1
ONT.18041.17	0.00011809	2.03915	up	COL1A1
ONT.18041.22	6.20734e-05	2.54772	up	COL1A1
ONT.18041.5	0.00710031	1.51663	up	COL1A1
ONT.18041.6	0.000934091	1.70935	up	COL1A1
ONT.18041.9	0.000495633	1.78295	up	COL1A1
XM_018064895.1	3.8813e-05	2.42548	up	COL1A1
XM_018064894.1	0.00255344	1.77496	up	COL1A1
ONT.4732.25	0.000376486	2.20856	up	COL1A2
XM_005678936.3	0.00533218	1.46717	up	COL1A2
XM_005675869.3	0.000940342	1.52636	up	COL3A1
XM_018064951.1	0.000852288	0.775317	up	COPZ2
XM_018057435.1	0.00591987	1.10716	up	CPXM1
ONT.11942.1	1.92743e-06	1.73827	up	CRAT
ONT.11942.5	0.000808074	1.57993	up	CRAT
XM_018055946.1	3.67717e-05	1.50594	up	CRAT
ONT.18933.4	0.00262872	-0.970163	down	DDX5
ONT.18933.5	0.00186689	-0.777403	down	DDX5
ONT.18449.6	0.00984619	-0.889766	down	DDX52
XM_018039022.1	0.00847422	1.31688	up	DEK
ONT.19154.1	0.00859987	-0.765447	down	DIMT1
ONT.1802.16	0.00722835	1.29832	up	DNAJC10
XM_005677407.2	0.00831836	0.735612	up	DPM3
ONT.25423.4	0.000183813	0.967154	up	EBP
ONT.25423.8	0.00453981	0.607395	up	EBP
ONT.9045.10	0.000360717	1.63221	up	ECHDC1
ONT.9045.12	0.00044497	1.27842	up	ECHDC1
ONT.9045.13	0.000965375	1.32959	up	ECHDC1
ONT.9045.15	0.0051673	1.57257	up	ECHDC1
ONT.9045.17	5.97315e-06	1.54652	up	ECHDC1
ONT.9045.9	8.28996e-05	1.27862	up	ECHDC1
ONT.24153.1	6.47976e-06	1.10023	up	EI24
ONT.23261.5	4.22452e-09	1.58315	up	ELOVL3
ONT.9328.8	0.000102053	1.85088	up	ELOVL4
ONT.19160.1	0.00145974	0.901129	up	ELOVL7
ONT.22132.8	0.000662351	0.728379	up	FAM173A
ONT.25390.1	0.0021727	1.69874	up	FAM58A
ONT.5838.5	0.000921084	1.69428	up	FAR2
XM_018054801.1	0.00170884	0.89828	up	FBLN7
XM_018051830.1	0.00394301	0.656283	up	FDFT1
XM_005677800.3	0.00643442	-0.69002	down	GDAP2
ONT.1048.3	0.00775368	1.19527	up	GFM1
ONT.3229.15	0.000717468	-1.44113	down	GIGYF2
ONT.19418.12	0.00417684	-0.844983	down	GPBP1
ONT.456.2	0.000994122	-0.888693	down	GPR87
ONT.7765.2	5.30806e-10	1.66338	up	GPX4
XM_005682697.3	0.000988058	0.954102	up	GRAMD3
XM_013963372.2	0.00257123	0.788065	up	HNRNPA2B1
ONT.6796.2	0.00530445	-1.17337	down	HSD17B11
ONT.554.1	7.65596e-05	1.15817	up	IGSF5
XM_018039953.1	0.00818584	0.925467	up	INO80E
ONT.15410.1	0.007401	-0.979275	down	IRF6
NM_001287026.1	0.00801006	-0.766761	down	KANSL2
ONT.11292.3	0.00237699	1.17904	up	KIDINS220
ONT.4857.3	9.85648e-06	1.47743	up	KRT79
ONT.4857.7	0.000170264	1.33319	up	KRT79
XM_005686968.3	0.00421941	1.31757	up	LDAH
XM_018063492.1	0.00289514	0.975342	up	LENG1
ONT.11312.1	0.00812931	-0.797493	down	LHX2
ONT.17241.2	0.00686205	1.33652	up	LOC102172001
XM_018050875.1	8.81938e-07	1.49848	up	LOC102172140
ONT.17970.1	0.00208083	1.10222	up	LOC102172190
ONT.17970.3	0.000362508	1.7476	up	LOC102172190
ONT.16748.2	0.00893978	-1.03937	down	LOC102172837
XM_005677710.3	0.00233957	0.888755	up	LOC102173518
ONT.14744.3	0.000105357	1.77804	up	LOC102173866
ONT.14744.4	5.08542e-07	1.8934	up	LOC102173866
XM_018065876.1	0.00123354	1.77697	up	LOC102174387
ONT.14746.13	0.00377721	1.59617	up	LOC102179090
ONT.14746.14	1.32473e-12	1.75086	up	LOC102179090
ONT.14746.18	3.97546e-14	2.32272	up	LOC102179090
ONT.14746.22	7.31252e-05	2.07838	up	LOC102179090
ONT.14746.9	6.14578e-13	1.86602	up	LOC102179090
ONT.190.2	0.00369338	1.08366	up	LOC102179319
ONT.2730.7	0.00629138	2.1962	up	LOC102179380
XM_018064087.1	0.00128976	1.23655	up	LOC102180879
XM_018064085.1	0.000498889	0.925417	up	LOC102180879
ONT.152.1	0.00324794	1.41847	up	LOC102180889
ONT.152.6	9.55587e-05	1.21407	up	LOC102180889
ONT.152.7	0.000224381	1.20052	up	LOC102180889
XM_005679548.3	0.00942189	-1.49824	down	LOC102181752
ONT.22417.1	1.13087e-05	2.38758	up	LOC102181832
ONT.2806.3	0.000355835	1.13791	up	LOC102182748
ONT.2806.6	0.0044299	1.1941	up	LOC102182748
XM_005678065.3	0.00748768	1.45098	up	LOC102182748
XM_005680322.3	0.00803035	1.40698	up	LOC102183851
ONT.21440.2	0.00596219	-0.973172	down	LOC102185323
XM_005678147.3	0.00262141	-1.02444	down	LOC102185525
ONT.2762.1	0.00145127	-0.831946	down	LOC102185525
ONT.2762.2	1.10957e-05	-1.31198	down	LOC102185525
ONT.13743.2	0.0043348	-1.05603	down	LOC102186703
ONT.13742.6	0.000824776	1.13995	up	LOC102186976
ONT.13742.8	0.00326886	1.29691	up	LOC102186976
ONT.9708.2	0.00136434	1.69914	up	LOC102187597
XM_005676342.3	0.000229133	1.61239	up	LOC102188176
ONT.14746.3	2.32382e-08	2.24581	up	LOC102190037
ONT.15902.4	0.00183107	1.32367	up	LOC102190250
XM_013962789.2	4.70981e-07	1.36158	up	LOC102190572
ONT.12790.3	0.00416356	1.19004	up	LOC102191533
ONT.3713.1	0.00183855	-0.663518	down	LOC106501763
ONT.7242.9	0.00542663	-1.29802	down	LOC106502316
ONT.10707.1	0.00235324	0.894615	up	LOC106502520
ONT.16243.32	0.000421759	2.01981	up	LOC106503064
ONT.16243.44	0.00588623	1.47178	up	LOC106503064
ONT.16243.45	0.00624327	1.21912	up	LOC106503064
ONT.22445.1	4.60485e-11	2.75668	up	LOC108633223
ONT.22445.2	2.44227e-16	2.99513	up	LOC108633223
ONT.22445.3	1.05859e-09	3.07074	up	LOC108633223
ONT.22445.4	0.000128263	2.11981	up	LOC108633223
ONT.22445.7	1.10666e-08	3.46445	up	LOC108633223
ONT.22445.8	1.12332e-09	3.18552	up	LOC108633223
ONT.4867.18	0.000333172	-1.97565	down	LOC108633262
ONT.22788.2	1.8226e-10	2.71392	up	LOC108633884
XM_018041857.1	0.00995989	2.33205	up	LOC108634081
XM_018045653.1	0.00944224	0.839589	up	LOC108635555
XM_018048944.1	0.00371212	1.57557	up	LOC108636081
ONT.13953.3	0.00137216	1.21307	up	LOC108637473
ONT.14250.2	0.00548472	1.52627	up	LOC108637647
ONT.14250.5	0.00900532	1.64604	up	LOC108637647
ONT.14250.9	0.000412784	2.21901	up	LOC108637647
XM_018060071.1	0.000107306	-1.65773	down	LOC108637764
ONT.11703.6	0.00956738	-1.25068	down	MAT2A
ONT.12354.10	0.00278266	-0.631496	down	MBNL2
ONT.11290.5	6.6416e-08	2.00279	up	MBOAT2
XM_018055689.1	4.67619e-06	1.8099	up	MBOAT2
XM_018063455.1	0.00110801	1.48533	up	MBOAT7
XM_018059159.1	0.00156533	0.992705	up	MDK
ONT.20597.1	0.000100659	1.70412	up	MGLL
ONT.20597.2	5.09451e-08	1.99521	up	MGLL
XM_018048426.1	0.00289188	0.627413	up	MGST1
ONT.22639.26	0.00144255	1.45712	up	MYH11
XM_018057754.1	0.00177706	1.72424	up	MYH7B
XM_013962798.2	0.00692772	-0.748276	down	MYSM1
XM_018056805.1	0.00399607	1.33133	up	NAA16
ONT.22148.1	0.000425018	0.962056	up	NDUFB10
ONT.22148.6	0.00629476	1.27643	up	NDUFB10
XM_018062792.1	0.00932153	0.635725	up	NOSIP
ONT.19086.2	0.00793223	-1.01841	down	NPM1
XM_018039848.1	0.00818191	0.918195	up	NPW
ONT.20059.5	5.90351e-05	1.99544	up	NRG4
XM_018040399.1	0.0083952	1.06915	up	ORAI2
ONT.2636.4	0.000354764	-1.5581	down	OSBPL9
XM_005678599.3	0.00338539	1.74509	up	P3H1
ONT.16891.5	0.00689422	0.993646	up	PAFAH1B3
XM_005678949.3	0.00908939	-0.890632	down	PDK4
ONT.3658.2	0.00494897	1.3159	up	PDZK1
ONT.1375.6	0.00298858	-1.23543	down	PHACTR4
XM_018044502.1	0.0077962	0.715678	up	PHPT1
ONT.8217.1	7.98865e-06	1.39197	up	PLIN2
ONT.8217.10	6.63911e-06	1.54277	up	PLIN2
ONT.8217.3	0.00695412	1.0537	up	PLIN2
ONT.8217.5	0.000580468	1.23894	up	PLIN2
XM_018051767.1	0.000492731	1.11113	up	PLIN2
ONT.6085.1	2.34537e-06	2.69848	up	PNPLA5
ONT.6085.5	0.000398241	1.77007	up	PNPLA5
ONT.12490.66	0.000528944	-1.20409	down	POSTN
ONT.20951.1	1.90049e-05	1.41353	up	PPARG
ONT.14422.9	0.00570636	-1.07449	down	PPFIBP2
ONT.22456.2	0.00750655	0.909984	up	PPP1R35
ONT.15196.3	0.00671631	1.06509	up	PRRX1
ONT.8970.2	0.00373491	-0.643536	down	PTBP3
XM_013962523.2	0.00727344	-1.59366	down	PTPN22
ONT.8956.8	0.0085489	-0.783436	down	PTPN3
ONT.15426.11	0.0088572	-1.79476	down	PTPRC
ONT.9981.1	0.0056686	1.43349	up	PYGL
ONT.10920.1	0.00567144	1.11807	up	RAB11FIP5
ONT.15320.7	0.00656199	0.882038	up	RABGAP1L
XM_018064421.1	0.00689945	-1.45004	down	RAP1GAP2
ONT.25425.12	0.00592831	-0.913423	down	RBM3
ONT.25425.14	0.00161812	1.06696	up	RBM3
ONT.25425.16	0.00956847	0.958927	up	RBM3
ONT.13433.7	0.00374457	-1.42976	down	RBM39
XM_005688510.3	1.41603e-05	-0.845276	down	RBM39
XM_018056927.1	0.000755041	-1.34082	down	RCC1
XM_018054633.1	0.000259755	0.694611	up	REC8
ONT.24689.10	1.95275e-14	2.39257	up	RGN
ONT.24689.4	1.67777e-05	2.54856	up	RGN
ONT.10023.4	5.36137e-06	2.04586	up	RMDN3
ONT.10023.5	4.08991e-07	1.89231	up	RMDN3
XM_018054443.1	0.000272366	1.61222	up	RMDN3
ONT.23936.7	0.000824763	-0.816714	down	RPS24
XM_018054426.1	0.00901993	0.640953	up	RTF1
ONT.2856.3	0.00491898	-1.14391	down	SARS
ONT.2977.8	0.0096453	0.788986	up	SCNM1
XM_013967151.2	0.000108164	1.06645	up	SECISBP2L
XM_018058899.1	0.0012929	1.04767	up	SERPINE2
ONT.1580.10	0.00777257	-0.8299	down	SF3B1
ONT.10921.3	7.08707e-06	1.83563	up	SFXN5
ONT.3046.1	0.000421304	1.33589	up	SLC50A1
XM_005678684.3	0.00323268	1.05128	up	SNIP1
ONT.19582.3	0.00247204	0.6261	up	SNURF
ONT.15340.5	7.8047e-06	1.97437	up	SOAT1
ONT.14866.2	0.000768996	1.62551	up	SORL1
ONT.14866.3	5.36522e-05	1.976	up	SORL1
ONT.8367.3	0.000275384	1.03702	up	STX17
ONT.16013.5	0.000991743	1.68331	up	SUDS3
ONT.20952.2	0.00843346	1.17588	up	SYN2
ONT.13752.1	1.86657e-05	1.19238	up	TCEA1
ONT.9905.1	0.00914148	0.900936	up	TCF12
XM_018051173.1	0.00230522	0.604734	up	TECR
ONT.6555.4	0.00394151	-1.14784	down	TET2
XM_018059717.1	0.00115121	1.90248	up	TMEM25
XM_018048234.1	0.007415	0.970585	up	TOM1
ONT.941.13	0.00894783	-0.988348	down	TP63
ONT.941.14	0.00169365	-0.877183	down	TP63
ONT.15980.4	0.0027298	-1.30368	down	TRAFD1
ONT.5694.2	0.00785661	-1.10419	down	TSFM
ONT.5695.2	0.00289744	-1.16169	down	TSPAN31
ONT.17471.1	0.000957613	1.60259	up	TTC9B
ONT.17407.6	0.00209851	0.964444	up	U2AF1L4
XM_018043533.1	0.000255419	0.835364	up	UBXN1
ONT.21798.4	0.000856856	1.42937	up	VAPA
ONT.21798.5	0.000310244	1.36537	up	VAPA
ONT.19590.3	1.76468e-09	1.61621	up	VIMP
ONT.19590.5	4.36636e-08	1.32542	up	VIMP
XM_018064916.1	0.0013879	0.908739	up	ZNF652
ONT.10031.1	0.00970032	-1.25559	down
ONT.1013.1	0.00284648	-1.87593	down
ONT.10319.1	0.00298116	-0.945379	down
ONT.10363.1	0.00401755	1.54147	up
ONT.1080.1	0.00069883	-1.64844	down
ONT.11126.2	0.000824727	-1.21194	down
ONT.11401.1	0.00794898	-1.40627	down
ONT.12272.1	0.00146535	-0.992394	down
ONT.13613.1	0.00910863	0.762755	up
ONT.13629.1	0.00929133	-1.20258	down
ONT.13945.1	0.00524727	-0.859817	down
ONT.14341.1	0.00606503	-1.00993	down
ONT.14363.1	0.00230349	1.08227	up
ONT.1438.1	0.00874359	0.59589	up
ONT.14396.1	0.000766543	-1.62104	down
ONT.14638.1	0.00129202	3.62462	up
ONT.15057.1	0.00860955	0.619788	up
ONT.15312.1	0.00900497	1.25604	up
ONT.16129.1	0.00018825	1.39825	up
ONT.16178.1	2.00413e-05	2.309	up
ONT.16209.1	0.000309079	2.352	up
ONT.16557.1	0.00775454	-0.847509	down
ONT.16560.1	3.51517e-07	2.29698	up
ONT.16561.1	1.32219e-05	1.85517	up
ONT.1683.1	0.0031091	-0.999569	down
ONT.16878.1	0.00679004	1.42903	up
ONT.16916.1	0.00409298	-1.13751	down
ONT.17037.1	0.00369345	1.24441	up
ONT.17140.1	9.25846e-07	3.14516	up
ONT.1756.1	0.00372234	1.18748	up
ONT.1783.2	0.00218348	1.40587	up
ONT.17896.1	0.00533647	1.66176	up
ONT.1841.1	8.56759e-05	2.04852	up
ONT.19114.2	0.00502478	-1.30325	down
ONT.19259.1	0.000674797	-0.923971	down
ONT.19573.1	0.00092897	0.656159	up
ONT.19819.1	0.00504631	1.28128	up
ONT.19894.78	0.00486827	1.91569	up
ONT.20328.1	0.00215996	-1.98474	down
ONT.22464.1	0.000535758	1.93572	up
ONT.22883.2	0.000222675	1.58675	up
ONT.23054.1	0.000653058	1.05099	up
ONT.23855.2	0.0095856	-1.08137	down
ONT.24228.1	0.00491669	0.962382	up
ONT.24378.1	0.00200285	-1.4824	down
ONT.24378.3	0.00495826	-1.17995	down
ONT.2466.2	0.0090395	1.0405	up
ONT.24881.1	0.00226207	1.53675	up
ONT.2492.1	0.00823294	-1.51823	down
ONT.25002.1	0.000338371	2.04258	up
ONT.301.1	0.000630463	-1.00632	down
ONT.302.1	0.00783783	-0.795118	down
ONT.3053.1	0.00771147	-0.823402	down
ONT.3355.1	0.00260841	-1.91918	down
ONT.4837.1	0.00881538	-0.78465	down
ONT.5012.1	0.00953914	1.10818	up
ONT.5029.1	0.0014096	1.88657	up
ONT.54.1	0.00306248	1.52476	up
ONT.5728.5	0.00286527	-0.855044	down
ONT.5904.1	0.00223402	1.29108	up
ONT.61.1	0.00515515	-3.1182	down
ONT.6143.1	0.00577598	0.601886	up
ONT.628.1	0.00477323	1.54149	up
ONT.6646.1	0.00812061	-1.13708	down
ONT.6883.1	0.00726674	-0.611629	down
ONT.7148.1	0.000197225	1.17228	up
ONT.7503.1	0.00580784	-1.36572	down
ONT.76.1	0.00374496	1.27896	up
ONT.8838.1	0.00132375	-0.839942	down
ONT.9107.1	0.00910974	-1.1652	down
ONT.9193.1	0.00295497	-1.4387	down
ONT.9675.1	0.00476304	-0.89228	down
ONT.9830.2	0.00165993	-1.32819	down
ONT.9899.1	0.000903671	-0.809628	down
ONT.9915.1	0.00865477	-1.12381	down
