# Supplementary material for: Construction of a Candidate Differentially Expressed Transcript Profile Associated with the Hair Follicle Cycle in Jiangnan Cashmere Goats (Capra hircus)
Source: Biology (Basel). 2026 Mar 20;15(6):498. doi: 10.3390/biology15060498 (PMC13023814; doi:10.3390/biology15060498)
Supplement: Supplementary file 1 [file biology-15-00498-s001.zip › supplementary files/supplementary files/Table S2.xlsx]

## Sheet: Table S2
#ID	Pvalue	log2FC of ONT-Seq data	regulated	gene	log2FC of Illumina sequencing data
XM_018047723.1	0.00586946	-1.44147	down	LOC108633262	-14.8227
XM_018055365.1	0.0071459	-0.915183	down	IMMT	-9.73435
XM_018053232.1	0.00827369	-1.45493	down	SGK1	-4.10682
XM_018047884.1	0.00979007	-0.804646	down	ENDOU	-3.49003
XM_018060200.1	0.00858768	-0.67032	down	TP53BP2	-2.4704
XM_018039469.1	0.00835917	-0.652185	down	OSBPL1A	-2.42603
XM_018062224.1	0.00526973	-1.57046	down	IST1	-1.70026
XM_018056484.1	0.00799769	-1.36376	down	SCEL	-1.66381
XM_005675108.3	0.0022695	-1.01654	down	ATP13A4	-1.16038
XM_018055380.1	0.0053997	-0.776086	down	MAT2A	-0.800215
XM_005696727.3	0.00203526	-1.98193	down	LOC102178027	-0.703562
XM_005709623.2	0.00154382	-0.648219	down	ASPRV1	-0.614447
XM_018065234.1	0.00353719	1.60864	up	SLC25A39	-0.498135
XM_005687429.3	0.00100268	-0.718787	down	KCTD4	-0.450051
XM_005678965.3	0.00922697	-0.831718	down	GLCCI1	-0.358148
XM_005679479.3	0.00673302	-0.885192	down	MEST	-0.351975
XM_005677644.3	0.0093831	-0.766317	down	SETDB1	-0.177499
XM_018059159.1	0.00975923	0.936989	up	MDK	0.00328185
XM_005679207.3	2.56374e-05	1.86026	up	FKBP9	0.00683228
XM_018059090.1	0.000122776	0.99766	up	PTPMT1	0.0213359
XM_005678599.3	0.000373143	1.9246	up	P3H1	0.0242146
XM_018043533.1	0.000915252	0.810916	up	UBXN1	0.027311
XM_018062090.1	0.00302564	0.59377	up	DYNC1LI2	0.0319218
XM_018045701.1	0.000211774	1.24827	up	PKN2	0.034797
XM_018046156.1	0.00737722	0.628209	up	TPM3	0.0412396
XM_005677406.2	7.56085e-05	0.927258	up	DPM3	0.0457832
XM_005677480.3	0.00577111	2.03991	up	CREB3L4	0.0567193
XM_018059657.1	0.000165777	1.06454	up	THY1	0.0833406
XM_018062792.1	0.00632317	0.73901	up	NOSIP	0.0837514
XM_005695707.2	0.00819975	1.04202	up	SUMF1	0.0872996
XM_005695988.3	0.00860651	0.985759	up	LOC102188264	0.0890466
XM_018047658.1	0.00130709	1.3665	up	CALCOCO1	0.102346
XM_018059816.1	0.00207414	3.40119	up	RDX	0.110151
XM_018044839.1	0.00478937	1.48287	up	UFD1L	0.110157
XM_005697814.3	0.00724342	0.810946	up	ZNHIT1	0.113557
XM_018060249.1	0.000765323	1.42585	up	HNRNPU	0.121454
XM_018059170.1	0.000782039	1.45141	up	CREB3L1	0.128633
XM_005693317.3	0.00113393	1.39454	up	SERPINF1	0.128683
XM_005682906.3	0.00110158	1.60381	up	ATP5D	0.135233
XM_005699878.3	2.47808e-06	3.20972	up	ZFPL1	0.138485
XM_018062561.1	0.000182165	2.24211	up	APOE	0.147417
XM_018039436.1	0.00221784	1.14191	up	RALBP1	0.152034
XM_018043938.1	0.000603872	0.816749	up	SRPX	0.180225
XM_018045653.1	0.00307209	1.26095	up	LOC108635555	0.196703
XM_013965099.2	0.00256986	1.19931	up	GADD45GIP1	0.199231
XM_018043937.1	0.00196497	1.72099	up	SRPX	0.200404
XM_005700083.3	0.00591885	0.615796	up	LOC102180655	0.208242
XM_018039871.1	0.000649003	1.91224	up	TAF6	0.212469
XM_018055348.1	0.00646516	0.920344	up	LOC102188098	0.22035
XM_018050396.1	0.00743457	1.64056	up	AFF4	0.223614
XM_005701596.3	0.00223994	1.64846	up	ARSA	0.225585
XM_005684823.3	0.000197138	1.39187	up	NT5E	0.226099
XM_018055956.1	0.00699028	1.21562	up	PTGES	0.22902
XM_018049796.1	0.000283911	2.08182	up	CPZ	0.236331
XM_005698197.3	0.00127277	1.39764	up	IFIT2	0.237622
XM_018040703.1	0.00015041	2.13086	up	RPS2	0.238779
XM_018047157.1	0.00270474	1.39777	up	ELMO1	0.247604
XM_018059754.1	0.00144654	1.39523	up	CADM1	0.248931
XM_018050205.1	0.0030043	1.1945	up	NR3C1	0.256097
XM_018041071.1	0.00925884	1.05754	up	CLDN3	0.25867
XM_018046448.1	0.00266816	1.55341	up	MPZL1	0.258882
XM_005690644.3	0.00224366	1.85165	up	MYOC	0.261583
XM_018040406.1	0.00244464	1.12145	up	RAMP1	0.269146
XM_018060537.1	0.00520357	1.36653	up	DVL1	0.27313
XM_005683314.3	0.00196728	1.27477	up	CXCL14	0.280903
XM_005699845.3	0.00586183	1.17758	up	NUDT22	0.281742
XM_018055702.1	0.000960658	1.42059	up	RSAD2	0.284874
XM_018048554.1	0.00197524	1.48432	up	P3H3	0.295805
XM_005692844.3	0.00109901	1.77772	up	RRAS	0.297269
XM_018045008.1	0.000456481	1.27469	up	LOC108633279	0.298471
XM_005698620.3	0.00441993	0.84503	up	EMX2	0.300859
XM_018059490.1	0.00109263	1.55295	up	EIF3F	0.301791
XM_018051249.1	0.00867419	0.957014	up	LYL1	0.304027
XM_018050523.1	0.00111913	1.39877	up	APP	0.309604
XM_005684151.3	0.00861272	1.30944	up	AAED1	0.315648
XM_018054616.1	0.00926218	0.896616	up	PCK2	0.324316
XM_018062890.1	0.00878183	0.776503	up	KLK6	0.324559
XM_005695892.3	0.000227148	1.039	up	ABHD14A	0.327179
XM_005675869.3	2.28899e-05	1.88042	up	COL3A1	0.329725
XM_018051258.1	0.00453691	1.54895	up	RNASEH2A	0.343186
XM_013970654.2	0.00807734	1.38418	up	C17H12orf49	0.35007
XM_005681847.3	0.00658631	1.08952	up	PLAC8	0.357509
XM_005690795.3	3.17823e-06	2.55774	up	ISG15	0.361705
XM_018053956.1	0.00256769	1.32637	up	LOC102187597	0.369242
XM_018066537.1	0.00135419	0.880613	up	TMED3	0.370211
XM_005697826.3	0.00198737	1.6066	up	AGFG2	0.38219
XM_018054306.1	0.00368309	1.07121	up	TPM1	0.389766
XM_018064747.1	0.00603714	0.952538	up	MFAP4	0.395366
XM_018043445.1	0.000734387	0.903089	up	LOC108634238	0.396516
XM_018039839.1	0.00118741	1.44828	up	MPG	0.43272
XM_013975441.2	1.53045e-06	3.04552	up	SARAF	0.449789
XM_018054087.1	0.00188002	0.629035	up	DHRS7	0.457478
XM_005694162.3	0.00680608	1.32581	up	CHAD	0.459314
XM_018048595.1	0.00344019	1.4782	up	TAPBPL	0.464059
XM_005687506.3	0.00115929	1.72799	up	SERTM1	0.467367
XM_018044678.1	0.00115876	1.36739	up	SLURP1	0.475988
XM_018056622.1	0.00448119	0.786696	up	B3GLCT	0.482418
XM_018062791.1	0.00389107	1.10047	up	RCN3	0.488915
XM_018053972.1	0.0076497	1.37508	up	LTBP2	0.509113
XM_018056371.1	0.00717841	1.38543	up	ARGLU1	0.528665
XM_005697656.3	0.00108641	0.85249	up	NUPR1	0.560932
XM_018055520.1	0.00468313	1.35521	up	EMILIN1	0.579665
XM_013964001.2	0.000227809	1.1649	up	APAF1	0.583396
XM_018045170.1	0.00531014	1.28675	up	PUF60	0.584591
XM_018055123.1	2.89317e-08	3.07529	up	EIF2AK2	0.59106
XM_018066584.1	0.00604435	1.45356	up	PLD4	0.592727
XM_018044200.1	0.00452876	1.60328	up	GPX7	0.598762
XM_018064916.1	1.90121e-05	1.16716	up	ZNF652	0.606997
XM_005680893.3	0.00763205	0.932551	up	MFAP5	0.615284
XM_005674804.3	0.000172822	1.26773	up	PROS1	0.616245
XM_018042301.1	1.2541e-05	1.82248	up	PLAC9	0.629935
XM_018065876.1	9.24158e-06	1.89803	up	LOC102174387	0.645376
XM_005693243.2	0.00110533	1.55784	up	LOC102184087	0.649755
XM_018047724.1	0.00943311	1.48688	up	LOC102182669	0.655385
XM_018062639.1	9.89119e-05	1.86481	up	PGLYRP1	0.6582
XM_005677865.3	0.00135008	1.06269	up	RSBN1	0.671711
XM_018041011.1	0.000965865	1.18662	up	CHP2	0.677383
XM_018042986.1	0.00923387	0.984333	up	BSCL2	0.679592
XM_005683002.3	0.000535773	0.991811	up	SIL1	0.688264
XM_018049793.1	0.00856851	1.47721	up	HTRA3	0.69115
XM_018056781.1	4.50135e-06	2.36896	up	EPSTI1	0.694475
XM_005692329.3	0.0067188	1.1971	up	FXYD1	0.70096
XM_018039179.1	0.00503546	0.901244	up	FBXO9	0.731729
XM_018059291.1	0.0060763	1.21806	up	RCN1	0.744127
XM_018054658.1	0.00711134	1.56327	up	CD276	0.744558
XM_018059079.1	0.000802781	1.29685	up	APLNR	0.803734
XM_018054265.1	0.00339143	1.14877	up	IGFBP5	0.805897
XM_005700007.3	0.00299934	1.26017	up	CD248	0.809941
XM_018057196.1	0.000623981	1.03779	up	SVIL	0.819805
XM_005679507.3	0.00869518	0.917887	up	MTPN	0.826421
XM_018044483.1	4.43082e-06	1.97368	up	LOC102176878	0.826815
XM_018056827.1	0.00177534	1.61406	up	IFI6	0.82754
XM_005691985.3	0.00912117	1.36481	up	MMP2	0.830316
XM_018065994.1	0.00178347	1.51658	up	CCDC80	0.835311
XM_018060517.1	0.00346525	1.54766	up	MMP23B	0.85325
XM_018055295.1	0.00211515	0.887752	up	SEPT10	0.854554
XM_005682972.3	0.000553629	1.76213	up	FAM13B	0.861047
XM_018049317.1	0.00918163	1.17165	up	PIGY	0.880681
XM_018045806.1	0.00650497	0.675649	up	SNX7	0.925783
XM_018065875.1	8.8761e-05	1.55862	up	LOC108638461	0.930528
XM_005691632.2	0.00871391	1.35498	up	LOC102190250	0.939279
XM_018042704.1	0.00125326	2.13143	up	CRACR2B	0.942675
XM_005698194.3	3.53782e-05	2.02962	up	LOC102168687	0.962325
XM_018063492.1	0.000102182	1.0784	up	LENG1	1.04347
XM_005692428.3	0.00107281	1.49911	up	LOC102168381	1.05177
XM_018047610.1	0.00448555	0.685096	up	DUSP6	1.05835
XM_018039340.1	0.00859398	1.31584	up	CIDEA	1.06369
XM_018050041.1	0.00692113	1.46583	up	NR2F1	1.26438
XM_018059749.1	0.000103311	2.19027	up	APOA1	1.29064
XM_018056809.1	0.000710978	1.41447	up	WBP4	1.29832
XM_018042300.1	0.000575268	1.29927	up	CXCL12	1.41771
XM_005681804.3	0.00936077	1.70843	up	CXCL13	1.42373
XM_005694754.3	0.00176358	2.02315	up	C7	1.62184
XM_018044949.1	0.00970846	1.55965	up	CCDC160	1.64349
XM_018043447.1	0.00918184	1.23437	up	LOC106501751	1.67088
XM_005680675.3	0.00326845	3.69869	up	C1QTNF6	1.70221
XM_005698766.3	0.00963353	1.54194	up	FGL1	1.70943
XM_018060531.1	0.00588754	1.56874	up	MXRA8	1.96411
XM_018055500.1	0.00320764	1.87738	up	KRTCAP3	2.31983
NM_001285637.1	0.000386576	1.92543	up	LOC100860781	2.38011
XM_018058664.1	0.00266577	1.90365	up	LY6E	2.40648
XM_018064484.1	0.00262472	1.71093	up	MINK1	2.76139
XM_005679855.3	0.00692692	0.959988	up	CBX5	21.7344
XM_018058430.1	0.00531124	-1.43143	down	NCOA2	3.03577
XM_005693425.3	0.000564482	1.36435	up	XAF1	3.45521
XM_005695410.3	0.00107954	1.12689	up	LOC102191280	4.73979
XM_018044975.1	0.00542212	2.06064	up	RASA3	4.95089
XM_005677503.3	0.000514503	2.06724	up	S100A5	5.02524
XM_018046331.1	0.00921852	1.42409	up	LRRC71	6.06203
XM_018055457.1	0.00945356	0.682249	up	AAK1
XM_018067177.1	0.000578268	1.39311	up	ACAA1
XM_018038241.1	0.00113843	1.48833	up	ACAD9
XM_018046496.1	0.00158731	1.15828	up	ACAP2
XM_005688611.3	0.00133926	1.02266	up	ACOT8
XM_018049336.1	0.00991181	-1.45158	down	ADGRA3
XM_005693543.3	0.00805243	-0.900925	down	ALOX12B
ONT.14591.1	0.000957556	1.11602	up	AMOTL1
ONT.11437.1	0.00236063	2.51443	up	ANAPC2
ONT.12030.1	0.00474043	1.45576	up	ANKRD10
XM_018043264.1	0.00516857	1.00624	up	AP2A2
XM_018062562.1	0.000854164	1.55039	up	APOE
ONT.14383.2	0.00277004	1.11961	up	ARAP1
ONT.1137.5	0.00190868	-0.940305	down	ARMC8
XM_018058537.1	0.00265769	2.13271	up	ATAD2
XM_018040321.1	0.00209807	1.23385	up	ATP6V0C
XM_018063628.1	0.00366256	1.59485	up	BAIAP2
XM_018061301.1	0.0012029	1.74898	up	BCL7A
XM_018040707.1	0.00830423	1.3443	up	BCL7B
XM_018041549.1	0.000178262	2.05096	up	BNIP3
XM_018042987.1	0.00866483	0.844655	up	BSCL2
XM_018053605.1	0.00432356	1.08523	up	C10H15orf61
ONT.15209.2	0.00359401	-1.42931	down	C16H1orf105
XM_018051268.1	0.000307944	1.62598	up	C7H19orf43
XM_018055382.1	0.00233278	0.891842	up	CAPG
XM_018042663.1	0.00789292	1.92872	up	CAPN1
XM_018043527.1	0.00466312	1.28313	up	CCDC85B
XM_005699654.3	0.00457678	1.48954	up	CCDC86
XM_018048367.1	2.66214e-05	1.9168	up	CCDC91
XM_005688087.3	0.00221014	1.52244	up	CD93
XM_018066507.1	0.00830739	1.31064	up	CDCA4
ONT.16914.2	0.00653027	-0.93305	down	CEACAM19
XM_018055880.1	0.00823446	1.73198	up	CERCAM
XM_018055519.1	0.00777958	1.98421	up	CGREF1
XM_018057730.1	0.000148706	0.972934	up	CHMP4B
XM_005689327.3	0.00327097	1.39493	up	CHMP4C
ONT.21806.3	0.00143903	1.73807	up	CIDEA
XM_018066231.1	0.00162298	1.44553	up	CKB
XM_005697785.2	0.00771839	1.38013	up	CLDN4
ONT.6974.4	0.0044156	0.839908	up	CLINT1
XM_018049469.1	0.0047857	1.00213	up	CLOCK
XM_018050927.1	0.00203059	1.69424	up	CLPP
ONT.18041.14	0.000151444	2.01753	up	COL1A1
ONT.18041.17	8.23809e-05	2.23048	up	COL1A1
ONT.18041.22	0.00150458	2.89541	up	COL1A1
ONT.18041.5	0.00137906	1.89386	up	COL1A1
ONT.18041.6	0.00136868	1.82673	up	COL1A1
ONT.18041.9	3.8911e-06	2.26502	up	COL1A1
XM_018064895.1	0.000626928	2.72067	up	COL1A1
XM_018064894.1	0.000284592	1.95594	up	COL1A1
ONT.4732.25	0.0039693	1.95444	up	COL1A2
XM_005678936.3	5.74898e-05	2.04213	up	COL1A2
ONT.1813.5	0.00259546	1.549	up	COL3A1
XM_005675868.3	0.000712469	0.723942	up	COL5A2
XM_018066541.1	0.00620858	0.77585	up	COMMD4
XM_005686066.3	0.00245491	-0.739422	down	COQ6
XM_018057435.1	1.56504e-06	1.60818	up	CPXM1
XM_005677481.3	0.00124349	1.96138	up	CREB3L4
ONT.3716.3	0.0050803	2.19729	up	CRNN
ONT.20026.3	0.000247034	1.05349	up	CTSH
NM_001285721.1	0.00109814	1.22672	up	CXCL10
XM_018042298.1	0.00247339	1.23056	up	CXCL12
XM_005683029.3	0.00316212	0.914325	up	CYSTM1
XM_018050606.1	0.00166876	0.911982	up	DBN1
XM_018048765.1	0.00307941	1.07722	up	DDX17
XM_018039022.1	0.000180218	1.03167	up	DEK
XM_018060253.1	0.00163528	1.26026	up	DESI2
ONT.4319.1	0.000324976	2.43336	up	DNAJB6
ONT.4319.3	0.00107151	2.03996	up	DNAJB6
XM_018046636.1	0.000740747	3.11677	up	DNAJB6
XM_005677407.2	2.95162e-05	0.944838	up	DPM3
XM_005699908.3	0.00483033	1.69713	up	DRAP1
XM_005685823.2	0.00953053	-0.660658	down	DUOXA1
XM_018055121.1	0.000785416	2.20532	up	EIF2AK2
XM_018040728.1	0.00830231	0.860445	up	EIF4H
XM_018059920.1	0.0056402	1.03445	up	EPHX1
XM_005709705.3	0.00224016	-0.693441	down	EPT1
XM_018045791.1	0.00276425	-0.79411	down	F3
XM_018054801.1	0.00665856	1.27415	up	FBLN7
XM_018043509.1	0.00389337	1.13226	up	FEZ1
XM_018064326.1	0.00747368	1.24036	up	FLOT2
XM_005684098.3	0.00658972	1.37242	up	FRMD3
XM_005682988.3	0.00247117	1.97785	up	GFRA3
XM_018064348.1	0.0010861	1.95671	up	GIT1
XM_005700671.3	0.00322891	1.96469	up	GJB1
ONT.14231.2	0.00858826	1.08456	up	GLYATL2
XM_018040420.1	0.000133167	1.79896	up	GNPTG
ONT.20285.4	3.80256e-05	1.91864	up	GOLGA4
XM_005695547.3	0.00702875	1.70832	up	GOLGA4
XM_018058708.1	0.00130571	1.44217	up	GPAA1
XM_005696586.3	0.00218262	1.21361	up	GPANK1
ONT.7469.3	0.00952699	1.37485	up	GUK1
XM_005676275.3	0.00177819	0.934597	up	GYPC
XM_005688350.3	3.684e-05	2.05368	up	HM13
XM_013963742.2	0.00331353	1.00731	up	HOXC9
XM_018055122.1	2.61602e-05	1.23643	up	HP1BP3
XM_005683859.3	0.00337406	1.42237	up	HRCT1
XM_005699607.2	0.00891526	-0.918476	down	HYLS1
XM_005687031.3	0.000221267	1.56888	up	ID2
ONT.24355.4	0.00418314	1.01083	up	IGF2
XM_005686665.3	0.00495037	-1.04487	down	IL1A
XM_018040267.1	0.00151591	0.907306	up	ILKAP
XM_018056382.1	0.00121053	1.30602	up	ITGBL1
XM_018065575.1	0.00891422	0.92057	up	KIF2A
XM_013962372.2	0.00848548	-0.800784	down	KPRP
XM_018065060.1	0.000795098	0.717118	up	KRT19
XM_018054109.1	0.00203679	0.660711	up	KTN1
XM_018063672.1	0.00676089	1.44389	up	LGALS3BP
XM_005687668.3	0.00701399	-0.675708	down	LMO7
ONT.17397.18	0.00770051	1.84732	up	LOC102168852
XM_018062304.1	0.00196837	2.03253	up	LOC102168852
XM_018054837.1	0.000426869	1.82735	up	LOC102168874
ONT.16791.1	0.0036671	1.30794	up	LOC102169125
ONT.16791.14	0.00717749	1.15905	up	LOC102169125
ONT.16791.15	0.00452673	1.22227	up	LOC102169125
ONT.16791.18	0.00138958	1.31607	up	LOC102169125
ONT.16791.19	0.00241958	1.66689	up	LOC102169125
XM_005692259.2	0.0037635	1.2732	up	LOC102169125
XM_018050875.1	7.98206e-05	1.08594	up	LOC102172140
XM_018054410.1	0.000283491	1.22676	up	LOC102175216
XM_018064073.1	0.00866141	0.970915	up	LOC102175794
XM_018048113.1	0.00947019	1.83646	up	LOC102177414
XM_018065090.1	0.00102211	3.10339	up	LOC102177561
ONT.14746.18	0.00975346	0.936299	up	LOC102179090
ONT.2730.7	0.00561878	2.63921	up	LOC102179380
ONT.21173.7	0.00443386	1.69191	up	LOC102179937
ONT.3093.6	0.00997895	-1.35428	down	LOC102179999
XM_018062360.1	0.00062496	0.808489	up	LOC102180339
XM_018038833.1	0.00337384	1.11455	up	LOC102181202
XM_005693671.3	0.00213289	1.39546	up	LOC102183178
XM_005678147.3	9.31575e-06	-1.67321	down	LOC102185525
ONT.2762.1	8.22277e-06	-1.22623	down	LOC102185525
ONT.2762.12	0.00272156	-1.0031	down	LOC102185525
XM_018044026.1	0.00686528	1.10991	up	LOC102186944
XM_018044027.1	0.00294515	1.20005	up	LOC102186944
XM_018046520.1	0.00185739	-0.760135	down	LOC102187909
ONT.3715.2	0.000396728	-2.41744	down	LOC102187909
XM_018044050.1	0.00079536	1.75302	up	LOC102188300
ONT.15902.4	0.00582847	1.40439	up	LOC102190250
XM_005692256.2	0.00310137	1.57307	up	LOC102191166
ONT.16790.1	0.00120213	1.15764	up	LOC102191453
ONT.16790.2	0.00183298	1.19818	up	LOC102191453
ONT.16790.9	0.00294581	2.11145	up	LOC102191453
XM_013971277.2	0.00792533	1.06833	up	LOC102191453
ONT.12829.1	0.00145199	-1.47715	down	LOC106501768
ONT.16243.32	2.93923e-05	2.04308	up	LOC106503064
ONT.16243.44	0.0055451	1.18668	up	LOC106503064
ONT.16243.45	0.00168529	2.57055	up	LOC106503064
ONT.2867.2	0.00718443	0.879416	up	LOC106503993
ONT.4867.18	0.00962946	-1.46188	down	LOC108633262
XM_018041857.1	5.34803e-06	2.66189	up	LOC108634081
XM_018044186.1	0.0034807	1.20517	up	LOC108634461
XM_018045216.1	0.00860765	-0.887363	down	LOC108634870
ONT.1203.2	0.000254901	-3.74679	down	LOC108636548
ONT.590.17	0.00196647	4.18931	up	LOC108636565
ONT.590.25	0.0045732	2.24146	up	LOC108636565
ONT.17397.1	0.00928814	1.46714	up	LOC108637981
ONT.17396.1	0.000147704	1.53515	up	LOC108638061
XM_018064000.1	0.00893869	-0.769473	down	LOC108638214
XM_018065091.1	1.71467e-05	5.47824	up	LOC108638298
ONT.18809.12	0.000350992	3.24186	up	LOC108638299
ONT.18809.17	0.000147869	3.74531	up	LOC108638299
ONT.18809.19	5.4469e-05	3.92137	up	LOC108638299
XM_018065092.1	0.00113972	3.03991	up	LOC108638299
XM_018065093.1	0.000207666	3.42742	up	LOC108638300
XM_018042913.1	0.00536321	1.5667	up	MACROD1
XM_013963197.2	0.00634665	1.39639	up	MALSU1
XM_005685145.3	0.00260768	1.97112	up	MAP2K5
XM_018040382.1	0.00704847	-1.23147	down	MOSPD3
XM_018065315.1	0.00741276	0.871901	up	MRC2
XM_005687389.3	0.00648393	1.31874	up	MRPL41
XM_005685271.3	0.00333169	0.592893	up	MRPL52
XM_018056552.1	2.77358e-05	3.15201	up	MRPL57
XM_018040067.1	0.00277168	1.12022	up	MRPS34
XM_005685304.3	0.00784923	1.90895	up	MTFMT
XM_018051381.1	0.00271496	1.20523	up	MVB12A
XM_018061849.1	0.000477638	1.84414	up	MVD
XM_018051649.1	0.00027953	1.97368	up	MX1
ONT.22639.26	0.0040074	1.59625	up	MYH11
ONT.24348.1	0.000483274	1.54219	up	NADSYN1
XM_005683905.3	0.0078318	0.741841	up	NANS
ONT.22148.1	0.00644233	0.833743	up	NDUFB10
XM_013975625.2	0.00215297	1.08708	up	NDUFS2
XM_018040066.1	0.00629488	0.892871	up	NME3
XM_018056272.1	0.00157298	1.17197	up	NPDC1
XM_018039122.1	0.00486298	0.91472	up	NQO2
XM_018059416.1	0.00303596	1.95695	up	NUMA1
XM_018051762.1	0.00456561	1.03011	up	OGN
XM_018058518.1	0.00508938	1.54257	up	PCMTD1
XM_018065654.1	0.00705241	1.25856	up	PDCD6
XM_005683159.3	0.00152552	1.96323	up	PDE6A
ONT.19672.1	0.00131221	1.77006	up	PDE8A
XM_005698771.3	0.000384939	1.10914	up	PDGFRL
XM_018064791.1	0.000474071	1.95057	up	PEMT
XM_018051386.1	0.000245275	1.8457	up	PGLS
XM_018044502.1	0.000558913	0.790483	up	PHPT1
ONT.21612.8	0.00276336	0.994287	up	PI16
ONT.2978.2	0.00793244	0.903163	up	PIP5K1A
XM_018040103.1	0.00563309	1.02261	up	PKD1
XM_018046028.1	0.0050866	1.86271	up	PLEKHO1
ONT.6085.5	0.00886079	1.51571	up	PNPLA5
ONT.12490.44	0.00848604	-1.5886	down	POSTN
ONT.12490.46	0.00195088	-0.97979	down	POSTN
XM_018062325.1	0.00137916	2.28242	up	PPP1R14A
ONT.22456.2	0.000352909	1.06711	up	PPP1R35
ONT.15059.3	0.00143474	1.7623	up	PRELP
XM_018038805.1	0.000660877	1.73667	up	PSMG4
XM_018050497.1	0.00876601	0.854655	up	PTBP1
ONT.9981.1	0.00429694	1.271	up	PYGL
ONT.6224.3	0.00936537	1.53946	up	PYURF
XM_005693844.3	0.00457624	0.825501	up	RAB5C
XM_018062502.1	0.00201302	0.799202	up	RABAC1
ONT.2731.1	0.00727985	-1.05653	down	RABGGTB
XM_018060845.1	0.00935939	1.05998	up	RABIF
NM_001287233.1	0.0084835	1.18917	up	RAP1B
XM_018052162.1	0.00252291	1.13966	up	RECK
XM_018050511.1	0.00147954	1.28134	up	RNF126
XM_018046100.1	0.00504076	1.87568	up	RORC
ONT.23936.7	0.00508868	-0.796247	down	RPS24
XM_018057228.1	9.17615e-05	1.38818	up	RRBP1
XM_018046303.1	0.00654394	1.3936	up	RRNAD1
XM_018054426.1	6.37681e-05	0.809595	up	RTF1
ONT.3735.7	0.00773625	1.27354	up	S100A13
XM_018048880.1	0.00593127	1.27241	up	SAMM50
ONT.15906.1	0.00163283	1.22339	up	SF3A1
ONT.1580.10	0.00570537	-0.807519	down	SF3B1
XM_018046026.1	0.00351891	1.18278	up	SF3B4
XM_018043705.1	2.00522e-05	2.13703	up	SH3KBP1
XM_018065984.1	0.0080158	1.2292	up	SIVA1
ONT.18612.2	0.00833126	0.890931	up	SLC16A11
ONT.14311.2	0.00254245	1.7023	up	SLC1A2
XM_005680479.3	5.41242e-05	2.61251	up	SLC25A3
XM_018065237.1	0.00975206	0.775909	up	SLC25A39
ONT.25490.2	0.00930461	1.1435	up	SLC35A2
XM_018050282.1	0.00949555	0.937626	up	SLC35A4
ONT.24225.2	0.00883438	1.49911	up	SLC3A2
XM_005693612.3	0.00678012	0.783335	up	SMCR8
XM_018060959.1	0.00777315	1.60917	up	SMTN
XM_018050991.1	0.000337213	1.7522	up	SNAPC2
XM_018062758.1	0.00110107	1.09143	up	SNRNP70
XM_018040151.1	0.000110332	1.69051	up	SRRM2
ONT.16013.5	0.00396414	1.57419	up	SUDS3
XM_018040804.1	0.00251758	1.25874	up	TBL3
ONT.13752.1	6.58661e-07	1.21535	up	TCEA1
XM_005689452.3	0.00831073	-1.4147	down	TEX12
ONT.18929.1	0.00229796	1.62415	up	TEX2
XM_005688984.2	0.00137289	1.38562	up	TGS1
XM_018043581.1	0.00136199	1.78735	up	TH
XM_018056690.1	0.000477721	1.35011	up	THSD1
XM_018064316.1	0.00299125	1.37115	up	TLCD1
XM_005699882.3	0.00296129	0.912892	up	TM7SF2
XM_018064293.1	0.00480998	0.785206	up	TNFAIP1
ONT.22296.1	0.000133348	1.10056	up	TNRC6A
XM_018038914.1	0.00729744	1.25765	up	TNXB
XM_018057965.1	0.00050028	2.0655	up	TP53RK
ONT.941.14	0.00366063	-0.74048	down	TP63
XM_018057496.1	0.00444953	1.21487	up	TPD52L2
XM_018050514.1	0.00443488	1.37945	up	TPGS1
XM_005692127.3	0.00660264	1.06349	up	TRADD
XM_005682270.3	0.00664235	1.4532	up	TRMT1
ONT.3933.8	0.00677286	1.328	up	TRPV6
ONT.1204.18	0.000915055	-3.99564	down	TSPEAR
ONT.1204.19	0.000726341	-1.98178	down	TSPEAR
ONT.14903.11	0.00862198	-1.45468	down	UBE4A
XM_005694986.3	0.00188854	2.35147	up	UNC45A
XM_018042462.1	0.00218983	1.55619	up	UNC5B
ONT.19590.3	3.19244e-09	1.12615	up	VIMP
ONT.19590.5	0.000129969	0.781406	up	VIMP
XM_005686165.3	0.00292778	0.969639	up	VIPAS39
XM_018063794.1	0.00643669	0.897273	up	WBP2
XM_018050485.1	0.00496011	1.47236	up	WDR18
XM_018039967.1	0.00325778	1.57167	up	WDR24
XM_018066747.1	0.00489118	0.945432	up	WDR6
XM_018060463.1	0.00226465	1.27643	up	WRAP73
XM_018061044.1	0.00290661	0.816596	up	XBP1
XM_018044190.1	0.000688193	0.949496	up	ZCCHC11
XM_005680147.3	0.00439141	0.67233	up	ZCRB1
XM_018066086.1	0.00142376	1.87696	up	ZFYVE21
XM_018063054.1	0.00756856	1.48793	up	ZNF524
ONT.10078.1	0.00183946	-1.15534	down
ONT.10118.1	0.0050413	1.23481	up
ONT.10319.1	0.000298008	-1.3256	down
ONT.11994.1	0.00122843	1.69141	up
ONT.12233.1	0.00263037	-1.18521	down
ONT.12279.1	0.0069146	-1.00115	down
ONT.1279.1	0.00725798	-1.07674	down
ONT.1322.1	0.00761609	1.30613	up
ONT.13719.1	0.00791367	-0.825381	down
ONT.1376.5	0.00152703	-0.957607	down
ONT.14638.1	1.60118e-06	2.62188	up
ONT.16129.1	0.00172509	1.20028	up
ONT.16143.1	0.00322467	1.42615	up
ONT.16417.1	0.0064754	-1.37176	down
ONT.16590.1	0.00632247	-0.710042	down
ONT.16878.1	0.00269384	1.52381	up
ONT.16992.1	0.00384273	1.51751	up
ONT.1709.1	0.00854747	-1.61195	down
ONT.17764.1	0.00209328	1.90422	up
ONT.1841.1	0.00244446	1.77585	up
ONT.19435.1	0.00116032	-1.24453	down
ONT.21187.2	0.00586608	-0.942218	down
ONT.21960.1	0.00344759	-1.46704	down
ONT.22247.16	0.00528231	1.25681	up
ONT.22398.1	0.00808984	-0.857879	down
ONT.22399.1	0.00154866	-1.37265	down
ONT.22423.1	0.00857539	1.45167	up
ONT.2251.1	0.00258683	-1.29878	down
ONT.2274.1	0.00277078	-1.66302	down
ONT.2278.1	0.00648716	-1.87815	down
ONT.22815.3	0.000594196	1.68898	up
ONT.23575.1	0.00752266	1.51535	up
ONT.23855.7	0.00682359	-1.19435	down
ONT.24361.12	0.00486684	-2.71991	down
ONT.24378.3	0.00811243	-1.3073	down
ONT.24633.1	0.000331167	-0.808913	down
ONT.24698.1	0.00632161	-0.977271	down
ONT.2488.1	0.00171552	-1.26923	down
ONT.25400.1	0.000618146	1.54338	up
ONT.2716.1	0.00496795	-1.20219	down
ONT.274.1	0.000862361	1.98034	up
ONT.2804.1	0.00934253	-1.09037	down
ONT.3001.1	0.000565506	-0.660485	down
ONT.301.1	0.000248149	-1.13082	down
ONT.302.1	0.00817163	-0.755071	down
ONT.3355.1	0.00260957	-1.81396	down
ONT.4803.2	0.00129217	1.32794	up
ONT.4803.3	0.00890203	1.00949	up
ONT.4974.1	0.00947492	-1.0133	down
ONT.5079.1	0.00551799	-1.59981	down
ONT.60.1	0.00729821	-2.50118	down
ONT.628.1	0.00926602	1.54679	up
ONT.7192.1	0.00678494	-1.51497	down
ONT.7408.4	0.00441455	-1.1614	down
ONT.7514.1	0.00546463	1.32391	up
ONT.7989.1	0.00839522	-1.44047	down
ONT.8516.1	0.00161482	-1.23239	down
ONT.8556.1	0.00376252	-1.1584	down
ONT.8562.1	0.00311016	-1.33285	down
ONT.8711.1	0.00879894	-1.56332	down
ONT.8797.1	0.00503147	-1.40735	down
ONT.8838.1	0.00213874	-0.844244	down
