# Supplementary material for: Construction of a Candidate Differentially Expressed Transcript Profile Associated with the Hair Follicle Cycle in Jiangnan Cashmere Goats (Capra hircus)
Source: Biology (Basel). 2026 Mar 20;15(6):498. doi: 10.3390/biology15060498 (PMC13023814; doi:10.3390/biology15060498)
Supplement: Supplementary file 1 [file biology-15-00498-s001.zip › supplementary files/supplementary files/genome.bed]

track name='tmp.gff'
NC_005044.2	1537	1742	ID=ONT.2.1;ONT.2;ONT.2.1	0	+	1537	1742	0	1	205	0
NC_005044.2	1592	1883	ID=ONT.2.2;ONT.2;ONT.2.2	0	+	1592	1883	0	1	291	0
NC_005044.2	1592	1883	ID=ONT.2.2;ONT.2;ONT.2.2	0	+	1592	1883	0	1	291	0
NC_005044.2	8608	9392	ID=rna-KEF96_p07;gene-KEF96_p07;rna-KEF96_p07	0	+	8608	9392	0	1	784	0
NC_005044.2	5321	5989	ID=ONT.11.1;ONT.11;ONT.11.1	0	-	5321	5989	0	1	668	0
NC_005044.2	1111	1683	ID=ONT.10.1;ONT.10;ONT.10.1	0	-	1111	1683	0	1	572	0
NC_005044.2	15295	16643	ID=ONT.9.1;ONT.9;ONT.9.1	0	+	15295	16643	0	1	1348	0
NC_005044.2	15826	16643	ID=ONT.9.2;ONT.9;ONT.9.2	0	+	15826	16643	0	2	35,705	0,112
NC_005044.2	15826	16643	ID=ONT.9.2;ONT.9;ONT.9.2	0	+	15826	16643	0	2	35,705	0,112
NC_005044.2	3906	4948	ID=rna-KEF96_p12;gene-KEF96_p12;rna-KEF96_p12	0	+	3906	4948	0	1	1042	0
NC_005044.2	7928	8609	ID=rna-KEF96_p08;gene-KEF96_p08;rna-KEF96_p08	0	+	7928	8609	0	1	681	0
NC_005044.2	10167	11545	ID=rna-KEF96_p04;gene-KEF96_p04;rna-KEF96_p04	0	+	10167	11545	0	1	1378	0
NC_005044.2	14152	15292	ID=rna-KEF96_p01;gene-KEF96_p01;rna-KEF96_p01	0	+	14152	15292	0	1	1140	0
NC_005044.2	9656	12101	ID=ONT.12.1;ONT.12;ONT.12.1	0	-	9656	12101	0	1	2445	0
NC_005044.2	9877	10174	ID=rna-KEF96_p05;gene-KEF96_p05;rna-KEF96_p05	0	+	9877	10174	0	1	297	0
NC_005044.2	7015	7699	ID=rna-KEF96_p10;gene-KEF96_p10;rna-KEF96_p10	0	+	7015	7699	0	1	684	0
NC_005044.2	1024	1313	ID=ONT.1.1;ONT.1;ONT.1.1	0	+	1024	1313	0	1	289	0
NC_005044.2	9461	9807	ID=rna-KEF96_p06;gene-KEF96_p06;rna-KEF96_p06	0	+	9461	9807	0	1	346	0
NC_005044.2	13551	14079	ID=rna-KEF96_p02;gene-KEF96_p02;rna-KEF96_p02	0	-	13551	14079	0	1	528	0
NC_005044.2	7770	7968	ID=rna-KEF96_p09;gene-KEF96_p09;rna-KEF96_p09	0	+	7770	7968	0	1	198	0
NC_005044.2	2741	3697	ID=rna-KEF96_p13;gene-KEF96_p13;rna-KEF96_p13	0	+	2741	3697	0	1	956	0
NC_005044.2	5328	6873	ID=rna-KEF96_p11;gene-KEF96_p11;rna-KEF96_p11	0	+	5328	6873	0	1	1545	0
NC_005044.2	11747	13568	ID=rna-KEF96_p03;gene-KEF96_p03;rna-KEF96_p03	0	+	11747	13568	0	1	1821	0
NC_030808.1	70674325	70716245	ID=rna-XM_018046206.1;gene-UBXN7;rna-XM_018046206.1	0	-	70674325	70716245	0	11	8307,80,394,128,91,147,113,66,68,148,373	0,9592,9791,14683,15458,16889,23117,24732,34759,38450,41547
NC_030808.1	70691002	70732326	ID=ONT.906.3;gene-UBXN7;ONT.906.3	0	-	70691002	70732326	0	6	359,113,66,68,148,103	0,6440,8055,18082,21773,41221
NC_030808.1	70674325	70732345	ID=rna-XM_018046200.1;gene-UBXN7;rna-XM_018046200.1	0	-	70674325	70732345	0	11	8307,80,394,128,91,147,113,66,68,148,122	0,9592,9791,14683,15458,16889,23117,24732,34759,38450,57898
NC_030808.1	70691002	70732326	ID=ONT.906.3;gene-UBXN7;ONT.906.3	0	-	70691002	70732326	0	6	359,113,66,68,148,103	0,6440,8055,18082,21773,41221
NC_030808.1	70674325	70732345	ID=rna-XM_018046200.1;gene-UBXN7;rna-XM_018046200.1	0	-	70674325	70732345	0	11	8307,80,394,128,91,147,113,66,68,148,122	0,9592,9791,14683,15458,16889,23117,24732,34759,38450,57898
NC_030808.1	2658818	2661489	ID=ONT.36.1;ONT.36;ONT.36.1	0	+	2658818	2661489	0	1	2671	0
NC_030808.1	152470195	152530009	ID=rna-XM_018053030.1;gene-BTD;rna-XM_018053030.1	0	+	152470195	152530009	0	4	160,271,150,1454	0,37527,44204,58360
NC_030808.1	152470195	152530009	ID=rna-XM_018053024.1;gene-BTD;rna-XM_018053024.1	0	+	152470195	152530009	0	4	361,271,150,1454	0,37527,44204,58360
NC_030808.1	152473473	152530009	ID=rna-XM_013967221.2;gene-BTD;rna-XM_013967221.2	0	+	152473473	152530009	0	4	82,271,150,1454	0,34249,40926,55082
NC_030808.1	152470169	152529993	ID=ONT.638.1;gene-BTD;ONT.638.1	0	+	152470169	152529993	0	4	186,278,150,1438	0,37553,44230,58386
NC_030808.1	152514229	152530005	ID=ONT.638.2;gene-BTD;ONT.638.2	0	+	152514229	152530005	0	2	320,1450	0,14326
NC_030808.1	152470195	152530009	ID=rna-XM_018053024.1;gene-BTD;rna-XM_018053024.1	0	+	152470195	152530009	0	4	361,271,150,1454	0,37527,44204,58360
NC_030808.1	152473473	152530009	ID=rna-XM_013967221.2;gene-BTD;rna-XM_013967221.2	0	+	152473473	152530009	0	4	82,271,150,1454	0,34249,40926,55082
NC_030808.1	152470169	152529993	ID=ONT.638.1;gene-BTD;ONT.638.1	0	+	152470169	152529993	0	4	186,278,150,1438	0,37553,44230,58386
NC_030808.1	152514229	152530005	ID=ONT.638.2;gene-BTD;ONT.638.2	0	+	152514229	152530005	0	2	320,1450	0,14326
NC_030808.1	146195371	146195582	ID=ONT.601.1;ONT.601;ONT.601.1	0	+	146195371	146195582	0	1	211	0
NC_030808.1	70428243	70430908	ID=ONT.260.1;ONT.260;ONT.260.1	0	+	70428243	70430908	0	1	2665	0
NC_030808.1	141819745	141820863	ID=ONT.567.1;ONT.567;ONT.567.1	0	+	141819745	141820863	0	1	1118	0
NC_030808.1	149082796	149083058	ID=ONT.1237.1;ONT.1237;ONT.1237.1	0	-	149082796	149083058	0	1	262	0
NC_030808.1	139440814	139457355	ID=ONT.554.1;gene-IGSF5;ONT.554.1	0	+	139440814	139457355	0	4	217,80,318,193	0,3977,13268,16348
NC_030808.1	139440806	139496962	ID=rna-XM_005675626.3;gene-IGSF5;rna-XM_005675626.3	0	+	139440806	139496962	0	8	225,80,318,300,25,101,74,2215	0,3985,13276,19802,41312,42743,43983,53941
NC_030808.1	139440800	139496962	ID=rna-XM_005675625.3;gene-IGSF5;rna-XM_005675625.3	0	+	139440800	139496962	0	9	231,80,318,300,138,25,101,74,2215	0,3991,13282,19808,37298,41318,42749,43989,53947
NC_030808.1	139440806	139496962	ID=rna-XM_005675626.3;gene-IGSF5;rna-XM_005675626.3	0	+	139440806	139496962	0	8	225,80,318,300,25,101,74,2215	0,3985,13276,19802,41312,42743,43983,53941
NC_030808.1	139440800	139496962	ID=rna-XM_005675625.3;gene-IGSF5;rna-XM_005675625.3	0	+	139440800	139496962	0	9	231,80,318,300,138,25,101,74,2215	0,3991,13282,19808,37298,41318,42749,43989,53947
NC_030808.1	125440461	125444825	ID=rna-XM_018049496.1;gene-CHST2;rna-XM_018049496.1	0	-	125440461	125444825	0	2	3958,301	0,4063
NC_030808.1	145035443	145048681	ID=ONT.1213.2;gene-POFUT2;ONT.1213.2	0	-	145035443	145048681	0	8	1037,124,126,67,111,145,251,155	0,1254,2114,3389,8323,9034,11157,13083
NC_030808.1	145035443	145048677	ID=ONT.1213.1;gene-POFUT2;ONT.1213.1	0	-	145035443	145048677	0	9	1037,124,181,126,67,50,145,251,151	0,1254,1649,2114,3389,8323,9034,11157,13083
NC_030808.1	145035445	145048712	ID=rna-XM_018052188.1;gene-POFUT2;rna-XM_018052188.1	0	-	145035445	145048712	0	9	1035,124,181,126,67,111,145,251,186	0,1252,1647,2112,3387,8321,9032,11155,13081
NC_030808.1	145035447	145048676	ID=ONT.1213.4;gene-POFUT2;ONT.1213.4	0	-	145035447	145048676	0	8	1033,124,126,67,50,145,251,150	0,1250,2110,3385,8319,9030,11153,13079
NC_030808.1	145035443	145048677	ID=ONT.1213.1;gene-POFUT2;ONT.1213.1	0	-	145035443	145048677	0	9	1037,124,181,126,67,50,145,251,151	0,1254,1649,2114,3389,8323,9034,11157,13083
NC_030808.1	145035445	145048712	ID=rna-XM_018052188.1;gene-POFUT2;rna-XM_018052188.1	0	-	145035445	145048712	0	9	1035,124,181,126,67,111,145,251,186	0,1252,1647,2112,3387,8321,9032,11155,13081
NC_030808.1	145035447	145048676	ID=ONT.1213.4;gene-POFUT2;ONT.1213.4	0	-	145035447	145048676	0	8	1033,124,126,67,50,145,251,150	0,1250,2110,3385,8319,9030,11153,13079
NC_030808.1	58248754	58248978	ID=ONT.832.1;ONT.832;ONT.832.1	0	-	58248754	58248978	0	1	224	0
NC_030808.1	108362583	108403869	ID=rna-XM_018048385.1;gene-RARRES1;rna-XM_018048385.1	0	+	108362583	108403869	0	6	684,63,184,137,63,310	0,26397,28806,31940,40834,40976
NC_030808.1	34826107	34826478	ID=ONT.127.1;ONT.127;ONT.127.1	0	+	34826107	34826478	0	1	371	0
NC_030808.1	89241768	89248229	ID=ONT.995.1;ONT.995;ONT.995.1	0	-	89241768	89248229	0	2	344,110	0,6351
NC_030808.1	99031055	99058945	ID=rna-XM_018053778.1;gene-LOC102185398;rna-XM_018053778.1	0	-	99031055	99058945	0	8	188,62,198,143,119,94,145,107	0,1291,3422,8988,11443,17388,20331,27783
NC_030808.1	116753895	116798872	ID=rna-XM_005675447.2;gene-CLRN1;rna-XM_005675447.2	0	+	116753895	116798872	0	5	347,180,31,11,266	0,27310,32173,33249,44711
NC_030808.1	116753895	116798925	ID=rna-XM_005675446.2;gene-CLRN1;rna-XM_005675446.2	0	+	116753895	116798925	0	3	347,180,319	0,27310,44711
NC_030808.1	116753895	116798925	ID=rna-XM_005675446.2;gene-CLRN1;rna-XM_005675446.2	0	+	116753895	116798925	0	3	347,180,319	0,27310,44711
NC_030808.1	148411348	148411638	ID=ONT.1233.1;ONT.1233;ONT.1233.1	0	-	148411348	148411638	0	1	290	0
NC_030808.1	80206860	80214843	ID=rna-XM_005675159.3;gene-HRG;rna-XM_005675159.3	0	-	80206860	80214843	0	7	865,102,81,167,91,117,259	0,1871,2679,3707,5011,5875,7724
NC_030808.1	117118771	117119624	ID=ONT.461.1;ONT.461;ONT.461.1	0	+	117118771	117119624	0	1	853	0
NC_030808.1	82536452	82536906	ID=ONT.968.1;ONT.968;ONT.968.1	0	-	82536452	82536906	0	1	454	0
NC_030808.1	81081004	81245002	ID=rna-XM_018046972.1;gene-IGF2BP2;rna-XM_018046972.1	0	+	81081004	81245002	0	17	275,61,49,52,64,73,113,135,123,136,129,69,117,75,132,114,1842	0,1862,122742,123734,126711,129498,129658,131641,135831,136306,138798,149505,150416,154536,160322,160776,162156
NC_030808.1	81081004	81245002	ID=rna-XM_018046975.1;gene-IGF2BP2;rna-XM_018046975.1	0	+	81081004	81245002	0	15	275,61,49,52,64,273,135,123,136,69,117,75,132,114,1842	0,1862,122742,123734,126711,129498,131641,135831,136306,149505,150416,154536,160322,160776,162156
NC_030808.1	81081004	81245002	ID=rna-XM_005675253.3;gene-IGF2BP2;rna-XM_005675253.3	0	+	81081004	81245002	0	16	275,61,49,52,64,273,135,123,136,129,69,117,75,132,114,1842	0,1862,122742,123734,126711,129498,131641,135831,136306,138798,149505,150416,154536,160322,160776,162156
NC_030808.1	81081004	81245002	ID=rna-XM_018046975.1;gene-IGF2BP2;rna-XM_018046975.1	0	+	81081004	81245002	0	15	275,61,49,52,64,273,135,123,136,69,117,75,132,114,1842	0,1862,122742,123734,126711,129498,131641,135831,136306,149505,150416,154536,160322,160776,162156
NC_030808.1	81081004	81245002	ID=rna-XM_005675253.3;gene-IGF2BP2;rna-XM_005675253.3	0	+	81081004	81245002	0	16	275,61,49,52,64,273,135,123,136,129,69,117,75,132,114,1842	0,1862,122742,123734,126711,129498,131641,135831,136306,138798,149505,150416,154536,160322,160776,162156
NC_030808.1	97653356	97653747	ID=ONT.1026.1;ONT.1026;ONT.1026.1	0	-	97653356	97653747	0	1	391	0
NC_030808.1	118129691	118130256	ID=ONT.1095.1;ONT.1095;ONT.1095.1	0	-	118129691	118130256	0	1	565	0
NC_030808.1	126668121	126709854	ID=rna-XM_005675490.2;gene-GRK7;rna-XM_005675490.2	0	-	126668121	126709854	0	4	888,275,438,660	0,12227,39067,41073
NC_030808.1	129251714	129286316	ID=rna-XM_005675506.2;gene-COPB2;rna-XM_005675506.2	0	+	129251714	129286316	0	22	132,138,87,127,149,147,100,143,200,111,89,107,144,131,208,111,215,93,181,69,72,371	0,5237,10944,11233,12282,14383,15363,16122,16509,18036,21164,21345,22732,23760,24147,29220,30428,32547,32725,33714,33925,34231
NC_030808.1	129251749	129286308	ID=ONT.507.7;gene-COPB2;ONT.507.7	0	+	129251749	129286308	0	5	97,138,75,39,363	0,5202,10909,33923,34196
NC_030808.1	129251749	129286308	ID=ONT.507.7;gene-COPB2;ONT.507.7	0	+	129251749	129286308	0	5	97,138,75,39,363	0,5202,10909,33923,34196
NC_030808.1	2881965	2885303	ID=ONT.685.1;ONT.685;ONT.685.1	0	-	2881965	2885303	0	1	3338	0
NC_030808.1	56263818	56500694	ID=rna-XM_013962498.2;gene-PHLDB2;rna-XM_013962498.2	0	+	56263818	56500694	0	17	219,112,1349,381,144,138,129,156,111,90,100,208,91,147,220,86,1969	0,112542,143791,165964,176038,177215,190205,196472,197908,200591,208949,216250,226137,227364,229625,233998,234907
NC_030808.1	56263818	56500694	ID=rna-XM_005674906.3;gene-PHLDB2;rna-XM_005674906.3	0	+	56263818	56500694	0	18	219,112,1349,381,144,138,156,111,90,144,141,100,208,91,147,220,86,1969	0,112542,143791,165964,176038,177215,196472,197908,200591,204540,207609,208949,216250,226137,227364,229625,233998,234907
NC_030808.1	56263818	56500694	ID=rna-XM_005674905.3;gene-PHLDB2;rna-XM_005674905.3	0	+	56263818	56500694	0	19	219,112,1349,381,144,138,129,156,111,90,144,141,100,208,91,147,220,86,1969	0,112542,143791,165964,176038,177215,190205,196472,197908,200591,204540,207609,208949,216250,226137,227364,229625,233998,234907
NC_030808.1	56263818	56500694	ID=rna-XM_005674907.3;gene-PHLDB2;rna-XM_005674907.3	0	+	56263818	56500694	0	18	219,112,1349,381,144,138,129,156,111,90,141,100,208,91,147,220,86,1969	0,112542,143791,165964,176038,177215,190205,196472,197908,200591,207609,208949,216250,226137,227364,229625,233998,234907
NC_030808.1	56386109	56500694	ID=rna-XM_018065014.1;gene-PHLDB2;rna-XM_018065014.1	0	+	56386109	56500694	0	18	237,1349,381,144,138,129,156,111,90,144,141,100,208,91,147,220,86,1969	0,21500,43673,53747,54924,67914,74181,75617,78300,82249,85318,86658,93959,103846,105073,107334,111707,112616
NC_030808.1	56386606	56500694	ID=rna-XM_018064768.1;gene-PHLDB2;rna-XM_018064768.1	0	+	56386606	56500694	0	18	77,1349,381,144,138,129,156,111,90,144,141,100,208,91,147,220,86,1969	0,21003,43176,53250,54427,67417,73684,75120,77803,81752,84821,86161,93462,103349,104576,106837,111210,112119
NC_030808.1	56263818	56500694	ID=rna-XM_005674906.3;gene-PHLDB2;rna-XM_005674906.3	0	+	56263818	56500694	0	18	219,112,1349,381,144,138,156,111,90,144,141,100,208,91,147,220,86,1969	0,112542,143791,165964,176038,177215,196472,197908,200591,204540,207609,208949,216250,226137,227364,229625,233998,234907
NC_030808.1	56263818	56500694	ID=rna-XM_005674905.3;gene-PHLDB2;rna-XM_005674905.3	0	+	56263818	56500694	0	19	219,112,1349,381,144,138,129,156,111,90,144,141,100,208,91,147,220,86,1969	0,112542,143791,165964,176038,177215,190205,196472,197908,200591,204540,207609,208949,216250,226137,227364,229625,233998,234907
NC_030808.1	56263818	56500694	ID=rna-XM_005674907.3;gene-PHLDB2;rna-XM_005674907.3	0	+	56263818	56500694	0	18	219,112,1349,381,144,138,129,156,111,90,141,100,208,91,147,220,86,1969	0,112542,143791,165964,176038,177215,190205,196472,197908,200591,207609,208949,216250,226137,227364,229625,233998,234907
NC_030808.1	56386109	56500694	ID=rna-XM_018065014.1;gene-PHLDB2;rna-XM_018065014.1	0	+	56386109	56500694	0	18	237,1349,381,144,138,129,156,111,90,144,141,100,208,91,147,220,86,1969	0,21500,43673,53747,54924,67914,74181,75617,78300,82249,85318,86658,93959,103846,105073,107334,111707,112616
NC_030808.1	56386606	56500694	ID=rna-XM_018064768.1;gene-PHLDB2;rna-XM_018064768.1	0	+	56386606	56500694	0	18	77,1349,381,144,138,129,156,111,90,144,141,100,208,91,147,220,86,1969	0,21003,43176,53250,54427,67417,73684,75120,77803,81752,84821,86161,93462,103349,104576,106837,111210,112119
NC_030808.1	85780078	85782096	ID=ONT.368.2;ONT.368;ONT.368.2	0	+	85780078	85782096	0	1	2018	0
NC_030808.1	85780078	85781358	ID=ONT.368.1;ONT.368;ONT.368.1	0	+	85780078	85781358	0	1	1280	0
NC_030808.1	85780078	85781358	ID=ONT.368.1;ONT.368;ONT.368.1	0	+	85780078	85781358	0	1	1280	0
NC_030808.1	17502822	17504471	ID=ONT.90.1;ONT.90;ONT.90.1	0	+	17502822	17504471	0	1	1649	0
NC_030808.1	25117975	25118850	ID=ONT.116.1;ONT.116;ONT.116.1	0	+	25117975	25118850	0	1	875	0
NC_030808.1	93899945	94142137	ID=rna-XM_005675304.3;gene-SPATA16;rna-XM_005675304.3	0	+	93899945	94142137	0	10	617,146,90,85,148,147,113,165,84,317	0,47738,95100,152196,177892,197462,198685,207414,214810,241875
NC_030808.1	65015151	65015602	ID=ONT.866.1;ONT.866;ONT.866.1	0	-	65015151	65015602	0	1	451	0
NC_030808.1	64769879	64770209	ID=ONT.863.1;ONT.863;ONT.863.1	0	-	64769879	64770209	0	1	330	0
NC_030808.1	148195576	148218018	ID=ONT.1232.2;gene-SETD4;ONT.1232.2	0	-	148195576	148218018	0	10	273,124,81,82,175,430,38,96,170,96	0,1135,4143,5130,6904,7878,12301,16837,19272,22346
NC_030808.1	148195575	148218030	ID=rna-XM_018052638.1;gene-SETD4;rna-XM_018052638.1	0	-	148195575	148218030	0	11	274,124,81,82,175,430,89,38,96,170,463	0,1136,4144,5131,6905,7879,9851,12302,16838,19273,21992
NC_030808.1	148195575	148218033	ID=rna-XM_005675690.3;gene-SETD4;rna-XM_005675690.3	0	-	148195575	148218033	0	11	259,124,81,82,175,430,89,38,96,170,111	0,1136,4144,5131,6905,7879,9851,12302,16838,19273,22347
NC_030808.1	148195575	148218031	ID=rna-XM_005675688.3;gene-SETD4;rna-XM_005675688.3	0	-	148195575	148218031	0	11	274,124,81,82,175,430,89,38,96,170,109	0,1136,4144,5131,6905,7879,9851,12302,16838,19273,22347
NC_030808.1	148195575	148217526	ID=rna-XM_018052632.1;gene-SETD4;rna-XM_018052632.1	0	-	148195575	148217526	0	11	274,124,81,82,175,430,89,38,96,170,280	0,1136,4144,5131,6905,7879,9851,12302,16838,19273,21671
NC_030808.1	148195575	148217526	ID=rna-XM_018052647.1;gene-SETD4;rna-XM_018052647.1	0	-	148195575	148217526	0	11	274,124,81,82,175,430,89,38,96,170,176	0,1136,4144,5131,6905,7879,9851,12302,16838,19273,21775
NC_030808.1	148195575	148218030	ID=rna-XM_018052638.1;gene-SETD4;rna-XM_018052638.1	0	-	148195575	148218030	0	11	274,124,81,82,175,430,89,38,96,170,463	0,1136,4144,5131,6905,7879,9851,12302,16838,19273,21992
NC_030808.1	148195575	148218033	ID=rna-XM_005675690.3;gene-SETD4;rna-XM_005675690.3	0	-	148195575	148218033	0	11	259,124,81,82,175,430,89,38,96,170,111	0,1136,4144,5131,6905,7879,9851,12302,16838,19273,22347
NC_030808.1	148195575	148218031	ID=rna-XM_005675688.3;gene-SETD4;rna-XM_005675688.3	0	-	148195575	148218031	0	11	274,124,81,82,175,430,89,38,96,170,109	0,1136,4144,5131,6905,7879,9851,12302,16838,19273,22347
NC_030808.1	148195575	148217526	ID=rna-XM_018052632.1;gene-SETD4;rna-XM_018052632.1	0	-	148195575	148217526	0	11	274,124,81,82,175,430,89,38,96,170,280	0,1136,4144,5131,6905,7879,9851,12302,16838,19273,21671
NC_030808.1	148195575	148217526	ID=rna-XM_018052647.1;gene-SETD4;rna-XM_018052647.1	0	-	148195575	148217526	0	11	274,124,81,82,175,430,89,38,96,170,176	0,1136,4144,5131,6905,7879,9851,12302,16838,19273,21775
NC_030808.1	50319987	50320471	ID=ONT.174.1;ONT.174;ONT.174.1	0	+	50319987	50320471	0	1	484	0
NC_030808.1	146768805	146779619	ID=rna-XM_013966520.2;gene-LOC102177758;rna-XM_013966520.2	0	+	146768805	146779619	0	4	92,104,182,329	0,704,2259,10485
NC_030808.1	73878156	73878599	ID=ONT.935.1;ONT.935;ONT.935.1	0	-	73878156	73878599	0	1	443	0
NC_030808.1	82960145	82960588	ID=ONT.976.1;ONT.976;ONT.976.1	0	-	82960145	82960588	0	1	443	0
NC_030808.1	56674772	56692509	ID=rna-XM_013977231.2;gene-GCSAM;rna-XM_013977231.2	0	-	56674772	56692509	0	5	417,29,47,45,194	0,1313,8501,9510,17543
NC_030808.1	56674772	56692509	ID=rna-XM_005674914.3;gene-GCSAM;rna-XM_005674914.3	0	-	56674772	56692509	0	6	417,29,47,45,69,194	0,1313,8501,9510,12366,17543
NC_030808.1	56674772	56692509	ID=rna-XM_005674914.3;gene-GCSAM;rna-XM_005674914.3	0	-	56674772	56692509	0	6	417,29,47,45,69,194	0,1313,8501,9510,12366,17543
NC_030808.1	2650184	2887657	ID=rna-XM_018048590.1;gene-TIAM1;rna-XM_018048590.1	0	+	2650184	2887657	0	26	274,178,974,448,173,225,186,147,171,105,82,87,225,104,180,69,126,109,180,119,109,59,103,88,173,2460	0,66235,77460,95467,102781,119013,121528,128710,134200,142099,149476,157293,163032,181114,193622,195199,195547,201440,206135,206411,211661,224481,225475,228949,231333,235013
NC_030808.1	2709328	2887657	ID=rna-XM_018048528.1;gene-TIAM1;rna-XM_018048528.1	0	+	2709328	2887657	0	27	209,178,974,448,173,225,186,147,75,171,105,82,87,225,104,180,69,126,109,180,119,109,59,103,88,173,2460	0,7091,18316,36323,43637,59869,62384,69566,72548,75056,82955,90332,98149,103888,121970,134478,136055,136403,142296,146991,147267,152517,165337,166331,169805,172189,175869
NC_030808.1	2875695	2882026	ID=ONT.37.1;gene-TIAM1;ONT.37.1	0	+	2875695	2882026	0	3	67,88,509	0,3438,5822
NC_030808.1	2881549	2882032	ID=ONT.37.3;gene-TIAM1;ONT.37.3	0	+	2881549	2882032	0	1	483	0
NC_030808.1	2709365	2716785	ID=ONT.35.2;gene-TIAM1;ONT.35.2	0	+	2709365	2716785	0	2	172,366	0,7054
NC_030808.1	2425187	2887657	ID=rna-XM_018048483.1;gene-TIAM1;rna-XM_018048483.1	0	+	2425187	2887657	0	29	126,172,122,178,974,448,173,225,186,147,75,171,105,82,87,225,104,180,69,126,109,180,119,109,59,103,88,173,2460	0,154860,186095,291232,302457,320464,327778,344010,346525,353707,356689,359197,367096,374473,382290,388029,406111,418619,420196,420544,426437,431132,431408,436658,449478,450472,453946,456330,460010
NC_030808.1	2650184	2887657	ID=rna-XM_018048380.1;gene-TIAM1;rna-XM_018048380.1	0	+	2650184	2887657	0	27	274,178,974,448,173,225,186,147,75,171,105,82,87,225,104,180,69,126,109,180,119,109,59,103,88,173,2460	0,66235,77460,95467,102781,119013,121528,128710,131692,134200,142099,149476,157293,163032,181114,193622,195199,195547,201440,206135,206411,211661,224481,225475,228949,231333,235013
NC_030808.1	2879194	2882027	ID=ONT.37.2;gene-TIAM1;ONT.37.2	0	+	2879194	2882027	0	2	27,510	0,2323
NC_030808.1	2650186	2887657	ID=rna-XM_018048649.1;gene-TIAM1;rna-XM_018048649.1	0	+	2650186	2887657	0	26	272,178,448,173,225,186,147,75,171,105,82,87,225,104,180,69,126,109,180,119,109,59,103,88,173,2460	0,66233,95465,102779,119011,121526,128708,131690,134198,142097,149474,157291,163030,181112,193620,195197,195545,201438,206133,206409,211659,224479,225473,228947,231331,235011
NC_030808.1	2425187	2887657	ID=rna-XM_018048423.1;gene-TIAM1;rna-XM_018048423.1	0	+	2425187	2887657	0	28	126,172,178,974,448,173,225,186,147,75,171,105,82,87,225,104,180,69,126,109,180,119,109,59,103,88,173,2460	0,154860,291232,302457,320464,327778,344010,346525,353707,356689,359197,367096,374473,382290,388029,406111,418619,420196,420544,426437,431132,431408,436658,449478,450472,453946,456330,460010
NC_030808.1	2650343	2716792	ID=ONT.35.1;gene-TIAM1;ONT.35.1	0	+	2650343	2716792	0	2	115,373	0,66076
NC_030808.1	2709328	2887657	ID=rna-XM_018048528.1;gene-TIAM1;rna-XM_018048528.1	0	+	2709328	2887657	0	27	209,178,974,448,173,225,186,147,75,171,105,82,87,225,104,180,69,126,109,180,119,109,59,103,88,173,2460	0,7091,18316,36323,43637,59869,62384,69566,72548,75056,82955,90332,98149,103888,121970,134478,136055,136403,142296,146991,147267,152517,165337,166331,169805,172189,175869
NC_030808.1	2875695	2882026	ID=ONT.37.1;gene-TIAM1;ONT.37.1	0	+	2875695	2882026	0	3	67,88,509	0,3438,5822
NC_030808.1	2881549	2882032	ID=ONT.37.3;gene-TIAM1;ONT.37.3	0	+	2881549	2882032	0	1	483	0
NC_030808.1	2709365	2716785	ID=ONT.35.2;gene-TIAM1;ONT.35.2	0	+	2709365	2716785	0	2	172,366	0,7054
NC_030808.1	2425187	2887657	ID=rna-XM_018048483.1;gene-TIAM1;rna-XM_018048483.1	0	+	2425187	2887657	0	29	126,172,122,178,974,448,173,225,186,147,75,171,105,82,87,225,104,180,69,126,109,180,119,109,59,103,88,173,2460	0,154860,186095,291232,302457,320464,327778,344010,346525,353707,356689,359197,367096,374473,382290,388029,406111,418619,420196,420544,426437,431132,431408,436658,449478,450472,453946,456330,460010
NC_030808.1	2650184	2887657	ID=rna-XM_018048380.1;gene-TIAM1;rna-XM_018048380.1	0	+	2650184	2887657	0	27	274,178,974,448,173,225,186,147,75,171,105,82,87,225,104,180,69,126,109,180,119,109,59,103,88,173,2460	0,66235,77460,95467,102781,119013,121528,128710,131692,134200,142099,149476,157293,163032,181114,193622,195199,195547,201440,206135,206411,211661,224481,225475,228949,231333,235013
NC_030808.1	2879194	2882027	ID=ONT.37.2;gene-TIAM1;ONT.37.2	0	+	2879194	2882027	0	2	27,510	0,2323
NC_030808.1	2650186	2887657	ID=rna-XM_018048649.1;gene-TIAM1;rna-XM_018048649.1	0	+	2650186	2887657	0	26	272,178,448,173,225,186,147,75,171,105,82,87,225,104,180,69,126,109,180,119,109,59,103,88,173,2460	0,66233,95465,102779,119011,121526,128708,131690,134198,142097,149474,157291,163030,181112,193620,195197,195545,201438,206133,206409,211659,224479,225473,228947,231331,235011
NC_030808.1	2425187	2887657	ID=rna-XM_018048423.1;gene-TIAM1;rna-XM_018048423.1	0	+	2425187	2887657	0	28	126,172,178,974,448,173,225,186,147,75,171,105,82,87,225,104,180,69,126,109,180,119,109,59,103,88,173,2460	0,154860,291232,302457,320464,327778,344010,346525,353707,356689,359197,367096,374473,382290,388029,406111,418619,420196,420544,426437,431132,431408,436658,449478,450472,453946,456330,460010
NC_030808.1	2650343	2716792	ID=ONT.35.1;gene-TIAM1;ONT.35.1	0	+	2650343	2716792	0	2	115,373	0,66076
NC_030808.1	1450669	1450998	ID=ONT.28.1;ONT.28;ONT.28.1	0	+	1450669	1450998	0	1	329	0
NC_030808.1	144519885	144520573	ID=rna-XM_018052080.1;gene-LOC108636564;rna-XM_018052080.1	0	-	144519885	144520573	0	2	261,259	0,429
NC_030808.1	144519887	144520554	ID=ONT.1206.3;gene-LOC108636564;ONT.1206.3	0	-	144519887	144520554	0	2	259,170	0,497
NC_030808.1	144519227	144520555	ID=ONT.1206.1;gene-LOC108636564;ONT.1206.1	0	-	144519227	144520555	0	1	1328	0
NC_030808.1	144519887	144520554	ID=ONT.1206.3;gene-LOC108636564;ONT.1206.3	0	-	144519887	144520554	0	2	259,170	0,497
NC_030808.1	144519227	144520555	ID=ONT.1206.1;gene-LOC108636564;ONT.1206.1	0	-	144519227	144520555	0	1	1328	0
NC_030808.1	151854633	151856795	ID=ONT.1255.33;gene-COL6A5;ONT.1255.33	0	-	151854633	151856795	0	2	64,139	0,2023
NC_030808.1	151805352	151856796	ID=ONT.1255.21;gene-COL6A5;ONT.1255.21	0	-	151805352	151856796	0	9	534,576,555,561,633,591,96,67,140	0,3303,6163,11363,17588,21911,24121,49278,51304
NC_030808.1	151855792	151856789	ID=ONT.1255.34;gene-COL6A5;ONT.1255.34	0	-	151855792	151856789	0	1	997	0
NC_030808.1	151775772	151779688	ID=ONT.1252.11;gene-COL6A5;ONT.1252.11	0	-	151775772	151779688	0	4	103,36,51,65	0,2022,2360,3851
NC_030808.1	151811871	151856796	ID=ONT.1255.27;gene-COL6A5;ONT.1255.27	0	-	151811871	151856796	0	7	199,561,633,591,96,67,140	0,4844,11069,15392,17602,42759,44785
NC_030808.1	151829134	151856796	ID=ONT.1255.32;gene-COL6A5;ONT.1255.32	0	-	151829134	151856796	0	2	435,140	0,27522
NC_030808.1	151692843	151779688	ID=ONT.1252.5;gene-COL6A5;ONT.1252.5	0	-	151692843	151779688	0	13	788,206,91,654,94,488,41,36,63,63,36,51,65	0,52937,62548,65955,67155,71337,77067,77228,79328,82969,84951,85289,86780
NC_030808.1	151692839	151856776	ID=rna-XM_018052932.1;gene-COL6A5;rna-XM_018052932.1	0	-	151692839	151856776	0	41	792,242,97,690,206,91,654,94,488,12,37,36,63,63,36,51,63,63,63,63,36,54,66,63,54,45,27,72,54,93,143,82,341,576,576,555,561,633,591,96,120	0,16313,17293,18732,52941,62552,65959,67159,71341,74093,77075,77232,79332,82973,84955,85293,86784,88612,89666,93457,93982,97929,98398,99097,101881,102024,102160,102505,104699,107423,108348,110221,110415,112471,115816,118676,123876,130101,134424,136634,163817
NC_030808.1	151692839	151856776	ID=rna-XM_018052941.1;gene-COL6A5;rna-XM_018052941.1	0	-	151692839	151856776	0	38	792,206,91,654,94,488,12,37,36,63,63,36,51,63,63,63,63,36,54,66,63,54,45,27,72,54,93,143,82,341,576,576,555,561,633,591,96,120	0,52941,62552,65959,67159,71341,74093,77075,77232,79332,82973,84955,85293,86784,88612,89666,93457,93982,97929,98398,99097,101881,102024,102160,102505,104699,107423,108348,110221,110415,112471,115816,118676,123876,130101,134424,136634,163817
NC_030808.1	151711535	151758868	ID=ONT.1252.8;gene-COL6A5;ONT.1252.8	0	-	151711535	151758868	0	4	726,206,91,70	0,34245,43856,47263
NC_030808.1	151791236	151856796	ID=ONT.1255.8;gene-COL6A5;ONT.1255.8	0	-	151791236	151856796	0	18	67,63,54,76,72,54,93,143,82,341,576,576,555,561,633,591,96,140	0,700,3484,3627,4108,6302,9026,9951,11824,12018,14074,17419,20279,25479,31704,36027,38237,65420
NC_030808.1	151745705	151758868	ID=ONT.1252.10;gene-COL6A5;ONT.1252.10	0	-	151745705	151758868	0	3	281,91,70	0,9686,13093
NC_030808.1	151805352	151856796	ID=ONT.1255.21;gene-COL6A5;ONT.1255.21	0	-	151805352	151856796	0	9	534,576,555,561,633,591,96,67,140	0,3303,6163,11363,17588,21911,24121,49278,51304
NC_030808.1	151855792	151856789	ID=ONT.1255.34;gene-COL6A5;ONT.1255.34	0	-	151855792	151856789	0	1	997	0
NC_030808.1	151775772	151779688	ID=ONT.1252.11;gene-COL6A5;ONT.1252.11	0	-	151775772	151779688	0	4	103,36,51,65	0,2022,2360,3851
NC_030808.1	151811871	151856796	ID=ONT.1255.27;gene-COL6A5;ONT.1255.27	0	-	151811871	151856796	0	7	199,561,633,591,96,67,140	0,4844,11069,15392,17602,42759,44785
NC_030808.1	151829134	151856796	ID=ONT.1255.32;gene-COL6A5;ONT.1255.32	0	-	151829134	151856796	0	2	435,140	0,27522
NC_030808.1	151692843	151779688	ID=ONT.1252.5;gene-COL6A5;ONT.1252.5	0	-	151692843	151779688	0	13	788,206,91,654,94,488,41,36,63,63,36,51,65	0,52937,62548,65955,67155,71337,77067,77228,79328,82969,84951,85289,86780
NC_030808.1	151692839	151856776	ID=rna-XM_018052932.1;gene-COL6A5;rna-XM_018052932.1	0	-	151692839	151856776	0	41	792,242,97,690,206,91,654,94,488,12,37,36,63,63,36,51,63,63,63,63,36,54,66,63,54,45,27,72,54,93,143,82,341,576,576,555,561,633,591,96,120	0,16313,17293,18732,52941,62552,65959,67159,71341,74093,77075,77232,79332,82973,84955,85293,86784,88612,89666,93457,93982,97929,98398,99097,101881,102024,102160,102505,104699,107423,108348,110221,110415,112471,115816,118676,123876,130101,134424,136634,163817
NC_030808.1	151692839	151856776	ID=rna-XM_018052941.1;gene-COL6A5;rna-XM_018052941.1	0	-	151692839	151856776	0	38	792,206,91,654,94,488,12,37,36,63,63,36,51,63,63,63,63,36,54,66,63,54,45,27,72,54,93,143,82,341,576,576,555,561,633,591,96,120	0,52941,62552,65959,67159,71341,74093,77075,77232,79332,82973,84955,85293,86784,88612,89666,93457,93982,97929,98398,99097,101881,102024,102160,102505,104699,107423,108348,110221,110415,112471,115816,118676,123876,130101,134424,136634,163817
NC_030808.1	151711535	151758868	ID=ONT.1252.8;gene-COL6A5;ONT.1252.8	0	-	151711535	151758868	0	4	726,206,91,70	0,34245,43856,47263
NC_030808.1	151791236	151856796	ID=ONT.1255.8;gene-COL6A5;ONT.1255.8	0	-	151791236	151856796	0	18	67,63,54,76,72,54,93,143,82,341,576,576,555,561,633,591,96,140	0,700,3484,3627,4108,6302,9026,9951,11824,12018,14074,17419,20279,25479,31704,36027,38237,65420
NC_030808.1	151745705	151758868	ID=ONT.1252.10;gene-COL6A5;ONT.1252.10	0	-	151745705	151758868	0	3	281,91,70	0,9686,13093
NC_030808.1	3283468	3317055	ID=ONT.695.1;gene-LOC100861168;ONT.695.1	0	-	3283468	3317055	0	2	659,280	0,33307
NC_030808.1	3283639	3317055	ID=ONT.695.2;gene-LOC100861168;ONT.695.2	0	-	3283639	3317055	0	2	512,208	0,33208
NC_030808.1	3283660	3317058	ID=ONT.695.6;gene-LOC100861168;ONT.695.6	0	-	3283660	3317058	0	2	449,287	0,33111
NC_030808.1	3283639	3317059	ID=ONT.695.4;gene-LOC100861168;ONT.695.4	0	-	3283639	3317059	0	2	500,222	0,33198
NC_030808.1	3316400	3317058	ID=rna-NM_001285762.1;gene-LOC100861168;rna-NM_001285762.1	0	-	3316400	3317058	0	4	577,7,1,67	0,579,588,591
NC_030808.1	3283642	3317056	ID=ONT.695.5;gene-LOC100861168;ONT.695.5	0	-	3283642	3317056	0	2	497,217	0,33197
NC_030808.1	3283639	3317057	ID=ONT.695.3;gene-LOC100861168;ONT.695.3	0	-	3283639	3317057	0	2	488,258	0,33160
NC_030808.1	3283639	3317055	ID=ONT.695.2;gene-LOC100861168;ONT.695.2	0	-	3283639	3317055	0	2	512,208	0,33208
NC_030808.1	3283660	3317058	ID=ONT.695.6;gene-LOC100861168;ONT.695.6	0	-	3283660	3317058	0	2	449,287	0,33111
NC_030808.1	3283639	3317059	ID=ONT.695.4;gene-LOC100861168;ONT.695.4	0	-	3283639	3317059	0	2	500,222	0,33198
NC_030808.1	3316400	3317058	ID=rna-NM_001285762.1;gene-LOC100861168;rna-NM_001285762.1	0	-	3316400	3317058	0	4	577,7,1,67	0,579,588,591
NC_030808.1	3283642	3317056	ID=ONT.695.5;gene-LOC100861168;ONT.695.5	0	-	3283642	3317056	0	2	497,217	0,33197
NC_030808.1	3283639	3317057	ID=ONT.695.3;gene-LOC100861168;ONT.695.3	0	-	3283639	3317057	0	2	488,258	0,33160
NC_030808.1	64629336	64713234	ID=rna-XM_018043285.1;gene-GPR156;rna-XM_018043285.1	0	-	64629336	64713234	0	9	3022,159,237,96,126,111,136,137,445	0,13691,20947,23716,25089,29222,29583,83107,83453
NC_030808.1	83319439	83327038	ID=ONT.981.2;ONT.981;ONT.981.2	0	-	83319439	83327038	0	5	596,35,106,170,213	0,2473,3215,4414,7386
NC_030808.1	83319439	83326976	ID=ONT.981.1;ONT.981;ONT.981.1	0	-	83319439	83326976	0	5	596,35,84,170,151	0,2473,3215,4414,7386
NC_030808.1	83319447	83326954	ID=ONT.981.3;ONT.981;ONT.981.3	0	-	83319447	83326954	0	6	588,35,109,106,170,129	0,2465,2789,3207,4406,7378
NC_030808.1	83319439	83326976	ID=ONT.981.1;ONT.981;ONT.981.1	0	-	83319439	83326976	0	5	596,35,84,170,151	0,2473,3215,4414,7386
NC_030808.1	83319447	83326954	ID=ONT.981.3;ONT.981;ONT.981.3	0	-	83319447	83326954	0	6	588,35,109,106,170,129	0,2465,2789,3207,4406,7378
NC_030808.1	45715979	45716705	ID=ONT.159.1;ONT.159;ONT.159.1	0	+	45715979	45716705	0	1	726	0
NC_030808.1	106056710	106271295	ID=rna-XM_018049239.1;gene-LOC108636207;rna-XM_018049239.1	0	-	106056710	106271295	0	2	1505,120	0,214465
NC_030808.1	1282149	1376560	ID=rna-XM_018047262.1;gene-SYNJ1;rna-XM_018047262.1	0	+	1282149	1376560	0	31	137,146,87,268,226,84,62,97,170,82,153,166,24,192,85,141,193,159,157,118,216,79,163,210,144,39,39,71,109,218,2944	0,1040,27510,29450,33174,34112,39424,41032,42598,43506,46343,48869,51283,55071,57580,60701,61889,62315,63633,64373,64590,68290,70697,74602,75973,76674,79831,80004,82900,83287,91467
NC_030808.1	1282149	1374155	ID=rna-XM_018047514.1;gene-SYNJ1;rna-XM_018047514.1	0	+	1282149	1374155	0	32	137,146,87,268,226,84,62,97,170,82,153,166,24,192,85,141,193,159,157,118,216,79,163,210,144,39,39,71,109,218,24,539	0,1040,27510,29450,33174,34112,39424,41032,42598,43506,46343,48869,51283,55071,57580,60701,61889,62315,63633,64373,64590,68290,70697,74602,75973,76674,79831,80004,82900,83287,88624,91467
NC_030808.1	1282149	1376560	ID=rna-XM_018047201.1;gene-SYNJ1;rna-XM_018047201.1	0	+	1282149	1376560	0	31	137,146,87,268,226,84,62,97,170,82,153,166,192,85,141,193,159,157,118,216,79,163,210,144,39,48,39,71,109,218,2944	0,1040,27510,29450,33174,34112,39424,41032,42598,43506,46343,48869,55071,57580,60701,61889,62315,63633,64373,64590,68290,70697,74602,75973,76674,78536,79831,80004,82900,83287,91467
NC_030808.1	1282149	1376560	ID=rna-XM_018047537.1;gene-SYNJ1;rna-XM_018047537.1	0	+	1282149	1376560	0	29	137,146,87,268,226,84,62,97,170,82,153,166,192,85,141,193,159,157,118,216,79,163,210,144,71,109,218,24,2944	0,1040,27510,29450,33174,34112,39424,41032,42598,43506,46343,48869,55071,57580,60701,61889,62315,63633,64373,64590,68290,70697,74602,75973,80004,82900,83287,88624,91467
NC_030808.1	1282149	1376560	ID=rna-XM_018047148.1;gene-SYNJ1;rna-XM_018047148.1	0	+	1282149	1376560	0	32	137,146,87,268,226,84,62,97,170,82,153,166,24,192,85,141,193,159,157,118,216,79,163,210,144,39,48,39,71,109,218,2944	0,1040,27510,29450,33174,34112,39424,41032,42598,43506,46343,48869,51283,55071,57580,60701,61889,62315,63633,64373,64590,68290,70697,74602,75973,76674,78536,79831,80004,82900,83287,91467
NC_030808.1	1282149	1376560	ID=rna-XM_018047458.1;gene-SYNJ1;rna-XM_018047458.1	0	+	1282149	1376560	0	28	137,146,87,268,226,84,62,97,170,82,153,166,192,85,141,193,159,157,118,216,79,163,210,144,71,109,218,2944	0,1040,27510,29450,33174,34112,39424,41032,42598,43506,46343,48869,55071,57580,60701,61889,62315,63633,64373,64590,68290,70697,74602,75973,80004,82900,83287,91467
NC_030808.1	1282149	1376560	ID=rna-XM_018047413.1;gene-SYNJ1;rna-XM_018047413.1	0	+	1282149	1376560	0	29	137,146,87,268,226,84,62,97,170,82,153,166,24,192,85,141,193,159,157,118,216,79,163,210,144,71,109,218,2944	0,1040,27510,29450,33174,34112,39424,41032,42598,43506,46343,48869,51283,55071,57580,60701,61889,62315,63633,64373,64590,68290,70697,74602,75973,80004,82900,83287,91467
NC_030808.1	1282149	1376560	ID=rna-XM_018047310.1;gene-SYNJ1;rna-XM_018047310.1	0	+	1282149	1376560	0	31	137,146,87,268,226,84,62,97,170,82,153,157,24,192,85,141,193,159,157,118,216,79,163,210,144,39,39,71,109,218,2944	0,1040,27510,29450,33174,34112,39424,41032,42598,43506,46343,48878,51283,55071,57580,60701,61889,62315,63633,64373,64590,68290,70697,74602,75973,76674,79831,80004,82900,83287,91467
NC_030808.1	1282149	1374155	ID=rna-XM_018047528.1;gene-SYNJ1;rna-XM_018047528.1	0	+	1282149	1374155	0	32	137,146,87,268,226,84,62,97,170,82,153,157,24,192,85,141,193,159,157,118,216,79,163,210,144,39,39,71,109,218,24,539	0,1040,27510,29450,33174,34112,39424,41032,42598,43506,46343,48878,51283,55071,57580,60701,61889,62315,63633,64373,64590,68290,70697,74602,75973,76674,79831,80004,82900,83287,88624,91467
NC_030808.1	1282149	1373703	ID=rna-XM_018047503.1;gene-SYNJ1;rna-XM_018047503.1	0	+	1282149	1373703	0	33	137,146,87,268,226,84,62,97,170,82,153,166,24,192,85,141,193,159,157,118,216,79,163,210,144,39,48,39,71,109,218,21,87	0,1040,27510,29450,33174,34112,39424,41032,42598,43506,46343,48869,51283,55071,57580,60701,61889,62315,63633,64373,64590,68290,70697,74602,75973,76674,78536,79831,80004,82900,83287,88627,91467
NC_030808.1	1282060	1376560	ID=rna-XM_018047095.1;gene-SYNJ1;rna-XM_018047095.1	0	+	1282060	1376560	0	32	83,146,87,268,226,84,62,97,170,82,153,157,24,192,85,141,193,159,157,118,216,79,163,210,144,39,48,39,71,109,218,2944	0,1129,27599,29539,33263,34201,39513,41121,42687,43595,46432,48967,51372,55160,57669,60790,61978,62404,63722,64462,64679,68379,70786,74691,76062,76763,78625,79920,80093,82989,83376,91556
NC_030808.1	1282060	1374422	ID=rna-XM_018047483.1;gene-SYNJ1;rna-XM_018047483.1	0	+	1282060	1374422	0	33	83,146,87,268,226,84,62,97,170,82,153,157,24,192,85,141,193,159,157,118,216,79,163,210,144,39,48,39,71,109,218,24,806	0,1129,27599,29539,33263,34201,39513,41121,42687,43595,46432,48967,51372,55160,57669,60790,61978,62404,63722,64462,64679,68379,70786,74691,76062,76763,78625,79920,80093,82989,83376,88713,91556
NC_030808.1	1282149	1376560	ID=rna-XM_018047361.1;gene-SYNJ1;rna-XM_018047361.1	0	+	1282149	1376560	0	30	137,146,87,268,226,84,62,97,170,82,153,166,24,192,85,141,193,159,157,118,216,79,163,210,144,39,71,109,218,2944	0,1040,27510,29450,33174,34112,39424,41032,42598,43506,46343,48869,51283,55071,57580,60701,61889,62315,63633,64373,64590,68290,70697,74602,75973,76674,80004,82900,83287,91467
NC_030808.1	1282149	1374155	ID=rna-XM_018047514.1;gene-SYNJ1;rna-XM_018047514.1	0	+	1282149	1374155	0	32	137,146,87,268,226,84,62,97,170,82,153,166,24,192,85,141,193,159,157,118,216,79,163,210,144,39,39,71,109,218,24,539	0,1040,27510,29450,33174,34112,39424,41032,42598,43506,46343,48869,51283,55071,57580,60701,61889,62315,63633,64373,64590,68290,70697,74602,75973,76674,79831,80004,82900,83287,88624,91467
NC_030808.1	1282149	1376560	ID=rna-XM_018047201.1;gene-SYNJ1;rna-XM_018047201.1	0	+	1282149	1376560	0	31	137,146,87,268,226,84,62,97,170,82,153,166,192,85,141,193,159,157,118,216,79,163,210,144,39,48,39,71,109,218,2944	0,1040,27510,29450,33174,34112,39424,41032,42598,43506,46343,48869,55071,57580,60701,61889,62315,63633,64373,64590,68290,70697,74602,75973,76674,78536,79831,80004,82900,83287,91467
NC_030808.1	1282149	1376560	ID=rna-XM_018047537.1;gene-SYNJ1;rna-XM_018047537.1	0	+	1282149	1376560	0	29	137,146,87,268,226,84,62,97,170,82,153,166,192,85,141,193,159,157,118,216,79,163,210,144,71,109,218,24,2944	0,1040,27510,29450,33174,34112,39424,41032,42598,43506,46343,48869,55071,57580,60701,61889,62315,63633,64373,64590,68290,70697,74602,75973,80004,82900,83287,88624,91467
NC_030808.1	1282149	1376560	ID=rna-XM_018047148.1;gene-SYNJ1;rna-XM_018047148.1	0	+	1282149	1376560	0	32	137,146,87,268,226,84,62,97,170,82,153,166,24,192,85,141,193,159,157,118,216,79,163,210,144,39,48,39,71,109,218,2944	0,1040,27510,29450,33174,34112,39424,41032,42598,43506,46343,48869,51283,55071,57580,60701,61889,62315,63633,64373,64590,68290,70697,74602,75973,76674,78536,79831,80004,82900,83287,91467
NC_030808.1	1282149	1376560	ID=rna-XM_018047458.1;gene-SYNJ1;rna-XM_018047458.1	0	+	1282149	1376560	0	28	137,146,87,268,226,84,62,97,170,82,153,166,192,85,141,193,159,157,118,216,79,163,210,144,71,109,218,2944	0,1040,27510,29450,33174,34112,39424,41032,42598,43506,46343,48869,55071,57580,60701,61889,62315,63633,64373,64590,68290,70697,74602,75973,80004,82900,83287,91467
NC_030808.1	1282149	1376560	ID=rna-XM_018047413.1;gene-SYNJ1;rna-XM_018047413.1	0	+	1282149	1376560	0	29	137,146,87,268,226,84,62,97,170,82,153,166,24,192,85,141,193,159,157,118,216,79,163,210,144,71,109,218,2944	0,1040,27510,29450,33174,34112,39424,41032,42598,43506,46343,48869,51283,55071,57580,60701,61889,62315,63633,64373,64590,68290,70697,74602,75973,80004,82900,83287,91467
NC_030808.1	1282149	1376560	ID=rna-XM_018047310.1;gene-SYNJ1;rna-XM_018047310.1	0	+	1282149	1376560	0	31	137,146,87,268,226,84,62,97,170,82,153,157,24,192,85,141,193,159,157,118,216,79,163,210,144,39,39,71,109,218,2944	0,1040,27510,29450,33174,34112,39424,41032,42598,43506,46343,48878,51283,55071,57580,60701,61889,62315,63633,64373,64590,68290,70697,74602,75973,76674,79831,80004,82900,83287,91467
NC_030808.1	1282149	1374155	ID=rna-XM_018047528.1;gene-SYNJ1;rna-XM_018047528.1	0	+	1282149	1374155	0	32	137,146,87,268,226,84,62,97,170,82,153,157,24,192,85,141,193,159,157,118,216,79,163,210,144,39,39,71,109,218,24,539	0,1040,27510,29450,33174,34112,39424,41032,42598,43506,46343,48878,51283,55071,57580,60701,61889,62315,63633,64373,64590,68290,70697,74602,75973,76674,79831,80004,82900,83287,88624,91467
NC_030808.1	1282149	1373703	ID=rna-XM_018047503.1;gene-SYNJ1;rna-XM_018047503.1	0	+	1282149	1373703	0	33	137,146,87,268,226,84,62,97,170,82,153,166,24,192,85,141,193,159,157,118,216,79,163,210,144,39,48,39,71,109,218,21,87	0,1040,27510,29450,33174,34112,39424,41032,42598,43506,46343,48869,51283,55071,57580,60701,61889,62315,63633,64373,64590,68290,70697,74602,75973,76674,78536,79831,80004,82900,83287,88627,91467
NC_030808.1	1282060	1376560	ID=rna-XM_018047095.1;gene-SYNJ1;rna-XM_018047095.1	0	+	1282060	1376560	0	32	83,146,87,268,226,84,62,97,170,82,153,157,24,192,85,141,193,159,157,118,216,79,163,210,144,39,48,39,71,109,218,2944	0,1129,27599,29539,33263,34201,39513,41121,42687,43595,46432,48967,51372,55160,57669,60790,61978,62404,63722,64462,64679,68379,70786,74691,76062,76763,78625,79920,80093,82989,83376,91556
NC_030808.1	1282060	1374422	ID=rna-XM_018047483.1;gene-SYNJ1;rna-XM_018047483.1	0	+	1282060	1374422	0	33	83,146,87,268,226,84,62,97,170,82,153,157,24,192,85,141,193,159,157,118,216,79,163,210,144,39,48,39,71,109,218,24,806	0,1129,27599,29539,33263,34201,39513,41121,42687,43595,46432,48967,51372,55160,57669,60790,61978,62404,63722,64462,64679,68379,70786,74691,76062,76763,78625,79920,80093,82989,83376,88713,91556
NC_030808.1	1282149	1376560	ID=rna-XM_018047361.1;gene-SYNJ1;rna-XM_018047361.1	0	+	1282149	1376560	0	30	137,146,87,268,226,84,62,97,170,82,153,166,24,192,85,141,193,159,157,118,216,79,163,210,144,39,71,109,218,2944	0,1040,27510,29450,33174,34112,39424,41032,42598,43506,46343,48869,51283,55071,57580,60701,61889,62315,63633,64373,64590,68290,70697,74602,75973,76674,80004,82900,83287,91467
NC_030808.1	79521298	79523347	ID=ONT.954.1;ONT.954;ONT.954.1	0	-	79521298	79523347	0	2	359,637	0,1412
NC_030808.1	82431687	82432380	ID=rna-XM_005675258.2;gene-LOC102181339;rna-XM_005675258.2	0	+	82431687	82432380	0	1	693	0
NC_030808.1	143893944	143905048	ID=rna-XM_018050658.1;gene-AIRE;rna-XM_018050658.1	0	+	143893944	143905048	0	15	78,306,175,156,75,114,143,81,116,103,180,122,91,69,262	0,586,1379,1798,2334,2962,3865,4171,5103,6202,6829,7758,8014,9757,10842
NC_030808.1	21180649	21282091	ID=rna-XM_018053029.1;gene-SAMSN1;rna-XM_018053029.1	0	+	21180649	21282091	0	8	299,72,150,130,152,204,151,976	0,69091,73716,78108,81630,86895,89282,100466
NC_030808.1	21224062	21282100	ID=ONT.105.3;gene-SAMSN1;ONT.105.3	0	+	21224062	21282100	0	8	136,72,150,130,154,204,151,985	0,25678,30303,34695,38217,43482,45869,57053
NC_030808.1	21224063	21282091	ID=rna-XM_005674768.2;gene-SAMSN1;rna-XM_005674768.2	0	+	21224063	21282091	0	8	135,72,150,130,152,204,151,976	0,25677,30302,34694,38216,43481,45868,57052
NC_030808.1	21224062	21282100	ID=ONT.105.3;gene-SAMSN1;ONT.105.3	0	+	21224062	21282100	0	8	136,72,150,130,154,204,151,985	0,25678,30303,34695,38217,43482,45869,57053
NC_030808.1	21224063	21282091	ID=rna-XM_005674768.2;gene-SAMSN1;rna-XM_005674768.2	0	+	21224063	21282091	0	8	135,72,150,130,152,204,151,976	0,25677,30302,34694,38216,43481,45868,57052
NC_030808.1	41741217	41742866	ID=ONT.139.1;ONT.139;ONT.139.1	0	+	41741217	41742866	0	1	1649	0
NC_030808.1	59202049	59202901	ID=ONT.215.1;ONT.215;ONT.215.1	0	+	59202049	59202901	0	1	852	0
NC_030808.1	71734447	71737044	ID=ONT.279.1;ONT.279;ONT.279.1	0	+	71734447	71737044	0	1	2597	0
NC_030808.1	36960806	37029535	ID=rna-XM_005674804.3;gene-PROS1;rna-XM_005674804.3	0	-	36960806	37029535	0	15	483,226,149,169,168,190,116,122,126,132,123,87,25,158,206	0,3860,5832,8133,9649,14927,17893,20933,24901,33251,33501,36313,40632,43734,68523
NC_030808.1	98032496	98064193	ID=rna-XM_018048065.1;gene-LOC102190643;rna-XM_018048065.1	0	-	98032496	98064193	0	6	1158,125,129,130,129,123	0,12632,14156,17636,21146,31574
NC_030808.1	65924500	65965248	ID=rna-XM_005675006.3;gene-IQCB1;rna-XM_005675006.3	0	-	65924500	65965248	0	15	591,157,132,149,143,110,110,179,100,94,130,163,112,82,98	0,1434,3202,10391,12153,16005,16714,19468,24166,29396,32835,34811,35194,40084,40650
NC_030808.1	65924500	65965249	ID=rna-XM_013963168.2;gene-IQCB1;rna-XM_013963168.2	0	-	65924500	65965249	0	15	591,157,136,149,143,110,110,179,100,94,130,163,112,82,99	0,1434,3198,10391,12153,16005,16714,19468,24166,29396,32835,34811,35194,40084,40650
NC_030808.1	65924500	65965249	ID=rna-XM_013963168.2;gene-IQCB1;rna-XM_013963168.2	0	-	65924500	65965249	0	15	591,157,136,149,143,110,110,179,100,94,130,163,112,82,99	0,1434,3198,10391,12153,16005,16714,19468,24166,29396,32835,34811,35194,40084,40650
NC_030808.1	144198532	144199034	ID=ONT.1201.1;ONT.1201;ONT.1201.1	0	-	144198532	144199034	0	1	502	0
NC_030808.1	74237472	74367073	ID=rna-XM_005675249.3;gene-MB21D2;rna-XM_005675249.3	0	+	74237472	74367073	0	2	771,3062	0,126539
NC_030808.1	118427710	118451684	ID=rna-XM_005675459.3;gene-TM4SF18;rna-XM_005675459.3	0	+	118427710	118451684	0	6	262,194,90,143,181,397	0,362,3743,17438,22627,23577
NC_030808.1	118427710	118451684	ID=rna-XM_005675458.3;gene-TM4SF18;rna-XM_005675458.3	0	+	118427710	118451684	0	6	262,194,90,143,92,397	0,362,3743,17438,22716,23577
NC_030808.1	118427805	118451539	ID=ONT.476.1;gene-TM4SF18;ONT.476.1	0	+	118427805	118451539	0	5	167,90,143,181,252	0,3648,17343,22532,23482
NC_030808.1	118427750	118451684	ID=rna-XM_018049095.1;gene-TM4SF18;rna-XM_018049095.1	0	+	118427750	118451684	0	5	222,194,90,181,397	0,322,3703,22587,23537
NC_030808.1	118427710	118451684	ID=rna-XM_005675458.3;gene-TM4SF18;rna-XM_005675458.3	0	+	118427710	118451684	0	6	262,194,90,143,92,397	0,362,3743,17438,22716,23577
NC_030808.1	118427805	118451539	ID=ONT.476.1;gene-TM4SF18;ONT.476.1	0	+	118427805	118451539	0	5	167,90,143,181,252	0,3648,17343,22532,23482
NC_030808.1	118427750	118451684	ID=rna-XM_018049095.1;gene-TM4SF18;rna-XM_018049095.1	0	+	118427750	118451684	0	5	222,194,90,181,397	0,322,3703,22587,23537
NC_030808.1	5444597	5445612	ID=rna-XM_005674711.3;gene-LOC102183637;rna-XM_005674711.3	0	-	5444597	5445612	0	1	1015	0
NC_030808.1	153774981	153775272	ID=ONT.644.1;ONT.644;ONT.644.1	0	+	153774981	153775272	0	1	291	0
NC_030808.1	33882148	33934641	ID=rna-XM_018054438.1;gene-VGLL3;rna-XM_018054438.1	0	-	33882148	33934641	0	4	2062,534,283,484	0,28405,39770,52009
NC_030808.1	33882148	33934635	ID=rna-XM_018054543.1;gene-VGLL3;rna-XM_018054543.1	0	-	33882148	33934635	0	4	2062,534,118,478	0,28405,39770,52009
NC_030808.1	33882148	33934639	ID=rna-XM_018054393.1;gene-VGLL3;rna-XM_018054393.1	0	-	33882148	33934639	0	4	2062,534,286,482	0,28405,39770,52009
NC_030808.1	33882148	33934134	ID=rna-XM_018054497.1;gene-VGLL3;rna-XM_018054497.1	0	-	33882148	33934134	0	4	2062,534,286,302	0,28405,39770,51684
NC_030808.1	33882148	33934635	ID=rna-XM_018054543.1;gene-VGLL3;rna-XM_018054543.1	0	-	33882148	33934635	0	4	2062,534,118,478	0,28405,39770,52009
NC_030808.1	33882148	33934639	ID=rna-XM_018054393.1;gene-VGLL3;rna-XM_018054393.1	0	-	33882148	33934639	0	4	2062,534,286,482	0,28405,39770,52009
NC_030808.1	33882148	33934134	ID=rna-XM_018054497.1;gene-VGLL3;rna-XM_018054497.1	0	-	33882148	33934134	0	4	2062,534,286,302	0,28405,39770,51684
NC_030808.1	69941769	69990604	ID=rna-XM_005675051.3;gene-IQCG;rna-XM_005675051.3	0	+	69941769	69990604	0	11	306,67,271,224,129,82,162,75,132,102,1426	0,5463,7358,11946,14205,24269,31874,33368,41732,42831,47409
NC_030808.1	69941769	69989657	ID=rna-XM_005675052.3;gene-IQCG;rna-XM_005675052.3	0	+	69941769	69989657	0	11	221,67,271,224,129,82,162,75,132,102,479	0,5463,7358,11946,14205,24269,31874,33368,41732,42831,47409
NC_030808.1	69941766	69990604	ID=rna-XM_013963410.2;gene-IQCG;rna-XM_013963410.2	0	+	69941766	69990604	0	11	309,67,271,224,129,82,162,75,129,102,1426	0,5466,7361,11949,14208,24272,31877,33371,41738,42834,47412
NC_030808.1	69941769	69989657	ID=rna-XM_005675052.3;gene-IQCG;rna-XM_005675052.3	0	+	69941769	69989657	0	11	221,67,271,224,129,82,162,75,132,102,479	0,5463,7358,11946,14205,24269,31874,33368,41732,42831,47409
NC_030808.1	69941766	69990604	ID=rna-XM_013963410.2;gene-IQCG;rna-XM_013963410.2	0	+	69941766	69990604	0	11	309,67,271,224,129,82,162,75,129,102,1426	0,5466,7361,11949,14208,24272,31877,33371,41738,42834,47412
NC_030808.1	71091429	71091594	ID=ONT.915.1;ONT.915;ONT.915.1	0	-	71091429	71091594	0	1	165	0
NC_030808.1	44959857	44962880	ID=ONT.154.1;ONT.154;ONT.154.1	0	+	44959857	44962880	0	1	3023	0
NC_030808.1	96742782	96743373	ID=ONT.1021.1;ONT.1021;ONT.1021.1	0	-	96742782	96743373	0	1	591	0
NC_030808.1	129699507	129700567	ID=rna-XM_018050580.1;gene-LOC102191084;rna-XM_018050580.1	0	+	129699507	129700567	0	1	1060	0
NC_030808.1	131793535	131794006	ID=ONT.513.1;ONT.513;ONT.513.1	0	+	131793535	131794006	0	1	471	0
NC_030808.1	34893149	34893739	ID=ONT.753.1;ONT.753;ONT.753.1	0	-	34893149	34893739	0	1	590	0
NC_030808.1	150580006	150580790	ID=ONT.625.1;ONT.625;ONT.625.1	0	+	150580006	150580790	0	1	784	0
NC_030808.1	94565680	94566377	ID=ONT.392.3;gene-TNFSF10;ONT.392.3	0	+	94565680	94566377	0	1	697	0
NC_030808.1	94545759	94564501	ID=rna-XM_005675308.3;gene-TNFSF10;rna-XM_005675308.3	0	+	94545759	94564501	0	5	364,138,43,102,981	0,8578,11856,15744,17761
NC_030808.1	94545759	94564501	ID=rna-XM_005675308.3;gene-TNFSF10;rna-XM_005675308.3	0	+	94545759	94564501	0	5	364,138,43,102,981	0,8578,11856,15744,17761
NC_030808.1	134661311	134663270	ID=ONT.1158.1;ONT.1158;ONT.1158.1	0	-	134661311	134663270	0	1	1959	0
NC_030808.1	70953939	70960687	ID=rna-XM_005675072.3;gene-CEP19;rna-XM_005675072.3	0	-	70953939	70960687	0	3	2401,200,125	0,3123,6623
NC_030808.1	70953939	70960688	ID=rna-XM_005675073.3;gene-CEP19;rna-XM_005675073.3	0	-	70953939	70960688	0	3	2401,197,126	0,3123,6623
NC_030808.1	70955972	70960690	ID=ONT.911.6;gene-CEP19;ONT.911.6	0	-	70955972	70960690	0	4	368,115,197,128	0,545,1090,4590
NC_030808.1	70957940	70960658	ID=ONT.911.9;gene-CEP19;ONT.911.9	0	-	70957940	70960658	0	2	719,586	0,2132
NC_030808.1	70954996	70960682	ID=ONT.911.3;gene-CEP19;ONT.911.3	0	-	70954996	70960682	0	4	1344,115,200,120	0,1521,2066,5566
NC_030808.1	70953939	70960688	ID=rna-XM_005675073.3;gene-CEP19;rna-XM_005675073.3	0	-	70953939	70960688	0	3	2401,197,126	0,3123,6623
NC_030808.1	70955972	70960690	ID=ONT.911.6;gene-CEP19;ONT.911.6	0	-	70955972	70960690	0	4	368,115,197,128	0,545,1090,4590
NC_030808.1	70957940	70960658	ID=ONT.911.9;gene-CEP19;ONT.911.9	0	-	70957940	70960658	0	2	719,586	0,2132
NC_030808.1	70954996	70960682	ID=ONT.911.3;gene-CEP19;ONT.911.3	0	-	70954996	70960682	0	4	1344,115,200,120	0,1521,2066,5566
NC_030808.1	106612850	106740367	ID=rna-XM_013965050.2;gene-IFT80;rna-XM_013965050.2	0	+	106612850	106740367	0	20	114,85,222,111,69,110,90,138,180,119,75,164,65,136,148,172,90,173,124,1507	0,12463,14997,26138,27960,37628,41790,43672,70683,78511,81436,88081,93523,95227,95765,97015,101507,101690,118486,126010
NC_030808.1	106612850	106740367	ID=rna-XM_018048286.1;gene-IFT80;rna-XM_018048286.1	0	+	106612850	106740367	0	22	114,224,170,85,222,111,69,110,90,138,180,119,75,164,65,136,148,172,90,173,124,1507	0,2417,4062,12463,14997,26138,27960,37628,41790,43672,70683,78511,81436,88081,93523,95227,95765,97015,101507,101690,118486,126010
NC_030808.1	106612850	106740367	ID=rna-XM_018048274.1;gene-IFT80;rna-XM_018048274.1	0	+	106612850	106740367	0	21	114,224,85,222,111,69,110,90,138,180,119,75,164,65,136,148,172,90,173,124,1507	0,2417,12463,14997,26138,27960,37628,41790,43672,70683,78511,81436,88081,93523,95227,95765,97015,101507,101690,118486,126010
NC_030808.1	106628003	106740367	ID=rna-XM_018048293.1;gene-IFT80;rna-XM_018048293.1	0	+	106628003	106740367	0	18	66,126,69,110,90,138,180,119,75,164,65,136,148,172,90,173,124,1507	0,10970,12807,22475,26637,28519,55530,63358,66283,72928,78370,80074,80612,81862,86354,86537,103333,110857
NC_030808.1	106612850	106740367	ID=rna-XM_013965061.2;gene-IFT80;rna-XM_013965061.2	0	+	106612850	106740367	0	18	114,111,69,110,90,138,180,119,75,164,65,136,148,172,90,173,124,1507	0,26138,27960,37628,41790,43672,70683,78511,81436,88081,93523,95227,95765,97015,101507,101690,118486,126010
NC_030808.1	106612857	106740358	ID=ONT.424.1;gene-IFT80;ONT.424.1	0	+	106612857	106740358	0	20	107,84,223,111,69,110,90,138,180,119,75,164,65,136,148,172,90,173,124,1498	0,12456,14989,26131,27953,37621,41783,43665,70676,78504,81429,88074,93516,95220,95758,97008,101500,101683,118479,126003
NC_030808.1	106612850	106740367	ID=rna-XM_018048290.1;gene-IFT80;rna-XM_018048290.1	0	+	106612850	106740367	0	21	114,224,85,222,111,69,110,90,138,180,119,75,164,65,136,148,121,90,173,124,1507	0,2417,12463,14997,26138,27960,37628,41790,43672,70683,78511,81436,88081,93523,95227,95765,97015,101507,101690,118486,126010
NC_030808.1	106612850	106740367	ID=rna-XM_018048286.1;gene-IFT80;rna-XM_018048286.1	0	+	106612850	106740367	0	22	114,224,170,85,222,111,69,110,90,138,180,119,75,164,65,136,148,172,90,173,124,1507	0,2417,4062,12463,14997,26138,27960,37628,41790,43672,70683,78511,81436,88081,93523,95227,95765,97015,101507,101690,118486,126010
NC_030808.1	106612850	106740367	ID=rna-XM_018048274.1;gene-IFT80;rna-XM_018048274.1	0	+	106612850	106740367	0	21	114,224,85,222,111,69,110,90,138,180,119,75,164,65,136,148,172,90,173,124,1507	0,2417,12463,14997,26138,27960,37628,41790,43672,70683,78511,81436,88081,93523,95227,95765,97015,101507,101690,118486,126010
NC_030808.1	106628003	106740367	ID=rna-XM_018048293.1;gene-IFT80;rna-XM_018048293.1	0	+	106628003	106740367	0	18	66,126,69,110,90,138,180,119,75,164,65,136,148,172,90,173,124,1507	0,10970,12807,22475,26637,28519,55530,63358,66283,72928,78370,80074,80612,81862,86354,86537,103333,110857
NC_030808.1	106612850	106740367	ID=rna-XM_013965061.2;gene-IFT80;rna-XM_013965061.2	0	+	106612850	106740367	0	18	114,111,69,110,90,138,180,119,75,164,65,136,148,172,90,173,124,1507	0,26138,27960,37628,41790,43672,70683,78511,81436,88081,93523,95227,95765,97015,101507,101690,118486,126010
NC_030808.1	106612857	106740358	ID=ONT.424.1;gene-IFT80;ONT.424.1	0	+	106612857	106740358	0	20	107,84,223,111,69,110,90,138,180,119,75,164,65,136,148,172,90,173,124,1498	0,12456,14989,26131,27953,37621,41783,43665,70676,78504,81429,88074,93516,95220,95758,97008,101500,101683,118479,126003
NC_030808.1	106612850	106740367	ID=rna-XM_018048290.1;gene-IFT80;rna-XM_018048290.1	0	+	106612850	106740367	0	21	114,224,85,222,111,69,110,90,138,180,119,75,164,65,136,148,121,90,173,124,1507	0,2417,12463,14997,26138,27960,37628,41790,43672,70683,78511,81436,88081,93523,95227,95765,97015,101507,101690,118486,126010
NC_030808.1	115895605	115924433	ID=rna-XM_005701225.2;gene-LOC102179183;rna-XM_005701225.2	0	-	115895605	115924433	0	5	1569,172,70,223,143	0,3459,5872,10660,28685
NC_030808.1	115895608	115924453	ID=ONT.1077.2;gene-LOC102179183;ONT.1077.2	0	-	115895608	115924453	0	5	1566,172,186,223,163	0,3456,5753,10657,28682
NC_030808.1	115923667	115924453	ID=ONT.1077.6;gene-LOC102179183;ONT.1077.6	0	-	115923667	115924453	0	1	786	0
NC_030808.1	115895608	115924453	ID=ONT.1077.2;gene-LOC102179183;ONT.1077.2	0	-	115895608	115924453	0	5	1566,172,186,223,163	0,3456,5753,10657,28682
NC_030808.1	115923667	115924453	ID=ONT.1077.6;gene-LOC102179183;ONT.1077.6	0	-	115923667	115924453	0	1	786	0
NC_030808.1	56444197	56444629	ID=ONT.813.1;ONT.813;ONT.813.1	0	-	56444197	56444629	0	1	432	0
NC_030808.1	138166502	138168098	ID=rna-XM_018051397.1;gene-NUDT16;rna-XM_018051397.1	0	-	138166502	138168098	0	3	332,270,188	0,1044,1408
NC_030808.1	138166502	138168104	ID=rna-XM_018051387.1;gene-NUDT16;rna-XM_018051387.1	0	-	138166502	138168104	0	2	1314,194	0,1408
NC_030808.1	138166513	138168087	ID=ONT.1172.1;gene-NUDT16;ONT.1172.1	0	-	138166513	138168087	0	2	321,177	0,1397
NC_030808.1	138166502	138168104	ID=rna-XM_018051387.1;gene-NUDT16;rna-XM_018051387.1	0	-	138166502	138168104	0	2	1314,194	0,1408
NC_030808.1	138166513	138168087	ID=ONT.1172.1;gene-NUDT16;ONT.1172.1	0	-	138166513	138168087	0	2	321,177	0,1397
NC_030808.1	95363283	95363996	ID=ONT.1009.1;ONT.1009;ONT.1009.1	0	-	95363283	95363996	0	1	713	0
NC_030808.1	7974429	7983899	ID=rna-XM_013965277.2;gene-ADAMTS1;rna-XM_013965277.2	0	+	7974429	7983899	0	9	1218,347,133,168,287,187,176,176,2360	0,2842,3703,4219,4824,5333,5609,6769,7110
NC_030808.1	67316598	67405738	ID=rna-XM_018045723.1;gene-SEC22A;rna-XM_018045723.1	0	+	67316598	67405738	0	8	20,95,201,164,195,116,66,3776	0,1982,18032,29377,30657,61799,75341,85364
NC_030808.1	67316416	67405738	ID=rna-XM_005675036.2;gene-SEC22A;rna-XM_005675036.2	0	+	67316416	67405738	0	7	202,201,164,195,116,66,3776	0,18214,29559,30839,61981,75523,85546
NC_030808.1	67316598	67405738	ID=rna-XM_018045739.1;gene-SEC22A;rna-XM_018045739.1	0	+	67316598	67405738	0	7	20,95,201,164,195,116,3776	0,1982,18032,29377,30657,61799,85364
NC_030808.1	67316416	67405738	ID=rna-XM_005675036.2;gene-SEC22A;rna-XM_005675036.2	0	+	67316416	67405738	0	7	202,201,164,195,116,66,3776	0,18214,29559,30839,61981,75523,85546
NC_030808.1	67316598	67405738	ID=rna-XM_018045739.1;gene-SEC22A;rna-XM_018045739.1	0	+	67316598	67405738	0	7	20,95,201,164,195,116,3776	0,1982,18032,29377,30657,61799,85364
NC_030808.1	89536473	89536797	ID=ONT.997.1;ONT.997;ONT.997.1	0	-	89536473	89536797	0	1	324	0
NC_030808.1	126274495	126274967	ID=ONT.494.1;ONT.494;ONT.494.1	0	+	126274495	126274967	0	1	472	0
NC_030808.1	107205799	107207059	ID=ONT.1046.1;ONT.1046;ONT.1046.1	0	-	107205799	107207059	0	1	1260	0
NC_030808.1	95678207	95678923	ID=ONT.1011.1;ONT.1011;ONT.1011.1	0	-	95678207	95678923	0	1	716	0
NC_030808.1	144540109	144541447	ID=ONT.590.11;gene-LOC108636565;ONT.590.11	0	+	144540109	144541447	0	2	40,749	0,589
NC_030808.1	144540109	144541443	ID=ONT.590.5;gene-LOC108636565;ONT.590.5	0	+	144540109	144541443	0	2	648,86	0,1248
NC_030808.1	144540109	144541447	ID=ONT.590.10;gene-LOC108636565;ONT.590.10	0	+	144540109	144541447	0	2	69,92	0,1246
NC_030808.1	144540109	144541441	ID=ONT.590.4;gene-LOC108636565;ONT.590.4	0	+	144540109	144541441	0	2	738,505	0,827
NC_030808.1	144540110	144541443	ID=ONT.590.14;gene-LOC108636565;ONT.590.14	0	+	144540110	144541443	0	2	706,447	0,886
NC_030808.1	144540109	144541443	ID=ONT.590.8;gene-LOC108636565;ONT.590.8	0	+	144540109	144541443	0	2	589,577	0,757
NC_030808.1	144540105	144541444	ID=rna-XM_018052089.1;gene-LOC108636565;rna-XM_018052089.1	0	+	144540105	144541444	0	1	1339	0
NC_030808.1	144540111	144541447	ID=ONT.590.22;gene-LOC108636565;ONT.590.22	0	+	144540111	144541447	0	2	711,90	0,1246
NC_030808.1	144540112	144541441	ID=ONT.590.23;gene-LOC108636565;ONT.590.23	0	+	144540112	144541441	0	2	651,495	0,834
NC_030808.1	144540109	144541444	ID=ONT.590.9;gene-LOC108636565;ONT.590.9	0	+	144540109	144541444	0	2	49,565	0,770
NC_030808.1	144540110	144541447	ID=ONT.590.20;gene-LOC108636565;ONT.590.20	0	+	144540110	144541447	0	2	83,80	0,1257
NC_030808.1	144540771	144541447	ID=ONT.590.27;gene-LOC108636565;ONT.590.27	0	+	144540771	144541447	0	2	11,482	0,194
NC_030808.1	144540594	144541443	ID=ONT.590.26;gene-LOC108636565;ONT.590.26	0	+	144540594	144541443	0	2	203,463	0,386
NC_030808.1	144540110	144541443	ID=ONT.590.16;gene-LOC108636565;ONT.590.16	0	+	144540110	144541443	0	2	535,92	0,1241
NC_030808.1	144540109	144541443	ID=ONT.590.6;gene-LOC108636565;ONT.590.6	0	+	144540109	144541443	0	2	760,484	0,850
NC_030808.1	144540110	144541443	ID=ONT.590.19;gene-LOC108636565;ONT.590.19	0	+	144540110	144541443	0	2	87,71	0,1262
NC_030808.1	144540111	144541442	ID=ONT.590.21;gene-LOC108636565;ONT.590.21	0	+	144540111	144541442	0	2	678,470	0,861
NC_030808.1	144540106	144541443	ID=ONT.590.2;gene-LOC108636565;ONT.590.2	0	+	144540106	144541443	0	2	741,505	0,832
NC_030808.1	144540110	144541442	ID=ONT.590.13;gene-LOC108636565;ONT.590.13	0	+	144540110	144541442	0	2	42,558	0,774
NC_030808.1	144540110	144541443	ID=ONT.590.18;gene-LOC108636565;ONT.590.18	0	+	144540110	144541443	0	2	669,484	0,849
NC_030808.1	144540109	144541443	ID=ONT.590.7;gene-LOC108636565;ONT.590.7	0	+	144540109	144541443	0	2	542,86	0,1248
NC_030808.1	144540106	144541442	ID=ONT.590.1;gene-LOC108636565;ONT.590.1	0	+	144540106	144541442	0	2	616,537	0,799
NC_030808.1	144540107	144541443	ID=ONT.590.3;gene-LOC108636565;ONT.590.3	0	+	144540107	144541443	0	2	759,484	0,852
NC_030808.1	144540123	144541447	ID=ONT.590.25;gene-LOC108636565;ONT.590.25	0	+	144540123	144541447	0	2	624,517	0,807
NC_030808.1	144540110	144541443	ID=ONT.590.15;gene-LOC108636565;ONT.590.15	0	+	144540110	144541443	0	2	535,91	0,1242
NC_030808.1	144540114	144541444	ID=ONT.590.24;gene-LOC108636565;ONT.590.24	0	+	144540114	144541444	0	2	646,501	0,829
NC_030808.1	144540110	144541443	ID=ONT.590.17;gene-LOC108636565;ONT.590.17	0	+	144540110	144541443	0	2	631,519	0,814
NC_030808.1	144540109	144541443	ID=ONT.590.5;gene-LOC108636565;ONT.590.5	0	+	144540109	144541443	0	2	648,86	0,1248
NC_030808.1	144540109	144541447	ID=ONT.590.10;gene-LOC108636565;ONT.590.10	0	+	144540109	144541447	0	2	69,92	0,1246
NC_030808.1	144540109	144541441	ID=ONT.590.4;gene-LOC108636565;ONT.590.4	0	+	144540109	144541441	0	2	738,505	0,827
NC_030808.1	144540110	144541443	ID=ONT.590.14;gene-LOC108636565;ONT.590.14	0	+	144540110	144541443	0	2	706,447	0,886
NC_030808.1	144540109	144541443	ID=ONT.590.8;gene-LOC108636565;ONT.590.8	0	+	144540109	144541443	0	2	589,577	0,757
NC_030808.1	144540105	144541444	ID=rna-XM_018052089.1;gene-LOC108636565;rna-XM_018052089.1	0	+	144540105	144541444	0	1	1339	0
NC_030808.1	144540111	144541447	ID=ONT.590.22;gene-LOC108636565;ONT.590.22	0	+	144540111	144541447	0	2	711,90	0,1246
NC_030808.1	144540112	144541441	ID=ONT.590.23;gene-LOC108636565;ONT.590.23	0	+	144540112	144541441	0	2	651,495	0,834
NC_030808.1	144540109	144541444	ID=ONT.590.9;gene-LOC108636565;ONT.590.9	0	+	144540109	144541444	0	2	49,565	0,770
NC_030808.1	144540110	144541447	ID=ONT.590.20;gene-LOC108636565;ONT.590.20	0	+	144540110	144541447	0	2	83,80	0,1257
NC_030808.1	144540771	144541447	ID=ONT.590.27;gene-LOC108636565;ONT.590.27	0	+	144540771	144541447	0	2	11,482	0,194
NC_030808.1	144540594	144541443	ID=ONT.590.26;gene-LOC108636565;ONT.590.26	0	+	144540594	144541443	0	2	203,463	0,386
NC_030808.1	144540110	144541443	ID=ONT.590.16;gene-LOC108636565;ONT.590.16	0	+	144540110	144541443	0	2	535,92	0,1241
NC_030808.1	144540109	144541443	ID=ONT.590.6;gene-LOC108636565;ONT.590.6	0	+	144540109	144541443	0	2	760,484	0,850
NC_030808.1	144540110	144541443	ID=ONT.590.19;gene-LOC108636565;ONT.590.19	0	+	144540110	144541443	0	2	87,71	0,1262
NC_030808.1	144540111	144541442	ID=ONT.590.21;gene-LOC108636565;ONT.590.21	0	+	144540111	144541442	0	2	678,470	0,861
NC_030808.1	144540106	144541443	ID=ONT.590.2;gene-LOC108636565;ONT.590.2	0	+	144540106	144541443	0	2	741,505	0,832
NC_030808.1	144540110	144541442	ID=ONT.590.13;gene-LOC108636565;ONT.590.13	0	+	144540110	144541442	0	2	42,558	0,774
NC_030808.1	144540110	144541443	ID=ONT.590.18;gene-LOC108636565;ONT.590.18	0	+	144540110	144541443	0	2	669,484	0,849
NC_030808.1	144540109	144541443	ID=ONT.590.7;gene-LOC108636565;ONT.590.7	0	+	144540109	144541443	0	2	542,86	0,1248
NC_030808.1	144540106	144541442	ID=ONT.590.1;gene-LOC108636565;ONT.590.1	0	+	144540106	144541442	0	2	616,537	0,799
NC_030808.1	144540107	144541443	ID=ONT.590.3;gene-LOC108636565;ONT.590.3	0	+	144540107	144541443	0	2	759,484	0,852
NC_030808.1	144540123	144541447	ID=ONT.590.25;gene-LOC108636565;ONT.590.25	0	+	144540123	144541447	0	2	624,517	0,807
NC_030808.1	144540110	144541443	ID=ONT.590.15;gene-LOC108636565;ONT.590.15	0	+	144540110	144541443	0	2	535,91	0,1242
NC_030808.1	144540114	144541444	ID=ONT.590.24;gene-LOC108636565;ONT.590.24	0	+	144540114	144541444	0	2	646,501	0,829
NC_030808.1	144540110	144541443	ID=ONT.590.17;gene-LOC108636565;ONT.590.17	0	+	144540110	144541443	0	2	631,519	0,814
NC_030808.1	71944325	71945151	ID=ONT.920.1;ONT.920;ONT.920.1	0	-	71944325	71945151	0	1	826	0
NC_030808.1	78162578	78756965	ID=rna-XM_018046735.1;gene-LPP;rna-XM_018046735.1	0	-	78162578	78756965	0	11	3654,121,179,170,127,690,123,113,201,64,19	0,6254,12082,118654,187557,284455,382837,427404,497003,557387,594368
NC_030808.1	78162578	78900046	ID=rna-XM_018046723.1;gene-LPP;rna-XM_018046723.1	0	-	78162578	78900046	0	12	3654,121,179,170,127,690,123,113,201,64,117,151	0,6254,12082,118654,187557,284455,382837,427404,497003,557387,671886,737317
NC_030808.1	78166049	78901482	ID=ONT.949.4;gene-LPP;ONT.949.4	0	-	78166049	78901482	0	12	183,121,179,170,127,690,123,113,201,64,58,53	0,2783,8611,115183,184086,280984,379366,423933,493532,553916,668474,735380
NC_030808.1	78588708	78901697	ID=ONT.949.7;gene-LPP;ONT.949.7	0	-	78588708	78901697	0	5	1387,201,64,58,95	0,70873,131257,245815,312894
NC_030808.1	78162578	78847205	ID=rna-XM_018046740.1;gene-LPP;rna-XM_018046740.1	0	-	78162578	78847205	0	11	3654,121,179,170,127,690,123,113,201,117,121	0,6254,12082,118654,187557,284455,382837,427404,497003,671886,684506
NC_030808.1	78444003	78447585	ID=ONT.949.6;gene-LPP;ONT.949.6	0	-	78444003	78447585	0	1	3582	0
NC_030808.1	78162578	78901464	ID=rna-XM_018046713.1;gene-LPP;rna-XM_018046713.1	0	-	78162578	78901464	0	12	3654,121,179,170,127,690,123,113,201,64,117,35	0,6254,12082,118654,187557,284455,382837,427404,497003,557387,671886,738851
NC_030808.1	78588711	78901486	ID=ONT.949.8;gene-LPP;ONT.949.8	0	-	78588711	78901486	0	5	1384,201,64,117,57	0,70870,131254,245753,312718
NC_030808.1	78162578	78847203	ID=rna-XM_018046727.1;gene-LPP;rna-XM_018046727.1	0	-	78162578	78847203	0	13	3654,121,179,170,127,690,123,113,201,95,64,117,119	0,6254,12082,118654,187557,284455,382837,427404,497003,505173,557387,671886,684506
NC_030808.1	78162578	78847199	ID=rna-XM_005675134.3;gene-LPP;rna-XM_005675134.3	0	-	78162578	78847199	0	12	3654,121,179,170,127,690,123,113,201,64,117,115	0,6254,12082,118654,187557,284455,382837,427404,497003,557387,671886,684506
NC_030808.1	78166038	78901686	ID=ONT.949.2;gene-LPP;ONT.949.2	0	-	78166038	78901686	0	12	194,121,179,170,127,690,123,113,201,64,58,84	0,2794,8622,115194,184097,280995,379377,423944,493543,553927,668485,735564
NC_030808.1	78588716	78901476	ID=ONT.949.9;gene-LPP;ONT.949.9	0	-	78588716	78901476	0	5	1379,201,64,58,47	0,70865,131249,245807,312713
NC_030808.1	78162578	78901702	ID=rna-XM_018046708.1;gene-LPP;rna-XM_018046708.1	0	-	78162578	78901702	0	12	3654,121,179,170,127,690,123,113,201,64,117,100	0,6254,12082,118654,187557,284455,382837,427404,497003,557387,671886,739024
NC_030808.1	78162578	78900046	ID=rna-XM_018046723.1;gene-LPP;rna-XM_018046723.1	0	-	78162578	78900046	0	12	3654,121,179,170,127,690,123,113,201,64,117,151	0,6254,12082,118654,187557,284455,382837,427404,497003,557387,671886,737317
NC_030808.1	78166049	78901482	ID=ONT.949.4;gene-LPP;ONT.949.4	0	-	78166049	78901482	0	12	183,121,179,170,127,690,123,113,201,64,58,53	0,2783,8611,115183,184086,280984,379366,423933,493532,553916,668474,735380
NC_030808.1	78588708	78901697	ID=ONT.949.7;gene-LPP;ONT.949.7	0	-	78588708	78901697	0	5	1387,201,64,58,95	0,70873,131257,245815,312894
NC_030808.1	78162578	78847205	ID=rna-XM_018046740.1;gene-LPP;rna-XM_018046740.1	0	-	78162578	78847205	0	11	3654,121,179,170,127,690,123,113,201,117,121	0,6254,12082,118654,187557,284455,382837,427404,497003,671886,684506
NC_030808.1	78444003	78447585	ID=ONT.949.6;gene-LPP;ONT.949.6	0	-	78444003	78447585	0	1	3582	0
NC_030808.1	78162578	78901464	ID=rna-XM_018046713.1;gene-LPP;rna-XM_018046713.1	0	-	78162578	78901464	0	12	3654,121,179,170,127,690,123,113,201,64,117,35	0,6254,12082,118654,187557,284455,382837,427404,497003,557387,671886,738851
NC_030808.1	78588711	78901486	ID=ONT.949.8;gene-LPP;ONT.949.8	0	-	78588711	78901486	0	5	1384,201,64,117,57	0,70870,131254,245753,312718
NC_030808.1	78162578	78847203	ID=rna-XM_018046727.1;gene-LPP;rna-XM_018046727.1	0	-	78162578	78847203	0	13	3654,121,179,170,127,690,123,113,201,95,64,117,119	0,6254,12082,118654,187557,284455,382837,427404,497003,505173,557387,671886,684506
NC_030808.1	78162578	78847199	ID=rna-XM_005675134.3;gene-LPP;rna-XM_005675134.3	0	-	78162578	78847199	0	12	3654,121,179,170,127,690,123,113,201,64,117,115	0,6254,12082,118654,187557,284455,382837,427404,497003,557387,671886,684506
NC_030808.1	78166038	78901686	ID=ONT.949.2;gene-LPP;ONT.949.2	0	-	78166038	78901686	0	12	194,121,179,170,127,690,123,113,201,64,58,84	0,2794,8622,115194,184097,280995,379377,423944,493543,553927,668485,735564
NC_030808.1	78588716	78901476	ID=ONT.949.9;gene-LPP;ONT.949.9	0	-	78588716	78901476	0	5	1379,201,64,58,47	0,70865,131249,245807,312713
NC_030808.1	78162578	78901702	ID=rna-XM_018046708.1;gene-LPP;rna-XM_018046708.1	0	-	78162578	78901702	0	12	3654,121,179,170,127,690,123,113,201,64,117,100	0,6254,12082,118654,187557,284455,382837,427404,497003,557387,671886,739024
NC_030808.1	78431534	78431809	ID=ONT.313.1;ONT.313;ONT.313.1	0	+	78431534	78431809	0	1	275	0
NC_030808.1	42072814	42119762	ID=rna-XM_005674816.2;gene-GABRR3;rna-XM_005674816.2	0	-	42072814	42119762	0	9	537,197,153,141,83,224,68,113,125	0,6334,14450,19754,21239,26999,29242,37777,46823
NC_030808.1	3908424	3909321	ID=rna-XM_005674703.3;gene-LOC102181431;rna-XM_005674703.3	0	-	3908424	3909321	0	1	897	0
NC_030808.1	64456962	64458125	ID=ONT.228.1;ONT.228;ONT.228.1	0	+	64456962	64458125	0	1	1163	0
NC_030808.1	151709771	151710050	ID=ONT.1253.1;ONT.1253;ONT.1253.1	0	-	151709771	151710050	0	1	279	0
NC_030808.1	146236242	146243445	ID=rna-XM_005675677.3;gene-S100B;rna-XM_005675677.3	0	-	146236242	146243445	0	3	1285,138,104	0,4108,7099
NC_030808.1	153163673	153164020	ID=ONT.642.1;ONT.642;ONT.642.1	0	+	153163673	153164020	0	1	347	0
NC_030808.1	78154807	78155804	ID=ONT.305.1;ONT.305;ONT.305.1	0	+	78154807	78155804	0	1	997	0
NC_030808.1	142847020	142860162	ID=rna-XM_018051755.1;gene-U2AF1;rna-XM_018051755.1	0	-	142847020	142860162	0	8	278,93,134,99,50,67,88,156	0,1537,1710,2350,2592,5875,9181,12986
NC_030808.1	142847020	142860162	ID=rna-XM_018051757.1;gene-U2AF1;rna-XM_018051757.1	0	-	142847020	142860162	0	8	278,93,134,99,50,67,88,156	0,1537,1710,2350,2592,6760,9181,12986
NC_030808.1	142847020	142860162	ID=rna-XM_018051757.1;gene-U2AF1;rna-XM_018051757.1	0	-	142847020	142860162	0	8	278,93,134,99,50,67,88,156	0,1537,1710,2350,2592,6760,9181,12986
NC_030808.1	125433192	125433550	ID=ONT.488.1;ONT.488;ONT.488.1	0	+	125433192	125433550	0	1	358	0
NC_030808.1	19877136	19878251	ID=ONT.99.1;ONT.99;ONT.99.1	0	+	19877136	19878251	0	1	1115	0
NC_030808.1	53200915	53317233	ID=rna-XM_018063598.1;gene-DZIP3;rna-XM_018063598.1	0	+	53200915	53317233	0	34	146,86,102,70,156,117,81,125,115,120,102,93,53,51,77,618,33,167,45,26,163,93,128,69,97,104,88,102,126,140,121,144,96,1726	0,6546,14991,20323,24325,30302,32964,34273,37185,42861,44294,45815,46588,59615,68849,70572,73068,74136,75118,84351,87517,89691,89907,92644,95107,97419,99343,101656,105618,108092,109814,110692,110921,114592
NC_030808.1	53200916	53317233	ID=rna-XM_018063670.1;gene-DZIP3;rna-XM_018063670.1	0	+	53200916	53317233	0	33	145,86,102,70,156,117,81,125,115,120,102,93,53,77,618,33,167,45,26,163,93,128,69,97,104,88,102,126,140,121,144,96,1726	0,6545,14990,20322,24324,30301,32963,34272,37184,42860,44293,45814,46587,68848,70571,73067,74135,75117,84350,87516,89690,89906,92643,95106,97418,99342,101655,105617,108091,109813,110691,110920,114591
NC_030808.1	53200914	53315501	ID=rna-XM_018063737.1;gene-DZIP3;rna-XM_018063737.1	0	+	53200914	53315501	0	33	147,86,102,70,156,117,81,125,115,120,102,93,53,77,162,33,167,45,26,163,120,128,69,97,104,88,102,126,140,121,144,96,259	0,6547,14992,20324,24326,30303,32965,34274,37186,42862,44295,45816,46589,68850,71029,73069,74137,75119,84352,87518,89692,89908,92645,95108,97420,99344,101657,105619,108093,109815,110693,110922,114328
NC_030808.1	53200908	53315501	ID=rna-XM_018063563.1;gene-DZIP3;rna-XM_018063563.1	0	+	53200908	53315501	0	33	153,86,102,70,156,117,81,125,115,120,102,93,53,77,618,33,167,45,26,163,120,128,69,97,104,88,102,126,140,121,144,96,259	0,6553,14998,20330,24332,30309,32971,34280,37192,42868,44301,45822,46595,68856,70579,73075,74143,75125,84358,87524,89698,89914,92651,95114,97426,99350,101663,105625,108099,109821,110699,110928,114334
NC_030808.1	53200916	53317233	ID=rna-XM_018063670.1;gene-DZIP3;rna-XM_018063670.1	0	+	53200916	53317233	0	33	145,86,102,70,156,117,81,125,115,120,102,93,53,77,618,33,167,45,26,163,93,128,69,97,104,88,102,126,140,121,144,96,1726	0,6545,14990,20322,24324,30301,32963,34272,37184,42860,44293,45814,46587,68848,70571,73067,74135,75117,84350,87516,89690,89906,92643,95106,97418,99342,101655,105617,108091,109813,110691,110920,114591
NC_030808.1	53200914	53315501	ID=rna-XM_018063737.1;gene-DZIP3;rna-XM_018063737.1	0	+	53200914	53315501	0	33	147,86,102,70,156,117,81,125,115,120,102,93,53,77,162,33,167,45,26,163,120,128,69,97,104,88,102,126,140,121,144,96,259	0,6547,14992,20324,24326,30303,32965,34274,37186,42862,44295,45816,46589,68850,71029,73069,74137,75119,84352,87518,89692,89908,92645,95108,97420,99344,101657,105619,108093,109815,110693,110922,114328
NC_030808.1	53200908	53315501	ID=rna-XM_018063563.1;gene-DZIP3;rna-XM_018063563.1	0	+	53200908	53315501	0	33	153,86,102,70,156,117,81,125,115,120,102,93,53,77,618,33,167,45,26,163,120,128,69,97,104,88,102,126,140,121,144,96,259	0,6553,14998,20330,24332,30309,32971,34280,37192,42868,44301,45822,46595,68856,70579,73075,74143,75125,84358,87524,89698,89914,92651,95114,97426,99350,101663,105625,108099,109821,110699,110928,114334
NC_030808.1	129671328	129672448	ID=rna-XM_018050559.1;gene-LOC108636375;rna-XM_018050559.1	0	-	129671328	129672448	0	2	15,1064	0,56
NC_030808.1	17708716	17709009	ID=ONT.732.1;ONT.732;ONT.732.1	0	-	17708716	17709009	0	1	293	0
NC_030808.1	42308733	42309674	ID=rna-XM_013970129.2;gene-LOC102189622;rna-XM_013970129.2	0	+	42308733	42309674	0	2	285,654	0,287
NC_030808.1	44448721	44449121	ID=ONT.783.1;gene-TOMM70;ONT.783.1	0	-	44448721	44449121	0	1	400	0
NC_030808.1	44448730	44487256	ID=rna-XM_005674841.3;gene-TOMM70;rna-XM_005674841.3	0	-	44448730	44487256	0	12	2144,123,98,117,108,135,208,149,110,127,174,836	0,7778,8507,13487,14458,15623,17959,21183,22100,23831,26418,37690
NC_030808.1	44448730	44487256	ID=rna-XM_005674841.3;gene-TOMM70;rna-XM_005674841.3	0	-	44448730	44487256	0	12	2144,123,98,117,108,135,208,149,110,127,174,836	0,7778,8507,13487,14458,15623,17959,21183,22100,23831,26418,37690
NC_030808.1	110482875	110512320	ID=rna-XM_005675405.3;gene-TIPARP;rna-XM_005675405.3	0	-	110482875	110512320	0	6	2069,279,161,169,953,236	0,2729,7501,8979,25408,29209
NC_030808.1	149226924	149229770	ID=ONT.1240.1;ONT.1240;ONT.1240.1	0	-	149226924	149229770	0	1	2846	0
NC_030808.1	69104468	69131058	ID=rna-XM_005675237.3;gene-MUC13;rna-XM_005675237.3	0	-	69104468	69131058	0	12	933,196,85,38,118,126,164,56,107,123,975,71	0,2466,5236,6945,7627,8059,10746,14463,18317,19226,23268,26519
NC_030808.1	72915072	72924191	ID=rna-XM_005675102.3;gene-CPN2;rna-XM_005675102.3	0	+	72915072	72924191	0	2	107,1922	0,7197
NC_030808.1	129607335	129608124	ID=rna-XM_005675593.2;gene-LOC102190268;rna-XM_005675593.2	0	+	129607335	129608124	0	1	789	0
NC_030808.1	2015910	2016873	ID=ONT.32.4;ONT.32;ONT.32.4	0	+	2015910	2016873	0	3	94,97,300	0,471,663
NC_030808.1	2015904	2016875	ID=ONT.32.3;ONT.32;ONT.32.3	0	+	2015904	2016875	0	3	100,97,302	0,477,669
NC_030808.1	2015915	2016861	ID=ONT.32.5;ONT.32;ONT.32.5	0	+	2015915	2016861	0	3	89,97,312	0,466,634
NC_030808.1	2015902	2016873	ID=ONT.32.1;ONT.32;ONT.32.1	0	+	2015902	2016873	0	3	102,97,324	0,479,647
NC_030808.1	2015902	2020577	ID=ONT.32.2;ONT.32;ONT.32.2	0	+	2015902	2020577	0	3	102,97,2234	0,479,2441
NC_030808.1	2015904	2016875	ID=ONT.32.3;ONT.32;ONT.32.3	0	+	2015904	2016875	0	3	100,97,302	0,477,669
NC_030808.1	2015915	2016861	ID=ONT.32.5;ONT.32;ONT.32.5	0	+	2015915	2016861	0	3	89,97,312	0,466,634
NC_030808.1	2015902	2016873	ID=ONT.32.1;ONT.32;ONT.32.1	0	+	2015902	2016873	0	3	102,97,324	0,479,647
NC_030808.1	2015902	2020577	ID=ONT.32.2;ONT.32;ONT.32.2	0	+	2015902	2020577	0	3	102,97,2234	0,479,2441
NC_030808.1	3070375	3070812	ID=ONT.687.5;ONT.687;ONT.687.5	0	-	3070375	3070812	0	1	437	0
NC_030808.1	3049538	3070800	ID=ONT.687.3;ONT.687;ONT.687.3	0	-	3049538	3070800	0	2	281,192	0,21070
NC_030808.1	3049176	3070800	ID=ONT.687.1;ONT.687;ONT.687.1	0	-	3049176	3070800	0	2	643,192	0,21432
NC_030808.1	3049178	3070798	ID=ONT.687.2;ONT.687;ONT.687.2	0	-	3049178	3070798	0	3	641,298,190	0,1822,21430
NC_030808.1	3068835	3070798	ID=ONT.687.4;ONT.687;ONT.687.4	0	-	3068835	3070798	0	2	180,190	0,1773
NC_030808.1	3049538	3070800	ID=ONT.687.3;ONT.687;ONT.687.3	0	-	3049538	3070800	0	2	281,192	0,21070
NC_030808.1	3049176	3070800	ID=ONT.687.1;ONT.687;ONT.687.1	0	-	3049176	3070800	0	2	643,192	0,21432
NC_030808.1	3049178	3070798	ID=ONT.687.2;ONT.687;ONT.687.2	0	-	3049178	3070798	0	3	641,298,190	0,1822,21430
NC_030808.1	3068835	3070798	ID=ONT.687.4;ONT.687;ONT.687.4	0	-	3068835	3070798	0	2	180,190	0,1773
NC_030808.1	95581209	95978163	ID=rna-XM_005675314.3;gene-TNIK;rna-XM_005675314.3	0	+	95581209	95978163	0	32	807,66,57,126,111,91,131,55,79,176,67,205,111,87,189,165,240,107,164,98,185,130,165,112,171,144,135,101,150,160,140,2641	0,85565,228160,244823,260390,262709,265318,277609,279837,287755,293130,296625,319051,320137,321312,332035,336005,338664,347706,349916,357015,366317,374598,377859,378773,379649,383239,387353,389686,391621,392030,394313
NC_030808.1	95581209	95978163	ID=rna-XM_005675315.3;gene-TNIK;rna-XM_005675315.3	0	+	95581209	95978163	0	32	807,66,57,126,111,91,131,55,79,176,67,205,111,189,165,240,107,164,98,24,185,130,165,112,171,144,135,101,150,160,140,2641	0,85565,228160,244823,260390,262709,265318,277609,279837,287755,293130,296625,319051,321312,332035,336005,338664,347706,349916,351007,357015,366317,374598,377859,378773,379649,383239,387353,389686,391621,392030,394313
NC_030808.1	95581209	95978163	ID=rna-XM_005675316.3;gene-TNIK;rna-XM_005675316.3	0	+	95581209	95978163	0	31	807,66,57,126,111,91,131,55,79,176,67,205,111,189,165,240,107,164,98,185,130,165,112,171,144,135,101,150,160,140,2641	0,85565,228160,244823,260390,262709,265318,277609,279837,287755,293130,296625,319051,321312,332035,336005,338664,347706,349916,357015,366317,374598,377859,378773,379649,383239,387353,389686,391621,392030,394313
NC_030808.1	95581208	95978163	ID=rna-XM_013964609.2;gene-TNIK;rna-XM_013964609.2	0	+	95581208	95978163	0	33	808,66,57,126,111,91,131,55,79,176,67,205,111,189,165,240,107,164,98,24,185,130,165,112,87,171,144,135,101,150,160,140,2641	0,85566,228161,244824,260391,262710,265319,277610,279838,287756,293131,296626,319052,321313,332036,336006,338665,347707,349917,351008,357016,366318,374599,377860,378181,378774,379650,383240,387354,389687,391622,392031,394314
NC_030808.1	95581208	95978163	ID=rna-XM_013964598.2;gene-TNIK;rna-XM_013964598.2	0	+	95581208	95978163	0	34	808,66,57,126,111,91,131,55,79,176,67,205,111,87,189,165,240,107,164,98,24,185,130,165,112,87,171,144,135,101,150,160,140,2641	0,85566,228161,244824,260391,262710,265319,277610,279838,287756,293131,296626,319052,320138,321313,332036,336006,338665,347707,349917,351008,357016,366318,374599,377860,378181,378774,379650,383240,387354,389687,391622,392031,394314
NC_030808.1	95581208	95978163	ID=rna-XM_005675313.3;gene-TNIK;rna-XM_005675313.3	0	+	95581208	95978163	0	33	808,66,57,126,111,91,131,55,79,176,67,205,111,87,189,165,240,107,164,98,24,185,130,165,112,171,144,135,101,150,160,140,2641	0,85566,228161,244824,260391,262710,265319,277610,279838,287756,293131,296626,319052,320138,321313,332036,336006,338665,347707,349917,351008,357016,366318,374599,377860,378774,379650,383240,387354,389687,391622,392031,394314
NC_030808.1	95581209	95978163	ID=rna-XM_005675315.3;gene-TNIK;rna-XM_005675315.3	0	+	95581209	95978163	0	32	807,66,57,126,111,91,131,55,79,176,67,205,111,189,165,240,107,164,98,24,185,130,165,112,171,144,135,101,150,160,140,2641	0,85565,228160,244823,260390,262709,265318,277609,279837,287755,293130,296625,319051,321312,332035,336005,338664,347706,349916,351007,357015,366317,374598,377859,378773,379649,383239,387353,389686,391621,392030,394313
NC_030808.1	95581209	95978163	ID=rna-XM_005675316.3;gene-TNIK;rna-XM_005675316.3	0	+	95581209	95978163	0	31	807,66,57,126,111,91,131,55,79,176,67,205,111,189,165,240,107,164,98,185,130,165,112,171,144,135,101,150,160,140,2641	0,85565,228160,244823,260390,262709,265318,277609,279837,287755,293130,296625,319051,321312,332035,336005,338664,347706,349916,357015,366317,374598,377859,378773,379649,383239,387353,389686,391621,392030,394313
NC_030808.1	95581208	95978163	ID=rna-XM_013964609.2;gene-TNIK;rna-XM_013964609.2	0	+	95581208	95978163	0	33	808,66,57,126,111,91,131,55,79,176,67,205,111,189,165,240,107,164,98,24,185,130,165,112,87,171,144,135,101,150,160,140,2641	0,85566,228161,244824,260391,262710,265319,277610,279838,287756,293131,296626,319052,321313,332036,336006,338665,347707,349917,351008,357016,366318,374599,377860,378181,378774,379650,383240,387354,389687,391622,392031,394314
NC_030808.1	95581208	95978163	ID=rna-XM_013964598.2;gene-TNIK;rna-XM_013964598.2	0	+	95581208	95978163	0	34	808,66,57,126,111,91,131,55,79,176,67,205,111,87,189,165,240,107,164,98,24,185,130,165,112,87,171,144,135,101,150,160,140,2641	0,85566,228161,244824,260391,262710,265319,277610,279838,287756,293131,296626,319052,320138,321313,332036,336006,338665,347707,349917,351008,357016,366318,374599,377860,378181,378774,379650,383240,387354,389687,391622,392031,394314
NC_030808.1	95581208	95978163	ID=rna-XM_005675313.3;gene-TNIK;rna-XM_005675313.3	0	+	95581208	95978163	0	33	808,66,57,126,111,91,131,55,79,176,67,205,111,87,189,165,240,107,164,98,24,185,130,165,112,171,144,135,101,150,160,140,2641	0,85566,228161,244824,260391,262710,265319,277610,279838,287756,293131,296626,319052,320138,321313,332036,336006,338665,347707,349917,351008,357016,366318,374599,377860,378774,379650,383240,387354,389687,391622,392031,394314
NC_030808.1	57782290	57908495	ID=rna-XM_005674928.3;gene-CFAP44;rna-XM_005674928.3	0	-	57782290	57908495	0	35	3866,135,161,202,117,131,111,196,204,504,178,175,197,131,163,56,271,146,231,162,111,210,95,100,48,156,165,115,217,103,163,160,147,102,212	0,7405,9674,13837,14941,16133,17396,33834,34961,40539,43777,44102,47610,50854,53445,53776,57126,57961,74615,78497,93255,93970,97667,98435,99155,99914,102851,105872,107946,110158,112536,118086,118693,121356,125993
NC_030808.1	111384458	111406717	ID=rna-XM_005675410.3;gene-SLC33A1;rna-XM_005675410.3	0	+	111384458	111406717	0	6	1229,191,185,118,216,2051	0,11731,17400,17854,18957,20208
NC_030808.1	2634709	2635779	ID=ONT.678.1;ONT.678;ONT.678.1	0	-	2634709	2635779	0	1	1070	0
NC_030808.1	77235562	77238001	ID=ONT.301.1;ONT.301;ONT.301.1	0	+	77235562	77238001	0	1	2439	0
NC_030808.1	143364631	143395065	ID=rna-XM_018051780.1;gene-PDXK;rna-XM_018051780.1	0	+	143364631	143395065	0	11	261,55,105,84,47,86,46,112,137,67,5286	0,13518,17111,17797,18594,19462,20593,22626,23631,24818,25148
NC_030808.1	148418992	148419620	ID=ONT.1234.1;ONT.1234;ONT.1234.1	0	-	148418992	148419620	0	1	628	0
NC_030808.1	72019354	72019964	ID=ONT.922.1;ONT.922;ONT.922.1	0	-	72019354	72019964	0	1	610	0
NC_030808.1	150493509	150493941	ID=ONT.623.1;ONT.623;ONT.623.1	0	+	150493509	150493941	0	1	432	0
NC_030808.1	124632864	124634007	ID=ONT.1104.1;ONT.1104;ONT.1104.1	0	-	124632864	124634007	0	1	1143	0
NC_030808.1	86709400	86990660	ID=rna-XM_013964473.2;gene-PEX5L;rna-XM_013964473.2	0	+	86709400	86990660	0	14	409,105,112,195,127,97,96,117,144,71,198,166,158,1761	0,148798,158744,169702,171781,172854,186171,258771,261086,264800,269888,270453,271007,279499
NC_030808.1	86781982	86990660	ID=rna-XM_005675270.3;gene-PEX5L;rna-XM_005675270.3	0	+	86781982	86990660	0	15	1035,72,105,112,195,124,97,96,117,144,71,198,166,158,1761	0,2871,76216,86162,97120,99202,100272,113589,186189,188504,192218,197306,197871,198425,206917
NC_030808.1	86709400	86990660	ID=rna-XM_018047532.1;gene-PEX5L;rna-XM_018047532.1	0	+	86709400	86990660	0	14	409,105,112,195,124,97,96,117,144,71,198,166,158,1761	0,148798,158744,169702,171784,172854,186171,258771,261086,264800,269888,270453,271007,279499
NC_030808.1	86781974	86990660	ID=rna-XM_018047533.1;gene-PEX5L;rna-XM_018047533.1	0	+	86781974	86990660	0	15	200,72,105,112,195,124,97,96,117,144,71,198,166,158,1761	0,2879,76224,86170,97128,99210,100280,113597,186197,188512,192226,197314,197879,198433,206925
NC_030808.1	86709400	86990660	ID=rna-XM_013964476.2;gene-PEX5L;rna-XM_013964476.2	0	+	86709400	86990660	0	13	409,112,195,127,97,96,117,144,71,198,166,158,1761	0,158744,169702,171781,172854,186171,258771,261086,264800,269888,270453,271007,279499
NC_030808.1	86781982	86990660	ID=rna-XM_013964462.2;gene-PEX5L;rna-XM_013964462.2	0	+	86781982	86990660	0	15	1035,72,105,112,195,127,97,96,117,144,71,198,166,158,1761	0,2871,76216,86162,97120,99199,100272,113589,186189,188504,192218,197306,197871,198425,206917
NC_030808.1	86709400	86990660	ID=rna-XM_018047534.1;gene-PEX5L;rna-XM_018047534.1	0	+	86709400	86990660	0	13	409,112,195,124,97,96,117,144,71,198,166,158,1761	0,158744,169702,171784,172854,186171,258771,261086,264800,269888,270453,271007,279499
NC_030808.1	86781982	86990660	ID=rna-XM_005675270.3;gene-PEX5L;rna-XM_005675270.3	0	+	86781982	86990660	0	15	1035,72,105,112,195,124,97,96,117,144,71,198,166,158,1761	0,2871,76216,86162,97120,99202,100272,113589,186189,188504,192218,197306,197871,198425,206917
NC_030808.1	86709400	86990660	ID=rna-XM_018047532.1;gene-PEX5L;rna-XM_018047532.1	0	+	86709400	86990660	0	14	409,105,112,195,124,97,96,117,144,71,198,166,158,1761	0,148798,158744,169702,171784,172854,186171,258771,261086,264800,269888,270453,271007,279499
NC_030808.1	86781974	86990660	ID=rna-XM_018047533.1;gene-PEX5L;rna-XM_018047533.1	0	+	86781974	86990660	0	15	200,72,105,112,195,124,97,96,117,144,71,198,166,158,1761	0,2879,76224,86170,97128,99210,100280,113597,186197,188512,192226,197314,197879,198433,206925
NC_030808.1	86709400	86990660	ID=rna-XM_013964476.2;gene-PEX5L;rna-XM_013964476.2	0	+	86709400	86990660	0	13	409,112,195,127,97,96,117,144,71,198,166,158,1761	0,158744,169702,171781,172854,186171,258771,261086,264800,269888,270453,271007,279499
NC_030808.1	86781982	86990660	ID=rna-XM_013964462.2;gene-PEX5L;rna-XM_013964462.2	0	+	86781982	86990660	0	15	1035,72,105,112,195,127,97,96,117,144,71,198,166,158,1761	0,2871,76216,86162,97120,99199,100272,113589,186189,188504,192218,197306,197871,198425,206917
NC_030808.1	86709400	86990660	ID=rna-XM_018047534.1;gene-PEX5L;rna-XM_018047534.1	0	+	86709400	86990660	0	13	409,112,195,124,97,96,117,144,71,198,166,158,1761	0,158744,169702,171784,172854,186171,258771,261086,264800,269888,270453,271007,279499
NC_030808.1	56867462	56887505	ID=rna-XM_018065525.1;gene-CD200;rna-XM_018065525.1	0	+	56867462	56887505	0	5	151,321,273,108,1300	0,7971,10872,13419,18743
NC_030808.1	56846528	56887505	ID=rna-XM_018065468.1;gene-CD200;rna-XM_018065468.1	0	+	56846528	56887505	0	6	20,82,321,273,108,1300	0,25558,28905,31806,34353,39677
NC_030808.1	56867479	56887505	ID=rna-XM_018065460.1;gene-CD200;rna-XM_018065460.1	0	+	56867479	56887505	0	7	134,136,82,321,273,108,1300	0,352,4607,7954,10855,13402,18726
NC_030808.1	56867505	56886316	ID=ONT.193.6;gene-CD200;ONT.193.6	0	+	56867505	56886316	0	5	108,82,273,108,111	0,4581,10829,13376,18700
NC_030808.1	56867495	56868249	ID=ONT.193.1;gene-CD200;ONT.193.1	0	+	56867495	56868249	0	2	118,418	0,336
NC_030808.1	56867502	56887502	ID=ONT.193.5;gene-CD200;ONT.193.5	0	+	56867502	56887502	0	4	111,273,108,1297	0,10832,13379,18703
NC_030808.1	56874577	56887505	ID=rna-XM_018065491.1;gene-CD200;rna-XM_018065491.1	0	+	56874577	56887505	0	5	715,321,273,108,1300	0,856,3757,6304,11628
NC_030808.1	56867462	56887505	ID=rna-XM_005674916.3;gene-CD200;rna-XM_005674916.3	0	+	56867462	56887505	0	6	151,82,321,273,108,1300	0,4624,7971,10872,13419,18743
NC_030808.1	56867514	56886311	ID=ONT.193.7;gene-CD200;ONT.193.7	0	+	56867514	56886311	0	5	99,82,268,108,106	0,4572,10825,13367,18691
NC_030808.1	56867501	56886322	ID=ONT.193.4;gene-CD200;ONT.193.4	0	+	56867501	56886322	0	5	112,321,268,108,117	0,7932,10838,13380,18704
NC_030808.1	56846528	56887505	ID=rna-XM_018065468.1;gene-CD200;rna-XM_018065468.1	0	+	56846528	56887505	0	6	20,82,321,273,108,1300	0,25558,28905,31806,34353,39677
NC_030808.1	56867479	56887505	ID=rna-XM_018065460.1;gene-CD200;rna-XM_018065460.1	0	+	56867479	56887505	0	7	134,136,82,321,273,108,1300	0,352,4607,7954,10855,13402,18726
NC_030808.1	56867505	56886316	ID=ONT.193.6;gene-CD200;ONT.193.6	0	+	56867505	56886316	0	5	108,82,273,108,111	0,4581,10829,13376,18700
NC_030808.1	56867495	56868249	ID=ONT.193.1;gene-CD200;ONT.193.1	0	+	56867495	56868249	0	2	118,418	0,336
NC_030808.1	56867502	56887502	ID=ONT.193.5;gene-CD200;ONT.193.5	0	+	56867502	56887502	0	4	111,273,108,1297	0,10832,13379,18703
NC_030808.1	56874577	56887505	ID=rna-XM_018065491.1;gene-CD200;rna-XM_018065491.1	0	+	56874577	56887505	0	5	715,321,273,108,1300	0,856,3757,6304,11628
NC_030808.1	56867462	56887505	ID=rna-XM_005674916.3;gene-CD200;rna-XM_005674916.3	0	+	56867462	56887505	0	6	151,82,321,273,108,1300	0,4624,7971,10872,13419,18743
NC_030808.1	56867514	56886311	ID=ONT.193.7;gene-CD200;ONT.193.7	0	+	56867514	56886311	0	5	99,82,268,108,106	0,4572,10825,13367,18691
NC_030808.1	56867501	56886322	ID=ONT.193.4;gene-CD200;ONT.193.4	0	+	56867501	56886322	0	5	112,321,268,108,117	0,7932,10838,13380,18704
NC_030808.1	25222752	25223265	ID=ONT.120.1;ONT.120;ONT.120.1	0	+	25222752	25223265	0	1	513	0
NC_030808.1	24839743	24840286	ID=ONT.110.1;ONT.110;ONT.110.1	0	+	24839743	24840286	0	1	543	0
NC_030808.1	142905036	142907852	ID=rna-XM_005675651.3;gene-CRYAA;rna-XM_005675651.3	0	+	142905036	142907852	0	3	213,123,442	0,1355,2374
NC_030808.1	79780812	79784271	ID=rna-XM_005675144.3;gene-RTP1;rna-XM_005675144.3	0	-	79780812	79784271	0	2	1105,272	0,3187
NC_030808.1	58756222	58870488	ID=ONT.210.1;ONT.210;ONT.210.1	0	+	58756222	58870488	0	4	652,188,101,144	0,28908,37884,114122
NC_030808.1	58785193	58870483	ID=ONT.210.2;ONT.210;ONT.210.2	0	+	58785193	58870483	0	3	125,101,139	0,8913,85151
NC_030808.1	58785193	58870483	ID=ONT.210.2;ONT.210;ONT.210.2	0	+	58785193	58870483	0	3	125,101,139	0,8913,85151
NC_030808.1	50268760	50269909	ID=ONT.172.1;ONT.172;ONT.172.1	0	+	50268760	50269909	0	1	1149	0
NC_030808.1	78566219	78568497	ID=ONT.317.1;ONT.317;ONT.317.1	0	+	78566219	78568497	0	1	2278	0
NC_030808.1	70652069	70655219	ID=ONT.904.3;gene-TCTEX1D2;ONT.904.3	0	-	70652069	70655219	0	2	122,268	0,2882
NC_030808.1	70629608	70655281	ID=rna-XM_018046181.1;gene-TCTEX1D2;rna-XM_018046181.1	0	-	70629608	70655281	0	5	150,64,70,134,326	0,10816,18591,22449,25347
NC_030808.1	70629607	70655219	ID=ONT.904.2;gene-TCTEX1D2;ONT.904.2	0	-	70629607	70655219	0	5	151,64,70,134,268	0,10817,18592,22450,25344
NC_030808.1	70629607	70655151	ID=ONT.904.1;gene-TCTEX1D2;ONT.904.1	0	-	70629607	70655151	0	4	151,64,70,200	0,10817,18592,25344
NC_030808.1	70629608	70655281	ID=rna-XM_018046181.1;gene-TCTEX1D2;rna-XM_018046181.1	0	-	70629608	70655281	0	5	150,64,70,134,326	0,10816,18591,22449,25347
NC_030808.1	70629607	70655219	ID=ONT.904.2;gene-TCTEX1D2;ONT.904.2	0	-	70629607	70655219	0	5	151,64,70,134,268	0,10817,18592,22450,25344
NC_030808.1	70629607	70655151	ID=ONT.904.1;gene-TCTEX1D2;ONT.904.1	0	-	70629607	70655151	0	4	151,64,70,200	0,10817,18592,25344
NC_030808.1	135925827	135926574	ID=ONT.534.1;ONT.534;ONT.534.1	0	+	135925827	135926574	0	1	747	0
NC_030808.1	115139219	115140099	ID=ONT.1073.1;ONT.1073;ONT.1073.1	0	-	115139219	115140099	0	1	880	0
NC_030808.1	3256613	3257443	ID=ONT.45.1;ONT.45;ONT.45.1	0	+	3256613	3257443	0	1	830	0
NC_030808.1	76772374	76772977	ID=ONT.297.2;ONT.297;ONT.297.2	0	+	76772374	76772977	0	1	603	0
NC_030808.1	76772293	76772526	ID=ONT.297.1;ONT.297;ONT.297.1	0	+	76772293	76772526	0	1	233	0
NC_030808.1	76772293	76772526	ID=ONT.297.1;ONT.297;ONT.297.1	0	+	76772293	76772526	0	1	233	0
NC_030808.1	1980293	2113712	ID=rna-XM_018048110.1;gene-HUNK;rna-XM_018048110.1	0	-	1980293	2113712	0	11	3298,181,48,84,163,136,128,136,56,293,264	0,7952,14332,22676,32656,39083,50965,66097,72181,86898,133155
NC_030808.1	42183612	42184533	ID=rna-XM_005674818.2;gene-LOC102172388;rna-XM_005674818.2	0	+	42183612	42184533	0	1	921	0
NC_030808.1	1222463	1224001	ID=rna-XM_005674686.3;gene-C1H21orf62;rna-XM_005674686.3	0	+	1222463	1224001	0	2	226,1218	0,320
NC_030808.1	1203760	1224001	ID=rna-XM_005674685.3;gene-C1H21orf62;rna-XM_005674685.3	0	+	1203760	1224001	0	2	199,1218	0,19023
NC_030808.1	1203760	1224001	ID=rna-XM_005674685.3;gene-C1H21orf62;rna-XM_005674685.3	0	+	1203760	1224001	0	2	199,1218	0,19023
NC_030808.1	139555524	139624061	ID=rna-XM_005675627.3;gene-PCP4;rna-XM_005675627.3	0	+	139555524	139624061	0	3	108,52,417	0,33331,68120
NC_030808.1	144900145	144987291	ID=rna-XM_018052182.1;gene-ADARB1;rna-XM_018052182.1	0	+	144900145	144987291	0	10	221,152,75,935,115,169,149,169,179,105	0,21487,51655,55476,61018,61858,62634,64068,86022,87041
NC_030808.1	144900019	144991569	ID=rna-XM_018052159.1;gene-ADARB1;rna-XM_018052159.1	0	+	144900019	144991569	0	11	347,152,75,935,115,169,149,169,182,135,4383	0,21613,51781,55602,61144,61984,62760,64194,71068,86148,87167
NC_030808.1	144900175	144987456	ID=rna-XM_018052163.1;gene-ADARB1;rna-XM_018052163.1	0	+	144900175	144987456	0	11	191,152,75,935,115,169,149,169,182,179,270	0,21457,51625,55446,60988,61828,62604,64038,70912,85992,87011
NC_030808.1	144900015	144991569	ID=rna-XM_018052170.1;gene-ADARB1;rna-XM_018052170.1	0	+	144900015	144991569	0	10	351,152,75,935,115,169,149,169,135,4383	0,21617,51785,55606,61148,61988,62764,64198,86152,87171
NC_030808.1	144900019	144991569	ID=rna-XM_018052159.1;gene-ADARB1;rna-XM_018052159.1	0	+	144900019	144991569	0	11	347,152,75,935,115,169,149,169,182,135,4383	0,21613,51781,55602,61144,61984,62760,64194,71068,86148,87167
NC_030808.1	144900175	144987456	ID=rna-XM_018052163.1;gene-ADARB1;rna-XM_018052163.1	0	+	144900175	144987456	0	11	191,152,75,935,115,169,149,169,182,179,270	0,21457,51625,55446,60988,61828,62604,64038,70912,85992,87011
NC_030808.1	144900015	144991569	ID=rna-XM_018052170.1;gene-ADARB1;rna-XM_018052170.1	0	+	144900015	144991569	0	10	351,152,75,935,115,169,149,169,135,4383	0,21617,51785,55606,61148,61988,62764,64198,86152,87171
NC_030808.1	20751505	20803989	ID=rna-XM_018052861.1;gene-NRIP1;rna-XM_018052861.1	0	+	20751505	20803989	0	2	369,7264	0,45220
NC_030808.1	42702923	42707567	ID=rna-XM_005674882.3;gene-LOC102168768;rna-XM_005674882.3	0	+	42702923	42707567	0	4	130,144,126,560	0,1109,2876,4084
NC_030808.1	41729809	41741466	ID=rna-XM_005674664.3;gene-SLC5A3;rna-XM_005674664.3	0	-	41729809	41741466	0	2	11226,52	0,11605
NC_030808.1	41729809	41762981	ID=rna-XM_018056774.1;gene-SLC5A3;rna-XM_018056774.1	0	-	41729809	41762981	0	2	11226,100	0,33072
NC_030808.1	41729809	41762981	ID=rna-XM_018056774.1;gene-SLC5A3;rna-XM_018056774.1	0	-	41729809	41762981	0	2	11226,100	0,33072
NC_030808.1	96402758	96518138	ID=rna-XM_018047846.1;gene-SLC7A14;rna-XM_018047846.1	0	+	96402758	96518138	0	8	204,455,237,218,147,209,878,6845	0,57922,78067,79860,90791,93145,95160,108535
NC_030808.1	148856420	148906415	ID=rna-XM_018052772.1;gene-SIM2;rna-XM_018052772.1	0	+	148856420	148906415	0	11	824,83,90,109,86,200,107,148,169,409,2161	0,9168,12264,19591,23026,26381,33417,42697,44222,44947,47834
NC_030808.1	106956371	106957220	ID=ONT.1043.1;ONT.1043;ONT.1043.1	0	-	106956371	106957220	0	1	849	0
NC_030808.1	135610187	135611713	ID=ONT.532.1;ONT.532;ONT.532.1	0	+	135610187	135611713	0	1	1526	0
NC_030808.1	70704668	70706469	ID=ONT.263.1;ONT.263;ONT.263.1	0	+	70704668	70706469	0	1	1801	0
NC_030808.1	63917741	63946995	ID=ONT.855.2;gene-TMEM39A;ONT.855.2	0	-	63917741	63946995	0	8	394,2270,349,155,84,223,187,299	0,2853,5894,10527,15004,19817,27616,28955
NC_030808.1	63917652	63947003	ID=rna-XM_018041693.1;gene-TMEM39A;rna-XM_018041693.1	0	-	63917652	63947003	0	9	483,121,188,139,155,84,223,187,307	0,2946,5024,5983,10616,15093,19906,27705,29044
NC_030808.1	63917652	63947022	ID=rna-XM_005674954.3;gene-TMEM39A;rna-XM_005674954.3	0	-	63917652	63947022	0	9	483,121,188,349,155,84,223,187,326	0,2946,5024,5983,10616,15093,19906,27705,29044
NC_030808.1	63917653	63946992	ID=ONT.855.1;gene-TMEM39A;ONT.855.1	0	-	63917653	63946992	0	9	482,125,188,349,155,84,223,187,296	0,2941,5023,5982,10615,15092,19905,27704,29043
NC_030808.1	63917652	63947003	ID=rna-XM_018041693.1;gene-TMEM39A;rna-XM_018041693.1	0	-	63917652	63947003	0	9	483,121,188,139,155,84,223,187,307	0,2946,5024,5983,10616,15093,19906,27705,29044
NC_030808.1	63917652	63947022	ID=rna-XM_005674954.3;gene-TMEM39A;rna-XM_005674954.3	0	-	63917652	63947022	0	9	483,121,188,349,155,84,223,187,326	0,2946,5024,5983,10616,15093,19906,27705,29044
NC_030808.1	63917653	63946992	ID=ONT.855.1;gene-TMEM39A;ONT.855.1	0	-	63917653	63946992	0	9	482,125,188,349,155,84,223,187,296	0,2941,5023,5982,10615,15092,19905,27704,29043
NC_030808.1	3527893	3528532	ID=rna-XM_005674699.3;gene-LOC100860930;rna-XM_005674699.3	0	+	3527893	3528532	0	1	639	0
NC_030808.1	3528185	3536732	ID=ONT.51.2;gene-LOC100860930;ONT.51.2	0	+	3528185	3536732	0	2	70,250	0,8297
NC_030808.1	3528185	3536732	ID=ONT.51.2;gene-LOC100860930;ONT.51.2	0	+	3528185	3536732	0	2	70,250	0,8297
NC_030808.1	126745335	126752368	ID=rna-XM_005675491.2;gene-RNF7;rna-XM_005675491.2	0	-	126745335	126752368	0	3	919,48,267	0,3243,6766
NC_030808.1	126745335	126752390	ID=rna-XM_005675493.3;gene-RNF7;rna-XM_005675493.3	0	-	126745335	126752390	0	3	919,48,282	0,3243,6773
NC_030808.1	126745336	126752353	ID=ONT.1122.2;gene-RNF7;ONT.1122.2	0	-	126745336	126752353	0	3	918,48,96	0,3242,6921
NC_030808.1	126745335	126752390	ID=rna-XM_005675493.3;gene-RNF7;rna-XM_005675493.3	0	-	126745335	126752390	0	3	919,48,282	0,3243,6773
NC_030808.1	126745336	126752353	ID=ONT.1122.2;gene-RNF7;ONT.1122.2	0	-	126745336	126752353	0	3	918,48,96	0,3242,6921
NC_030808.1	42509516	42510443	ID=rna-XM_018049471.1;gene-LOC102191555;rna-XM_018049471.1	0	+	42509516	42510443	0	1	927	0
NC_030808.1	25133206	25133635	ID=ONT.118.1;ONT.118;ONT.118.1	0	+	25133206	25133635	0	1	429	0
NC_030808.1	132052176	132054202	ID=ONT.1143.1;ONT.1143;ONT.1143.1	0	-	132052176	132054202	0	1	2026	0
NC_030808.1	144452749	144453705	ID=rna-XM_018051992.1;gene-LOC108636550;rna-XM_018051992.1	0	-	144452749	144453705	0	1	956	0
NC_030808.1	144452749	144453693	ID=ONT.1205.8;gene-LOC108636550;ONT.1205.8	0	-	144452749	144453693	0	2	508,395	0,549
NC_030808.1	144451825	144453681	ID=ONT.1205.6;gene-LOC108636550;ONT.1205.6	0	-	144451825	144453681	0	2	1445,370	0,1486
NC_030808.1	144452749	144453693	ID=ONT.1205.8;gene-LOC108636550;ONT.1205.8	0	-	144452749	144453693	0	2	508,395	0,549
NC_030808.1	144451825	144453681	ID=ONT.1205.6;gene-LOC108636550;ONT.1205.6	0	-	144451825	144453681	0	2	1445,370	0,1486
NC_030808.1	92668199	93451915	ID=rna-XM_005675300.3;gene-NLGN1;rna-XM_005675300.3	0	-	92668199	93451915	0	6	2576,790,213,153,812,627	0,3375,7558,527586,762458,783089
NC_030808.1	75702788	75778927	ID=rna-XM_018046608.1;gene-CCDC50;rna-XM_018046608.1	0	-	75702788	75778927	0	11	430,107,80,105,45,116,118,91,127,63,617	0,2910,6970,9183,9373,15050,28987,38732,42020,42987,75522
NC_030808.1	75702788	75778680	ID=rna-XM_018046607.1;gene-CCDC50;rna-XM_018046607.1	0	-	75702788	75778680	0	12	430,107,80,105,45,116,525,118,91,127,63,370	0,2910,6970,9183,9373,15050,23568,28987,38732,42020,42987,75522
NC_030808.1	75702788	75778680	ID=rna-XM_018046607.1;gene-CCDC50;rna-XM_018046607.1	0	-	75702788	75778680	0	12	430,107,80,105,45,116,525,118,91,127,63,370	0,2910,6970,9183,9373,15050,23568,28987,38732,42020,42987,75522
NC_030808.1	98872273	98872507	ID=ONT.1028.1;ONT.1028;ONT.1028.1	0	-	98872273	98872507	0	1	234	0
NC_030808.1	87381928	87417490	ID=rna-XM_018047540.1;gene-MFN1;rna-XM_018047540.1	0	-	87381928	87417490	0	18	2161,135,197,153,230,103,105,127,122,68,154,108,109,125,163,136,116,133	0,4230,6322,8075,9995,10368,10768,11045,12815,18064,18248,20931,22373,24802,28440,30187,31957,35429
NC_030808.1	64043634	64054527	ID=rna-XM_018042087.1;gene-ADPRH;rna-XM_018042087.1	0	+	64043634	64054527	0	4	823,326,361,3156	0,4512,6148,7737
NC_030808.1	64048104	64054527	ID=rna-XM_005674958.3;gene-ADPRH;rna-XM_005674958.3	0	+	64048104	64054527	0	3	368,361,3156	0,1678,3267
NC_030808.1	64048104	64054527	ID=rna-XM_005674958.3;gene-ADPRH;rna-XM_005674958.3	0	+	64048104	64054527	0	3	368,361,3156	0,1678,3267
NC_030808.1	108514470	108515407	ID=ONT.430.1;ONT.430;ONT.430.1	0	+	108514470	108515407	0	1	937	0
NC_030808.1	66438105	66449670	ID=ONT.240.2;gene-CSTA;ONT.240.2	0	+	66438105	66449670	0	3	118,90,249	0,9822,11316
NC_030808.1	66438090	66449671	ID=rna-XM_005675022.3;gene-CSTA;rna-XM_005675022.3	0	+	66438090	66449671	0	3	129,102,250	0,9825,11331
NC_030808.1	66438090	66449671	ID=rna-XM_005675022.3;gene-CSTA;rna-XM_005675022.3	0	+	66438090	66449671	0	3	129,102,250	0,9825,11331
NC_030808.1	58344182	58386588	ID=ONT.204.3;gene-GRAMD1C;ONT.204.3	0	+	58344182	58386588	0	13	323,119,137,160,138,119,143,104,177,58,111,106,1658	0,4920,8183,12360,21723,27429,29207,30203,31722,33385,35291,35804,40748
NC_030808.1	58344180	58386590	ID=rna-XM_013962648.2;gene-GRAMD1C;rna-XM_013962648.2	0	+	58344180	58386590	0	13	325,119,133,160,138,119,143,104,177,58,111,106,1660	0,4922,8185,12362,21725,27431,29209,30205,31724,33387,35293,35806,40750
NC_030808.1	58288514	58386585	ID=ONT.204.2;gene-GRAMD1C;ONT.204.2	0	+	58288514	58386585	0	15	50,149,83,119,137,160,138,119,143,104,177,58,111,106,1655	0,7018,23172,60588,63851,68028,77391,83097,84875,85871,87390,89053,90959,91472,96416
NC_030808.1	58288453	58386590	ID=rna-XM_018039330.1;gene-GRAMD1C;rna-XM_018039330.1	0	+	58288453	58386590	0	16	111,149,83,96,119,133,160,138,119,143,104,177,58,111,106,1660	0,7079,23233,39121,60649,63912,68089,77452,83158,84936,85932,87451,89114,91020,91533,96477
NC_030808.1	58288453	58386590	ID=rna-XM_013962638.2;gene-GRAMD1C;rna-XM_013962638.2	0	+	58288453	58386590	0	14	111,149,119,133,160,138,119,143,104,177,58,111,106,1660	0,7079,60649,63912,68089,77452,83158,84936,85932,87451,89114,91020,91533,96477
NC_030808.1	58288463	58386590	ID=rna-XM_018039336.1;gene-GRAMD1C;rna-XM_018039336.1	0	+	58288463	58386590	0	14	101,83,119,133,160,138,119,143,104,177,58,111,106,1660	0,23223,60639,63902,68079,77442,83148,84926,85922,87441,89104,91010,91523,96467
NC_030808.1	58288504	58386587	ID=ONT.204.1;gene-GRAMD1C;ONT.204.1	0	+	58288504	58386587	0	15	60,149,83,119,137,153,138,119,143,104,177,58,111,106,1657	0,7028,23182,60598,63861,68045,77401,83107,84885,85881,87400,89063,90969,91482,96426
NC_030808.1	58288453	58386590	ID=rna-XM_013962641.2;gene-GRAMD1C;rna-XM_013962641.2	0	+	58288453	58386590	0	15	111,149,83,119,133,160,138,119,143,104,177,58,111,106,1660	0,7079,23233,60649,63912,68089,77452,83158,84936,85932,87451,89114,91020,91533,96477
NC_030808.1	58344180	58386590	ID=rna-XM_013962648.2;gene-GRAMD1C;rna-XM_013962648.2	0	+	58344180	58386590	0	13	325,119,133,160,138,119,143,104,177,58,111,106,1660	0,4922,8185,12362,21725,27431,29209,30205,31724,33387,35293,35806,40750
NC_030808.1	58288514	58386585	ID=ONT.204.2;gene-GRAMD1C;ONT.204.2	0	+	58288514	58386585	0	15	50,149,83,119,137,160,138,119,143,104,177,58,111,106,1655	0,7018,23172,60588,63851,68028,77391,83097,84875,85871,87390,89053,90959,91472,96416
NC_030808.1	58288453	58386590	ID=rna-XM_018039330.1;gene-GRAMD1C;rna-XM_018039330.1	0	+	58288453	58386590	0	16	111,149,83,96,119,133,160,138,119,143,104,177,58,111,106,1660	0,7079,23233,39121,60649,63912,68089,77452,83158,84936,85932,87451,89114,91020,91533,96477
NC_030808.1	58288453	58386590	ID=rna-XM_013962638.2;gene-GRAMD1C;rna-XM_013962638.2	0	+	58288453	58386590	0	14	111,149,119,133,160,138,119,143,104,177,58,111,106,1660	0,7079,60649,63912,68089,77452,83158,84936,85932,87451,89114,91020,91533,96477
NC_030808.1	58288463	58386590	ID=rna-XM_018039336.1;gene-GRAMD1C;rna-XM_018039336.1	0	+	58288463	58386590	0	14	101,83,119,133,160,138,119,143,104,177,58,111,106,1660	0,23223,60639,63902,68079,77442,83148,84926,85922,87441,89104,91010,91523,96467
NC_030808.1	58288504	58386587	ID=ONT.204.1;gene-GRAMD1C;ONT.204.1	0	+	58288504	58386587	0	15	60,149,83,119,137,153,138,119,143,104,177,58,111,106,1657	0,7028,23182,60598,63861,68045,77401,83107,84885,85881,87400,89063,90969,91482,96426
NC_030808.1	58288453	58386590	ID=rna-XM_013962641.2;gene-GRAMD1C;rna-XM_013962641.2	0	+	58288453	58386590	0	15	111,149,83,119,133,160,138,119,143,104,177,58,111,106,1660	0,7079,23233,60649,63912,68089,77452,83158,84936,85932,87451,89114,91020,91533,96477
NC_030808.1	91764444	91765323	ID=ONT.388.1;ONT.388;ONT.388.1	0	+	91764444	91765323	0	1	879	0
NC_030808.1	41430075	41440876	ID=rna-XM_005674662.2;gene-KCNE2;rna-XM_005674662.2	0	-	41430075	41440876	0	3	1155,90,159	0,9549,10642
NC_030808.1	41430075	41440876	ID=rna-XM_018056626.1;gene-KCNE2;rna-XM_018056626.1	0	-	41430075	41440876	0	2	1155,159	0,10642
NC_030808.1	41430075	41440876	ID=rna-XM_018056626.1;gene-KCNE2;rna-XM_018056626.1	0	-	41430075	41440876	0	2	1155,159	0,10642
NC_030808.1	116370785	116373004	ID=rna-XM_013965759.2;gene-P2RY13;rna-XM_013965759.2	0	+	116370785	116373004	0	2	309,1452	0,767
NC_030808.1	9116325	9116779	ID=ONT.728.1;ONT.728;ONT.728.1	0	-	9116325	9116779	0	1	454	0
NC_030808.1	115079756	115080039	ID=ONT.1069.1;ONT.1069;ONT.1069.1	0	-	115079756	115080039	0	1	283	0
NC_030808.1	115079761	115080360	ID=ONT.1069.2;ONT.1069;ONT.1069.2	0	-	115079761	115080360	0	1	599	0
NC_030808.1	115079761	115080360	ID=ONT.1069.2;ONT.1069;ONT.1069.2	0	-	115079761	115080360	0	1	599	0
NC_030808.1	51841008	51842210	ID=rna-XM_013976815.1;gene-CCDC54;rna-XM_013976815.1	0	+	51841008	51842210	0	2	120,987	0,215
NC_030808.1	51840998	51842265	ID=rna-XM_005674887.2;gene-CCDC54;rna-XM_005674887.2	0	+	51840998	51842265	0	1	1267	0
NC_030808.1	51840998	51842265	ID=rna-XM_005674887.2;gene-CCDC54;rna-XM_005674887.2	0	+	51840998	51842265	0	1	1267	0
NC_030808.1	45764930	45794978	ID=rna-XM_005674868.3;gene-ZBTB11;rna-XM_005674868.3	0	-	45764930	45794978	0	11	3500,176,159,118,145,246,180,836,232,236,900	0,4067,4365,6937,7729,9365,12320,12704,20853,21903,29148
NC_030808.1	141810621	141811055	ID=ONT.566.1;ONT.566;ONT.566.1	0	+	141810621	141811055	0	1	434	0
NC_030808.1	157201906	157222142	ID=rna-XM_018053243.1;gene-SGO1;rna-XM_018053243.1	0	-	157201906	157222142	0	8	2595,193,789,56,95,194,153,165	0,2811,11679,12971,14633,18230,18506,20071
NC_030808.1	57487946	57502444	ID=rna-XM_018066237.1;gene-NEPRO;rna-XM_018066237.1	0	-	57487946	57502444	0	9	2900,260,62,362,78,132,80,155,38	0,5016,7681,7977,9525,10295,10798,13377,14460
NC_030808.1	57487946	57505297	ID=rna-XM_018066177.1;gene-NEPRO;rna-XM_018066177.1	0	-	57487946	57505297	0	9	2900,260,62,362,78,132,80,155,43	0,5016,7681,7977,9525,10295,10798,13377,17308
NC_030808.1	57487946	57506495	ID=rna-XM_013962566.2;gene-NEPRO;rna-XM_013962566.2	0	-	57487946	57506495	0	8	2900,260,62,362,78,132,80,172	0,5016,7681,7977,9525,10295,10798,18377
NC_030808.1	57487946	57506501	ID=rna-XM_005674925.3;gene-NEPRO;rna-XM_005674925.3	0	-	57487946	57506501	0	9	2900,260,62,362,78,132,80,155,178	0,5016,7681,7977,9525,10295,10798,13377,18377
NC_030808.1	57487946	57498346	ID=rna-XM_018066416.1;gene-NEPRO;rna-XM_018066416.1	0	-	57487946	57498346	0	6	2900,260,62,124,78,105	0,5016,7681,7977,9525,10295
NC_030808.1	57487946	57505297	ID=rna-XM_018066177.1;gene-NEPRO;rna-XM_018066177.1	0	-	57487946	57505297	0	9	2900,260,62,362,78,132,80,155,43	0,5016,7681,7977,9525,10295,10798,13377,17308
NC_030808.1	57487946	57506495	ID=rna-XM_013962566.2;gene-NEPRO;rna-XM_013962566.2	0	-	57487946	57506495	0	8	2900,260,62,362,78,132,80,172	0,5016,7681,7977,9525,10295,10798,18377
NC_030808.1	57487946	57506501	ID=rna-XM_005674925.3;gene-NEPRO;rna-XM_005674925.3	0	-	57487946	57506501	0	9	2900,260,62,362,78,132,80,155,178	0,5016,7681,7977,9525,10295,10798,13377,18377
NC_030808.1	57487946	57498346	ID=rna-XM_018066416.1;gene-NEPRO;rna-XM_018066416.1	0	-	57487946	57498346	0	6	2900,260,62,124,78,105	0,5016,7681,7977,9525,10295
NC_030808.1	153965320	153965832	ID=ONT.645.1;ONT.645;ONT.645.1	0	+	153965320	153965832	0	1	512	0
NC_030808.1	130401158	130507387	ID=rna-XM_018049953.1;gene-ARMC8;rna-XM_018049953.1	0	-	130401158	130507387	0	22	2552,94,109,73,152,96,150,93,87,82,83,96,201,61,91,76,81,93,98,143,72,886	0,6448,7568,7867,12059,15954,17456,19915,22249,26966,27359,46429,49637,52233,53909,54096,56777,60428,63781,63983,65454,105343
NC_030808.1	130401158	130507384	ID=rna-XM_018049959.1;gene-ARMC8;rna-XM_018049959.1	0	-	130401158	130507384	0	22	2552,94,73,96,96,150,93,87,82,83,96,201,61,91,76,81,93,98,143,72,77,883	0,6448,7867,12115,15954,17456,19915,22249,26966,27359,46429,49637,52233,53909,54096,56777,60428,63781,63983,65454,78229,105343
NC_030808.1	130401158	130506518	ID=rna-XM_018049963.1;gene-ARMC8;rna-XM_018049963.1	0	-	130401158	130506518	0	21	2552,94,109,73,152,96,150,93,87,82,83,96,201,61,91,76,81,93,98,72,17	0,6448,7568,7867,12059,15954,17456,19915,22249,26966,27359,46429,49637,52233,53909,54096,56777,60428,63781,65454,105343
NC_030808.1	130445899	130506569	ID=ONT.1137.5;gene-ARMC8;ONT.1137.5	0	-	130445899	130506569	0	12	1784,201,61,91,76,81,93,98,143,72,77,68	0,4896,7492,9168,9355,12036,15687,19040,19242,20713,33488,60602
NC_030808.1	130401158	130507389	ID=rna-XM_018049961.1;gene-ARMC8;rna-XM_018049961.1	0	-	130401158	130507389	0	22	2552,94,109,73,152,96,150,93,87,82,83,96,61,91,76,81,93,98,143,72,77,888	0,6448,7568,7867,12059,15954,17456,19915,22249,26966,27359,46429,52233,53909,54096,56777,60428,63781,63983,65454,78229,105343
NC_030808.1	130403042	130506557	ID=ONT.1137.2;gene-ARMC8;ONT.1137.2	0	-	130403042	130506557	0	21	668,94,73,96,96,150,93,87,82,83,96,201,61,91,76,81,93,98,143,72,56	0,4564,5983,10231,14070,15572,18031,20365,25082,25475,44545,47753,50349,52025,52212,54893,58544,61897,62099,63570,103459
NC_030808.1	130401158	130507387	ID=rna-XM_018049950.1;gene-ARMC8;rna-XM_018049950.1	0	-	130401158	130507387	0	23	2552,94,109,73,152,96,150,93,87,82,83,96,201,61,91,76,81,93,98,143,72,77,886	0,6448,7568,7867,12059,15954,17456,19915,22249,26966,27359,46429,49637,52233,53909,54096,56777,60428,63781,63983,65454,78229,105343
NC_030808.1	130408726	130507386	ID=rna-XM_018049955.1;gene-ARMC8;rna-XM_018049955.1	0	-	130408726	130507386	0	20	372,96,96,150,93,87,82,83,96,201,61,91,76,81,93,98,143,72,77,885	0,4547,8386,9888,12347,14681,19398,19791,38861,42069,44665,46341,46528,49209,52860,56213,56415,57886,70661,97775
NC_030808.1	130401158	130507386	ID=rna-XM_018049960.1;gene-ARMC8;rna-XM_018049960.1	0	-	130401158	130507386	0	22	2552,94,73,152,96,150,93,87,82,83,96,201,61,91,76,81,93,98,143,72,77,885	0,6448,7867,12059,15954,17456,19915,22249,26966,27359,46429,49637,52233,53909,54096,56777,60428,63781,63983,65454,78229,105343
NC_030808.1	130505809	130506573	ID=ONT.1137.6;gene-ARMC8;ONT.1137.6	0	-	130505809	130506573	0	1	764	0
NC_030808.1	130401142	130506854	ID=rna-XM_018049962.1;gene-ARMC8;rna-XM_018049962.1	0	-	130401142	130506854	0	21	2568,94,73,96,96,150,93,87,82,83,96,61,91,76,81,93,98,143,72,77,353	0,6464,7883,12131,15970,17472,19931,22265,26982,27375,46445,52249,53925,54112,56793,60444,63797,63999,65470,78245,105359
NC_030808.1	130401158	130507384	ID=rna-XM_018049959.1;gene-ARMC8;rna-XM_018049959.1	0	-	130401158	130507384	0	22	2552,94,73,96,96,150,93,87,82,83,96,201,61,91,76,81,93,98,143,72,77,883	0,6448,7867,12115,15954,17456,19915,22249,26966,27359,46429,49637,52233,53909,54096,56777,60428,63781,63983,65454,78229,105343
NC_030808.1	130401158	130506518	ID=rna-XM_018049963.1;gene-ARMC8;rna-XM_018049963.1	0	-	130401158	130506518	0	21	2552,94,109,73,152,96,150,93,87,82,83,96,201,61,91,76,81,93,98,72,17	0,6448,7568,7867,12059,15954,17456,19915,22249,26966,27359,46429,49637,52233,53909,54096,56777,60428,63781,65454,105343
NC_030808.1	130445899	130506569	ID=ONT.1137.5;gene-ARMC8;ONT.1137.5	0	-	130445899	130506569	0	12	1784,201,61,91,76,81,93,98,143,72,77,68	0,4896,7492,9168,9355,12036,15687,19040,19242,20713,33488,60602
NC_030808.1	130401158	130507389	ID=rna-XM_018049961.1;gene-ARMC8;rna-XM_018049961.1	0	-	130401158	130507389	0	22	2552,94,109,73,152,96,150,93,87,82,83,96,61,91,76,81,93,98,143,72,77,888	0,6448,7568,7867,12059,15954,17456,19915,22249,26966,27359,46429,52233,53909,54096,56777,60428,63781,63983,65454,78229,105343
NC_030808.1	130403042	130506557	ID=ONT.1137.2;gene-ARMC8;ONT.1137.2	0	-	130403042	130506557	0	21	668,94,73,96,96,150,93,87,82,83,96,201,61,91,76,81,93,98,143,72,56	0,4564,5983,10231,14070,15572,18031,20365,25082,25475,44545,47753,50349,52025,52212,54893,58544,61897,62099,63570,103459
NC_030808.1	130401158	130507387	ID=rna-XM_018049950.1;gene-ARMC8;rna-XM_018049950.1	0	-	130401158	130507387	0	23	2552,94,109,73,152,96,150,93,87,82,83,96,201,61,91,76,81,93,98,143,72,77,886	0,6448,7568,7867,12059,15954,17456,19915,22249,26966,27359,46429,49637,52233,53909,54096,56777,60428,63781,63983,65454,78229,105343
NC_030808.1	130408726	130507386	ID=rna-XM_018049955.1;gene-ARMC8;rna-XM_018049955.1	0	-	130408726	130507386	0	20	372,96,96,150,93,87,82,83,96,201,61,91,76,81,93,98,143,72,77,885	0,4547,8386,9888,12347,14681,19398,19791,38861,42069,44665,46341,46528,49209,52860,56213,56415,57886,70661,97775
NC_030808.1	130401158	130507386	ID=rna-XM_018049960.1;gene-ARMC8;rna-XM_018049960.1	0	-	130401158	130507386	0	22	2552,94,73,152,96,150,93,87,82,83,96,201,61,91,76,81,93,98,143,72,77,885	0,6448,7867,12059,15954,17456,19915,22249,26966,27359,46429,49637,52233,53909,54096,56777,60428,63781,63983,65454,78229,105343
NC_030808.1	130505809	130506573	ID=ONT.1137.6;gene-ARMC8;ONT.1137.6	0	-	130505809	130506573	0	1	764	0
NC_030808.1	130401142	130506854	ID=rna-XM_018049962.1;gene-ARMC8;rna-XM_018049962.1	0	-	130401142	130506854	0	21	2568,94,73,96,96,150,93,87,82,83,96,61,91,76,81,93,98,143,72,77,353	0,6464,7883,12131,15970,17472,19931,22265,26982,27375,46445,52249,53925,54112,56793,60444,63797,63999,65470,78245,105359
NC_030808.1	42145233	42146157	ID=rna-XM_005674817.2;gene-LOC102172099;rna-XM_005674817.2	0	+	42145233	42146157	0	1	924	0
NC_030808.1	144504984	144508153	ID=ONT.587.1;gene-LOC102189437;ONT.587.1	0	+	144504984	144508153	0	2	16,352	0,2817
NC_030808.1	144507424	144508154	ID=rna-XM_013966906.2;gene-LOC102189437;rna-XM_013966906.2	0	+	144507424	144508154	0	1	730	0
NC_030808.1	144507451	144508148	ID=ONT.587.3;gene-LOC102189437;ONT.587.3	0	+	144507451	144508148	0	2	33,217	0,480
NC_030808.1	144507424	144508154	ID=rna-XM_013966906.2;gene-LOC102189437;rna-XM_013966906.2	0	+	144507424	144508154	0	1	730	0
NC_030808.1	144507451	144508148	ID=ONT.587.3;gene-LOC102189437;ONT.587.3	0	+	144507451	144508148	0	2	33,217	0,480
NC_030808.1	70171716	70202391	ID=rna-XM_013963449.2;gene-RUBCN;rna-XM_013963449.2	0	+	70171716	70202391	0	18	87,107,154,534,45,96,116,208,105,61,133,146,65,239,62,154,94,2769	0,3549,4693,5480,7395,9559,10359,11258,11979,21067,21991,23005,23730,24839,25603,26112,27596,27906
NC_030808.1	70150288	70202391	ID=rna-XM_005675057.2;gene-RUBCN;rna-XM_005675057.2	0	+	70150288	70202391	0	19	245,154,84,160,107,154,534,116,208,105,61,133,146,65,239,62,154,94,2769	0,14914,21431,23972,24977,26121,26908,31787,32686,33407,42495,43419,44433,45158,46267,47031,47540,49024,49334
NC_030808.1	70150288	70202391	ID=rna-XM_005675055.2;gene-RUBCN;rna-XM_005675055.2	0	+	70150288	70202391	0	21	245,154,84,160,107,154,534,45,96,116,208,105,61,133,146,65,239,62,154,94,2769	0,14914,21431,23972,24977,26121,26908,28823,30987,31787,32686,33407,42495,43419,44433,45158,46267,47031,47540,49024,49334
NC_030808.1	70150264	70202391	ID=rna-XM_005675056.2;gene-RUBCN;rna-XM_005675056.2	0	+	70150264	70202391	0	20	269,154,84,160,107,154,534,96,116,208,105,61,133,146,65,239,62,154,94,2769	0,14938,21455,23996,25001,26145,26932,31011,31811,32710,33431,42519,43443,44457,45182,46291,47055,47564,49048,49358
NC_030808.1	70150288	70202391	ID=rna-XM_005675057.2;gene-RUBCN;rna-XM_005675057.2	0	+	70150288	70202391	0	19	245,154,84,160,107,154,534,116,208,105,61,133,146,65,239,62,154,94,2769	0,14914,21431,23972,24977,26121,26908,31787,32686,33407,42495,43419,44433,45158,46267,47031,47540,49024,49334
NC_030808.1	70150288	70202391	ID=rna-XM_005675055.2;gene-RUBCN;rna-XM_005675055.2	0	+	70150288	70202391	0	21	245,154,84,160,107,154,534,45,96,116,208,105,61,133,146,65,239,62,154,94,2769	0,14914,21431,23972,24977,26121,26908,28823,30987,31787,32686,33407,42495,43419,44433,45158,46267,47031,47540,49024,49334
NC_030808.1	70150264	70202391	ID=rna-XM_005675056.2;gene-RUBCN;rna-XM_005675056.2	0	+	70150264	70202391	0	20	269,154,84,160,107,154,534,96,116,208,105,61,133,146,65,239,62,154,94,2769	0,14938,21455,23996,25001,26145,26932,31011,31811,32710,33431,42519,43443,44457,45182,46291,47055,47564,49048,49358
NC_030808.1	334677	369126	ID=ONT.16.10;gene-CRYZL1;ONT.16.10	0	+	334677	369126	0	13	47,72,78,73,45,69,134,112,99,122,102,50,491	0,8243,11630,12303,14421,16177,24075,25314,27661,29403,30921,33383,33958
NC_030808.1	334654	361273	ID=ONT.16.2;gene-CRYZL1;ONT.16.2	0	+	334654	361273	0	8	70,72,78,73,45,69,134,1282	0,8266,11653,12326,14444,16200,24098,25337
NC_030808.1	334654	365778	ID=ONT.16.4;gene-CRYZL1;ONT.16.4	0	+	334654	365778	0	11	70,72,78,73,45,69,134,112,99,122,180	0,8266,11653,12326,14444,16200,24098,25337,27684,29426,30944
NC_030808.1	334192	369178	ID=rna-XM_013962888.2;gene-CRYZL1;rna-XM_013962888.2	0	+	334192	369178	0	13	89,72,78,73,45,69,134,112,99,122,106,46,543	0,8728,12115,12788,14906,16662,24560,25799,28146,29888,31406,33872,34443
NC_030808.1	334676	369128	ID=ONT.16.8;gene-CRYZL1;ONT.16.8	0	+	334676	369128	0	13	48,72,78,73,45,69,134,112,99,122,104,50,493	0,8244,11631,12304,14422,16178,24076,25315,27662,29404,30922,33384,33959
NC_030808.1	334778	369175	ID=rna-XM_013962952.2;gene-CRYZL1;rna-XM_013962952.2	0	+	334778	369175	0	13	249,72,78,73,45,69,134,112,99,122,106,50,540	0,8142,11529,12202,14320,16076,23974,25213,27560,29302,30820,33282,33857
NC_030808.1	334654	364028	ID=ONT.16.3;gene-CRYZL1;ONT.16.3	0	+	334654	364028	0	9	70,72,78,73,45,69,134,112,1690	0,8266,11653,12326,14444,16200,24098,25337,27684
NC_030808.1	360767	361274	ID=ONT.16.11;gene-CRYZL1;ONT.16.11	0	+	360767	361274	0	1	507	0
NC_030808.1	334654	358990	ID=ONT.16.1;gene-CRYZL1;ONT.16.1	0	+	334654	358990	0	7	70,72,78,73,45,69,238	0,8266,11653,12326,14444,16200,24098
NC_030808.1	334655	369183	ID=ONT.16.5;gene-CRYZL1;ONT.16.5	0	+	334655	369183	0	13	69,72,78,73,45,69,134,112,99,122,102,50,548	0,8265,11652,12325,14443,16199,24097,25336,27683,29425,30943,33405,33980
NC_030808.1	334670	369014	ID=ONT.16.7;gene-CRYZL1;ONT.16.7	0	+	334670	369014	0	13	54,72,78,73,45,69,134,112,99,122,102,50,379	0,8250,11637,12310,14428,16184,24082,25321,27668,29410,30928,33390,33965
NC_030808.1	334656	364030	ID=ONT.16.6;gene-CRYZL1;ONT.16.6	0	+	334656	364030	0	10	68,72,78,73,45,69,134,112,99,844	0,8264,11651,12324,14442,16198,24096,25335,27682,28530
NC_030808.1	334677	364027	ID=ONT.16.9;gene-CRYZL1;ONT.16.9	0	+	334677	364027	0	10	47,72,78,73,45,69,134,112,99,1003	0,8243,11630,12303,14421,16177,24075,25314,27661,28347
NC_030808.1	334781	369178	ID=rna-XM_005674666.3;gene-CRYZL1;rna-XM_005674666.3	0	+	334781	369178	0	13	246,72,78,73,45,69,134,112,99,122,106,46,543	0,8139,11526,12199,14317,16073,23971,25210,27557,29299,30817,33283,33854
NC_030808.1	334623	369178	ID=rna-XM_005674668.3;gene-CRYZL1;rna-XM_005674668.3	0	+	334623	369178	0	13	101,72,78,73,45,69,134,112,99,122,106,46,543	0,8297,11684,12357,14475,16231,24129,25368,27715,29457,30975,33441,34012
NC_030808.1	334139	369178	ID=rna-XM_005674667.3;gene-CRYZL1;rna-XM_005674667.3	0	+	334139	369178	0	13	110,72,78,73,45,69,134,112,99,122,106,46,543	0,8781,12168,12841,14959,16715,24613,25852,28199,29941,31459,33925,34496
NC_030808.1	334654	361273	ID=ONT.16.2;gene-CRYZL1;ONT.16.2	0	+	334654	361273	0	8	70,72,78,73,45,69,134,1282	0,8266,11653,12326,14444,16200,24098,25337
NC_030808.1	334654	365778	ID=ONT.16.4;gene-CRYZL1;ONT.16.4	0	+	334654	365778	0	11	70,72,78,73,45,69,134,112,99,122,180	0,8266,11653,12326,14444,16200,24098,25337,27684,29426,30944
NC_030808.1	334192	369178	ID=rna-XM_013962888.2;gene-CRYZL1;rna-XM_013962888.2	0	+	334192	369178	0	13	89,72,78,73,45,69,134,112,99,122,106,46,543	0,8728,12115,12788,14906,16662,24560,25799,28146,29888,31406,33872,34443
NC_030808.1	334676	369128	ID=ONT.16.8;gene-CRYZL1;ONT.16.8	0	+	334676	369128	0	13	48,72,78,73,45,69,134,112,99,122,104,50,493	0,8244,11631,12304,14422,16178,24076,25315,27662,29404,30922,33384,33959
NC_030808.1	334778	369175	ID=rna-XM_013962952.2;gene-CRYZL1;rna-XM_013962952.2	0	+	334778	369175	0	13	249,72,78,73,45,69,134,112,99,122,106,50,540	0,8142,11529,12202,14320,16076,23974,25213,27560,29302,30820,33282,33857
NC_030808.1	334654	364028	ID=ONT.16.3;gene-CRYZL1;ONT.16.3	0	+	334654	364028	0	9	70,72,78,73,45,69,134,112,1690	0,8266,11653,12326,14444,16200,24098,25337,27684
NC_030808.1	360767	361274	ID=ONT.16.11;gene-CRYZL1;ONT.16.11	0	+	360767	361274	0	1	507	0
NC_030808.1	334654	358990	ID=ONT.16.1;gene-CRYZL1;ONT.16.1	0	+	334654	358990	0	7	70,72,78,73,45,69,238	0,8266,11653,12326,14444,16200,24098
NC_030808.1	334655	369183	ID=ONT.16.5;gene-CRYZL1;ONT.16.5	0	+	334655	369183	0	13	69,72,78,73,45,69,134,112,99,122,102,50,548	0,8265,11652,12325,14443,16199,24097,25336,27683,29425,30943,33405,33980
NC_030808.1	334670	369014	ID=ONT.16.7;gene-CRYZL1;ONT.16.7	0	+	334670	369014	0	13	54,72,78,73,45,69,134,112,99,122,102,50,379	0,8250,11637,12310,14428,16184,24082,25321,27668,29410,30928,33390,33965
NC_030808.1	334656	364030	ID=ONT.16.6;gene-CRYZL1;ONT.16.6	0	+	334656	364030	0	10	68,72,78,73,45,69,134,112,99,844	0,8264,11651,12324,14442,16198,24096,25335,27682,28530
NC_030808.1	334677	364027	ID=ONT.16.9;gene-CRYZL1;ONT.16.9	0	+	334677	364027	0	10	47,72,78,73,45,69,134,112,99,1003	0,8243,11630,12303,14421,16177,24075,25314,27661,28347
NC_030808.1	334781	369178	ID=rna-XM_005674666.3;gene-CRYZL1;rna-XM_005674666.3	0	+	334781	369178	0	13	246,72,78,73,45,69,134,112,99,122,106,46,543	0,8139,11526,12199,14317,16073,23971,25210,27557,29299,30817,33283,33854
NC_030808.1	334623	369178	ID=rna-XM_005674668.3;gene-CRYZL1;rna-XM_005674668.3	0	+	334623	369178	0	13	101,72,78,73,45,69,134,112,99,122,106,46,543	0,8297,11684,12357,14475,16231,24129,25368,27715,29457,30975,33441,34012
NC_030808.1	334139	369178	ID=rna-XM_005674667.3;gene-CRYZL1;rna-XM_005674667.3	0	+	334139	369178	0	13	110,72,78,73,45,69,134,112,99,122,106,46,543	0,8781,12168,12841,14959,16715,24613,25852,28199,29941,31459,33925,34496
NC_030808.1	131883865	131898826	ID=rna-XM_018050612.1;gene-LOC108636376;rna-XM_018050612.1	0	+	131883865	131898826	0	3	45,1144,1149	0,226,13812
NC_030808.1	144638474	144655829	ID=rna-XM_018052134.1;gene-PTTG1IP;rna-XM_018052134.1	0	-	144638474	144655829	0	6	1716,47,172,109,53,292	0,3288,3987,7458,9493,17063
NC_030808.1	725031	755551	ID=rna-XM_018046602.1;gene-IL10RB;rna-XM_018046602.1	0	-	725031	755551	0	7	1003,158,148,167,158,124,192	0,8635,16380,21529,23228,27832,30328
NC_030808.1	8838514	8839118	ID=ONT.84.1;ONT.84;ONT.84.1	0	+	8838514	8839118	0	1	604	0
NC_030808.1	78396964	78398307	ID=ONT.311.1;ONT.311;ONT.311.1	0	+	78396964	78398307	0	1	1343	0
NC_030808.1	68785058	68862063	ID=rna-XM_018045832.1;gene-LOC108635581;rna-XM_018045832.1	0	+	68785058	68862063	0	15	270,284,102,131,67,104,70,87,93,51,78,186,172,239,495	0,40117,41806,55235,60055,62059,62339,62728,63376,64232,65155,70957,71509,74541,76510
NC_030808.1	68784947	68909551	ID=rna-XM_018045824.1;gene-LOC108635581;rna-XM_018045824.1	0	+	68784947	68909551	0	26	381,284,105,131,67,104,70,87,93,51,78,186,172,239,254,124,60,28,172,122,132,165,79,201,139,6753	0,40228,41914,55346,60166,62170,62450,62839,63487,64343,65266,71068,71620,74652,76621,80466,81666,95723,96376,97902,98680,100296,102249,111384,117163,117851
NC_030808.1	68784942	68909551	ID=rna-XM_018045834.1;gene-LOC108635581;rna-XM_018045834.1	0	+	68784942	68909551	0	27	386,284,105,96,131,67,104,70,87,93,51,78,186,172,239,254,124,60,28,172,122,132,165,79,201,139,6753	0,40233,41919,45327,55351,60171,62175,62455,62844,63492,64348,65271,71073,71625,74657,76626,80471,81671,95728,96381,97907,98685,100301,102254,111389,117168,117856
NC_030808.1	68785054	68862063	ID=rna-XM_018045836.1;gene-LOC108635581;rna-XM_018045836.1	0	+	68785054	68862063	0	16	274,284,102,96,131,67,104,70,87,93,51,78,186,172,239,495	0,40121,41810,45215,55239,60059,62063,62343,62732,63380,64236,65159,70961,71513,74545,76514
NC_030808.1	68784946	68909551	ID=rna-XM_018045830.1;gene-LOC108635581;rna-XM_018045830.1	0	+	68784946	68909551	0	26	382,284,102,131,67,104,70,87,93,51,78,186,172,239,254,124,60,28,172,122,132,165,79,201,139,6753	0,40229,41918,55347,60167,62171,62451,62840,63488,64344,65267,71069,71621,74653,76622,80467,81667,95724,96377,97903,98681,100297,102250,111385,117164,117852
NC_030808.1	68784947	68909551	ID=rna-XM_018045824.1;gene-LOC108635581;rna-XM_018045824.1	0	+	68784947	68909551	0	26	381,284,105,131,67,104,70,87,93,51,78,186,172,239,254,124,60,28,172,122,132,165,79,201,139,6753	0,40228,41914,55346,60166,62170,62450,62839,63487,64343,65266,71068,71620,74652,76621,80466,81666,95723,96376,97902,98680,100296,102249,111384,117163,117851
NC_030808.1	68784942	68909551	ID=rna-XM_018045834.1;gene-LOC108635581;rna-XM_018045834.1	0	+	68784942	68909551	0	27	386,284,105,96,131,67,104,70,87,93,51,78,186,172,239,254,124,60,28,172,122,132,165,79,201,139,6753	0,40233,41919,45327,55351,60171,62175,62455,62844,63492,64348,65271,71073,71625,74657,76626,80471,81671,95728,96381,97907,98685,100301,102254,111389,117168,117856
NC_030808.1	68785054	68862063	ID=rna-XM_018045836.1;gene-LOC108635581;rna-XM_018045836.1	0	+	68785054	68862063	0	16	274,284,102,96,131,67,104,70,87,93,51,78,186,172,239,495	0,40121,41810,45215,55239,60059,62063,62343,62732,63380,64236,65159,70961,71513,74545,76514
NC_030808.1	68784946	68909551	ID=rna-XM_018045830.1;gene-LOC108635581;rna-XM_018045830.1	0	+	68784946	68909551	0	26	382,284,102,131,67,104,70,87,93,51,78,186,172,239,254,124,60,28,172,122,132,165,79,201,139,6753	0,40229,41918,55347,60167,62171,62451,62840,63488,64344,65267,71069,71621,74653,76622,80467,81667,95724,96377,97903,98681,100297,102250,111385,117164,117852
NC_030808.1	135294458	135366855	ID=rna-XM_005675557.3;gene-TOPBP1;rna-XM_005675557.3	0	+	135294458	135366855	0	27	91,164,144,182,197,180,167,164,251,341,173,212,287,174,110,124,147,103,193,221,167,112,164,138,90,162,853	0,780,1703,8412,9840,11746,14411,17377,17688,28086,29049,33870,35799,38365,38641,41080,41782,42044,43778,46119,47233,47643,50049,50704,53179,53441,71544
NC_030808.1	135291546	135366855	ID=rna-XM_005675555.3;gene-TOPBP1;rna-XM_005675555.3	0	+	135291546	135366855	0	28	205,91,135,144,182,197,180,167,164,251,341,173,212,287,174,110,124,147,103,193,221,167,112,164,138,90,162,853	0,841,2868,4615,11324,12752,14658,17323,20289,20600,30998,31961,36782,38711,41277,41553,43992,44694,44956,46690,49031,50145,50555,52961,53616,56091,56353,74456
NC_030808.1	135291545	135366855	ID=rna-XM_013966233.2;gene-TOPBP1;rna-XM_013966233.2	0	+	135291545	135366855	0	28	206,91,135,144,182,197,180,152,164,251,341,173,212,287,174,110,124,147,103,193,221,167,112,164,138,90,162,853	0,842,2869,4616,11325,12753,14659,17339,20290,20601,30999,31962,36783,38712,41278,41554,43993,44695,44957,46691,49032,50146,50556,52962,53617,56092,56354,74457
NC_030808.1	135291546	135366855	ID=rna-XM_005675555.3;gene-TOPBP1;rna-XM_005675555.3	0	+	135291546	135366855	0	28	205,91,135,144,182,197,180,167,164,251,341,173,212,287,174,110,124,147,103,193,221,167,112,164,138,90,162,853	0,841,2868,4615,11324,12752,14658,17323,20289,20600,30998,31961,36782,38711,41277,41553,43992,44694,44956,46690,49031,50145,50555,52961,53616,56091,56353,74456
NC_030808.1	135291545	135366855	ID=rna-XM_013966233.2;gene-TOPBP1;rna-XM_013966233.2	0	+	135291545	135366855	0	28	206,91,135,144,182,197,180,152,164,251,341,173,212,287,174,110,124,147,103,193,221,167,112,164,138,90,162,853	0,842,2869,4616,11325,12753,14659,17339,20290,20601,30999,31962,36783,38712,41278,41554,43993,44695,44957,46691,49032,50146,50556,52962,53617,56092,56354,74457
NC_030808.1	42603290	42606012	ID=rna-XM_005674826.3;gene-GPR15;rna-XM_005674826.3	0	+	42603290	42606012	0	1	2722	0
NC_030808.1	132641895	132673714	ID=rna-XM_005675536.3;gene-MSL2;rna-XM_005675536.3	0	+	132641895	132673714	0	2	873,3372	0,28447
NC_030808.1	167063	168908	ID=ONT.14.1;ONT.14;ONT.14.1	0	+	167063	168908	0	1	1845	0
NC_030808.1	141601814	141602802	ID=ONT.561.1;ONT.561;ONT.561.1	0	+	141601814	141602802	0	1	988	0
NC_030808.1	89962	333854	ID=rna-XM_018043229.1;gene-ITSN1;rna-XM_018043229.1	0	-	89962	333854	0	37	4023,174,84,83,122,213,168,99,184,107,122,192,118,122,83,206,160,248,122,230,128,140,88,141,150,263,116,138,64,101,97,180,161,64,93,60,266	0,8167,10194,10600,11690,14165,18439,26020,28082,34898,36795,58726,60847,64538,75311,76614,80446,82611,92782,93915,98180,117003,117266,123264,123490,126459,130829,132479,135286,141680,145269,147098,156864,170237,171279,173520,243626
NC_030808.1	146781	166790	ID=ONT.652.2;gene-ITSN1;ONT.652.2	0	-	146781	166790	0	6	1516,192,118,122,83,214	0,1907,4028,7719,18492,19795
NC_030808.1	89962	333854	ID=rna-XM_018041619.1;gene-ITSN1;rna-XM_018041619.1	0	-	89962	333854	0	39	4023,174,84,83,122,213,168,99,184,107,122,192,118,122,46,167,83,206,160,248,122,230,128,140,88,141,150,263,116,138,64,101,97,180,161,64,93,60,266	0,8167,10194,10600,11690,14165,18439,26020,28082,34898,36795,58726,60847,64538,67067,71087,75311,76614,80446,82611,92782,93915,98180,117003,117266,123264,123490,126459,130829,132479,135286,141680,145269,147098,156864,170237,171279,173520,243626
NC_030808.1	146779	333854	ID=rna-XM_018043907.1;gene-ITSN1;rna-XM_018043907.1	0	-	146779	333854	0	29	1518,192,118,122,46,167,83,206,160,248,122,230,128,140,88,141,150,263,116,138,64,101,97,180,161,64,93,60,266	0,1909,4030,7721,10250,14270,18494,19797,23629,25794,35965,37098,41363,60186,60449,66447,66673,69642,74012,75662,78469,84863,88452,90281,100047,113420,114462,116703,186809
NC_030808.1	89962	333647	ID=rna-XM_018042670.1;gene-ITSN1;rna-XM_018042670.1	0	-	89962	333647	0	40	4023,174,84,83,122,213,168,99,184,107,122,192,118,122,46,167,83,206,160,248,122,230,128,140,88,141,150,263,116,138,64,101,97,180,161,64,93,60,131,59	0,8167,10194,10600,11690,14165,18439,26020,28082,34898,36795,58726,60847,64538,67067,71087,75311,76614,80446,82611,92782,93915,98180,117003,117266,123264,123490,126459,130829,132479,135286,141680,145269,147098,156864,170237,171279,173520,177191,243626
NC_030808.1	89962	332847	ID=rna-XM_018042157.1;gene-ITSN1;rna-XM_018042157.1	0	-	89962	332847	0	39	4023,174,84,83,122,213,168,99,184,107,122,192,118,122,46,167,83,206,160,248,122,230,128,140,88,141,150,263,116,138,64,101,97,180,161,64,93,60,84	0,8167,10194,10600,11690,14165,18439,26020,28082,34898,36795,58726,60847,64538,67067,71087,75311,76614,80446,82611,92782,93915,98180,117003,117266,123264,123490,126459,130829,132479,135286,141680,145269,147098,156864,170237,171279,173520,242801
NC_030808.1	146781	166790	ID=ONT.652.2;gene-ITSN1;ONT.652.2	0	-	146781	166790	0	6	1516,192,118,122,83,214	0,1907,4028,7719,18492,19795
NC_030808.1	89962	333854	ID=rna-XM_018041619.1;gene-ITSN1;rna-XM_018041619.1	0	-	89962	333854	0	39	4023,174,84,83,122,213,168,99,184,107,122,192,118,122,46,167,83,206,160,248,122,230,128,140,88,141,150,263,116,138,64,101,97,180,161,64,93,60,266	0,8167,10194,10600,11690,14165,18439,26020,28082,34898,36795,58726,60847,64538,67067,71087,75311,76614,80446,82611,92782,93915,98180,117003,117266,123264,123490,126459,130829,132479,135286,141680,145269,147098,156864,170237,171279,173520,243626
NC_030808.1	146779	333854	ID=rna-XM_018043907.1;gene-ITSN1;rna-XM_018043907.1	0	-	146779	333854	0	29	1518,192,118,122,46,167,83,206,160,248,122,230,128,140,88,141,150,263,116,138,64,101,97,180,161,64,93,60,266	0,1909,4030,7721,10250,14270,18494,19797,23629,25794,35965,37098,41363,60186,60449,66447,66673,69642,74012,75662,78469,84863,88452,90281,100047,113420,114462,116703,186809
NC_030808.1	89962	333647	ID=rna-XM_018042670.1;gene-ITSN1;rna-XM_018042670.1	0	-	89962	333647	0	40	4023,174,84,83,122,213,168,99,184,107,122,192,118,122,46,167,83,206,160,248,122,230,128,140,88,141,150,263,116,138,64,101,97,180,161,64,93,60,131,59	0,8167,10194,10600,11690,14165,18439,26020,28082,34898,36795,58726,60847,64538,67067,71087,75311,76614,80446,82611,92782,93915,98180,117003,117266,123264,123490,126459,130829,132479,135286,141680,145269,147098,156864,170237,171279,173520,177191,243626
NC_030808.1	89962	332847	ID=rna-XM_018042157.1;gene-ITSN1;rna-XM_018042157.1	0	-	89962	332847	0	39	4023,174,84,83,122,213,168,99,184,107,122,192,118,122,46,167,83,206,160,248,122,230,128,140,88,141,150,263,116,138,64,101,97,180,161,64,93,60,84	0,8167,10194,10600,11690,14165,18439,26020,28082,34898,36795,58726,60847,64538,67067,71087,75311,76614,80446,82611,92782,93915,98180,117003,117266,123264,123490,126459,130829,132479,135286,141680,145269,147098,156864,170237,171279,173520,242801
NC_030808.1	133660116	134114039	ID=rna-XM_018050923.1;gene-EPHB1;rna-XM_018050923.1	0	-	133660116	134114039	0	16	1438,156,194,150,216,248,123,65,109,163,125,336,156,682,65,549	0,4767,6750,13549,53528,65113,79696,92798,93708,97323,104898,126165,153359,293998,317971,453374
NC_030808.1	133660116	134114035	ID=rna-XM_018050926.1;gene-EPHB1;rna-XM_018050926.1	0	-	133660116	134114035	0	15	1438,156,194,150,216,248,123,65,109,163,125,336,156,65,545	0,4767,6750,13549,53528,65113,79696,92798,93708,97323,104898,126165,153359,317971,453374
NC_030808.1	133660116	134114035	ID=rna-XM_018050926.1;gene-EPHB1;rna-XM_018050926.1	0	-	133660116	134114035	0	15	1438,156,194,150,216,248,123,65,109,163,125,336,156,65,545	0,4767,6750,13549,53528,65113,79696,92798,93708,97323,104898,126165,153359,317971,453374
NC_030808.1	59107354	59111527	ID=ONT.214.1;ONT.214;ONT.214.1	0	+	59107354	59111527	0	1	4173	0
NC_030808.1	3134831	3135697	ID=rna-NM_001285767.1;gene-KRTAP11-1;rna-NM_001285767.1	0	+	3134831	3135697	0	1	866	0
NC_030808.1	369698	380551	ID=rna-XM_018045976.1;gene-DONSON;rna-XM_018045976.1	0	+	369698	380551	0	10	358,81,204,179,179,82,105,199,213,968	0,1108,2256,3390,4772,5574,5764,6700,8086,9885
NC_030808.1	45719739	45720524	ID=ONT.160.1;ONT.160;ONT.160.1	0	+	45719739	45720524	0	1	785	0
NC_030808.1	58719516	58720272	ID=ONT.834.1;ONT.834;ONT.834.1	0	-	58719516	58720272	0	1	756	0
NC_030808.1	44436229	44438817	ID=ONT.782.1;ONT.782;ONT.782.1	0	-	44436229	44438817	0	2	52,2201	0,387
NC_030808.1	134527678	134544877	ID=rna-XM_018051024.1;gene-AMOTL2;rna-XM_018051024.1	0	+	134527678	134544877	0	10	18,798,289,145,93,296,308,218,162,1730	0,2117,5588,6955,7472,11256,12519,13835,14582,15469
NC_030808.1	134526830	134544877	ID=rna-XM_018051011.1;gene-AMOTL2;rna-XM_018051011.1	0	+	134526830	134544877	0	10	246,798,289,145,93,296,308,218,162,1730	0,2965,6436,7803,8320,12104,13367,14683,15430,16317
NC_030808.1	134527672	134544877	ID=rna-XM_018051017.1;gene-AMOTL2;rna-XM_018051017.1	0	+	134527672	134544877	0	10	102,798,289,145,93,296,308,218,162,1730	0,2123,5594,6961,7478,11262,12525,13841,14588,15475
NC_030808.1	134527678	134544877	ID=rna-XM_018051042.1;gene-AMOTL2;rna-XM_018051042.1	0	+	134527678	134544877	0	10	18,798,289,145,93,296,308,218,159,1730	0,2117,5588,6955,7472,11256,12519,13835,14585,15469
NC_030808.1	134526877	134544877	ID=rna-XM_018051032.1;gene-AMOTL2;rna-XM_018051032.1	0	+	134526877	134544877	0	10	199,798,289,145,93,296,308,218,159,1730	0,2918,6389,7756,8273,12057,13320,14636,15386,16270
NC_030808.1	134526830	134544877	ID=rna-XM_018051011.1;gene-AMOTL2;rna-XM_018051011.1	0	+	134526830	134544877	0	10	246,798,289,145,93,296,308,218,162,1730	0,2965,6436,7803,8320,12104,13367,14683,15430,16317
NC_030808.1	134527672	134544877	ID=rna-XM_018051017.1;gene-AMOTL2;rna-XM_018051017.1	0	+	134527672	134544877	0	10	102,798,289,145,93,296,308,218,162,1730	0,2123,5594,6961,7478,11262,12525,13841,14588,15475
NC_030808.1	134527678	134544877	ID=rna-XM_018051042.1;gene-AMOTL2;rna-XM_018051042.1	0	+	134527678	134544877	0	10	18,798,289,145,93,296,308,218,159,1730	0,2117,5588,6955,7472,11256,12519,13835,14585,15469
NC_030808.1	134526877	134544877	ID=rna-XM_018051032.1;gene-AMOTL2;rna-XM_018051032.1	0	+	134526877	134544877	0	10	199,798,289,145,93,296,308,218,159,1730	0,2918,6389,7756,8273,12057,13320,14636,15386,16270
NC_030808.1	87192870	87227556	ID=ONT.991.1;gene-ACTL6A;ONT.991.1	0	-	87192870	87227556	0	15	1524,3146,87,96,81,115,62,90,107,95,98,101,175,77,198	0,2298,6636,9128,11009,11237,11731,13206,13391,13770,18464,19188,23008,23347,34488
NC_030808.1	87197839	87227583	ID=rna-XM_005675285.3;gene-ACTL6A;rna-XM_005675285.3	0	-	87197839	87227583	0	14	475,87,96,81,115,62,90,107,95,98,101,175,77,225	0,1667,4159,6040,6268,6762,8237,8422,8801,13495,14219,18039,18378,29519
NC_030808.1	87197839	87227583	ID=rna-XM_005675285.3;gene-ACTL6A;rna-XM_005675285.3	0	-	87197839	87227583	0	14	475,87,96,81,115,62,90,107,95,98,101,175,77,225	0,1667,4159,6040,6268,6762,8237,8422,8801,13495,14219,18039,18378,29519
NC_030808.1	141449872	141450580	ID=rna-NM_001285768.1;gene-LOC100861174;rna-NM_001285768.1	0	-	141449872	141450580	0	1	708	0
NC_030808.1	132713595	132716466	ID=ONT.519.1;ONT.519;ONT.519.1	0	+	132713595	132716466	0	2	186,610	0,2261
NC_030808.1	121930911	121931739	ID=ONT.1102.1;ONT.1102;ONT.1102.1	0	-	121930911	121931739	0	1	828	0
NC_030808.1	52630122	52633736	ID=ONT.181.1;ONT.181;ONT.181.1	0	+	52630122	52633736	0	1	3614	0
NC_030808.1	45060382	45063353	ID=ONT.155.1;ONT.155;ONT.155.1	0	+	45060382	45063353	0	1	2971	0
NC_030808.1	80865975	80867500	ID=ONT.337.2;gene-ETV5;ONT.337.2	0	+	80865975	80867500	0	1	1525	0
NC_030808.1	80867131	80867500	ID=ONT.337.3;gene-ETV5;ONT.337.3	0	+	80867131	80867500	0	1	369	0
NC_030808.1	80808539	80865413	ID=rna-NM_001288818.1;gene-ETV5;rna-NM_001288818.1	0	+	80808539	80865413	0	13	125,118,88,48,51,130,291,260,57,69,170,102,387	0,3236,3475,3695,3836,27713,28744,40951,43481,48358,48581,53349,56487
NC_030808.1	80867131	80867500	ID=ONT.337.3;gene-ETV5;ONT.337.3	0	+	80867131	80867500	0	1	369	0
NC_030808.1	80808539	80865413	ID=rna-NM_001288818.1;gene-ETV5;rna-NM_001288818.1	0	+	80808539	80865413	0	13	125,118,88,48,51,130,291,260,57,69,170,102,387	0,3236,3475,3695,3836,27713,28744,40951,43481,48358,48581,53349,56487
NC_030808.1	144475413	144481033	ID=ONT.585.1;gene-LOC108636561;ONT.585.1	0	+	144475413	144481033	0	2	206,907	0,4713
NC_030808.1	144475422	144476617	ID=ONT.585.6;gene-LOC108636561;ONT.585.6	0	+	144475422	144476617	0	2	455,652	0,543
NC_030808.1	144475416	144476623	ID=rna-XM_018052055.1;gene-LOC108636561;rna-XM_018052055.1	0	+	144475416	144476623	0	1	1207	0
NC_030808.1	144475414	144481032	ID=ONT.585.2;gene-LOC108636561;ONT.585.2	0	+	144475414	144481032	0	2	109,1003	0,4615
NC_030808.1	144475414	144481033	ID=ONT.585.3;gene-LOC108636561;ONT.585.3	0	+	144475414	144481033	0	2	104,1008	0,4611
NC_030808.1	144475416	144476617	ID=ONT.585.4;gene-LOC108636561;ONT.585.4	0	+	144475416	144476617	0	2	475,636	0,565
NC_030808.1	144475427	144481031	ID=ONT.585.7;gene-LOC108636561;ONT.585.7	0	+	144475427	144481031	0	2	251,851	0,4753
NC_030808.1	144475422	144476617	ID=ONT.585.6;gene-LOC108636561;ONT.585.6	0	+	144475422	144476617	0	2	455,652	0,543
NC_030808.1	144475416	144476623	ID=rna-XM_018052055.1;gene-LOC108636561;rna-XM_018052055.1	0	+	144475416	144476623	0	1	1207	0
NC_030808.1	144475414	144481032	ID=ONT.585.2;gene-LOC108636561;ONT.585.2	0	+	144475414	144481032	0	2	109,1003	0,4615
NC_030808.1	144475414	144481033	ID=ONT.585.3;gene-LOC108636561;ONT.585.3	0	+	144475414	144481033	0	2	104,1008	0,4611
NC_030808.1	144475416	144476617	ID=ONT.585.4;gene-LOC108636561;ONT.585.4	0	+	144475416	144476617	0	2	475,636	0,565
NC_030808.1	144475427	144481031	ID=ONT.585.7;gene-LOC108636561;ONT.585.7	0	+	144475427	144481031	0	2	251,851	0,4753
NC_030808.1	69727100	69826032	ID=rna-XM_005675048.3;gene-OSBPL11;rna-XM_005675048.3	0	-	69727100	69826032	0	13	1697,154,183,187,499,141,146,202,177,80,176,69,934	0,8150,15485,26666,29686,36607,43909,46568,54340,56044,56933,69122,97998
NC_030808.1	92425260	92518045	ID=ONT.1005.1;gene-NAALADL2;ONT.1005.1	0	-	92425260	92518045	0	2	1959,83	0,92702
NC_030808.1	91115315	91786532	ID=ONT.1002.2;gene-NAALADL2;ONT.1002.2	0	-	91115315	91786532	0	10	951,147,120,206,93,144,151,120,274,504	0,87667,232004,236742,240772,271705,434617,514826,533410,670713
NC_030808.1	90886861	92059627	ID=rna-XM_005675296.3;gene-NAALADL2;rna-XM_005675296.3	0	-	90886861	92059627	0	14	3122,199,94,96,147,120,206,93,144,151,120,274,502,521	0,71210,103168,229309,316121,460458,465196,469226,500159,663071,743280,761864,899167,1172245
NC_030808.1	92058017	92059284	ID=ONT.1003.1;gene-NAALADL2;ONT.1003.1	0	-	92058017	92059284	0	1	1267	0
NC_030808.1	90886861	92518065	ID=rna-XM_013964525.2;gene-NAALADL2;rna-XM_013964525.2	0	-	90886861	92518065	0	16	3122,199,94,96,147,120,206,93,144,151,120,274,502,109,63,103	0,71210,103168,229309,316121,460458,465196,469226,500159,663071,743280,761864,899167,1282842,1540295,1631101
NC_030808.1	91115315	91786532	ID=ONT.1002.2;gene-NAALADL2;ONT.1002.2	0	-	91115315	91786532	0	10	951,147,120,206,93,144,151,120,274,504	0,87667,232004,236742,240772,271705,434617,514826,533410,670713
NC_030808.1	90886861	92059627	ID=rna-XM_005675296.3;gene-NAALADL2;rna-XM_005675296.3	0	-	90886861	92059627	0	14	3122,199,94,96,147,120,206,93,144,151,120,274,502,521	0,71210,103168,229309,316121,460458,465196,469226,500159,663071,743280,761864,899167,1172245
NC_030808.1	92058017	92059284	ID=ONT.1003.1;gene-NAALADL2;ONT.1003.1	0	-	92058017	92059284	0	1	1267	0
NC_030808.1	90886861	92518065	ID=rna-XM_013964525.2;gene-NAALADL2;rna-XM_013964525.2	0	-	90886861	92518065	0	16	3122,199,94,96,147,120,206,93,144,151,120,274,502,109,63,103	0,71210,103168,229309,316121,460458,465196,469226,500159,663071,743280,761864,899167,1282842,1540295,1631101
NC_030808.1	3193103	3193810	ID=rna-XM_005674695.3;gene-LOC100861181;rna-XM_005674695.3	0	+	3193103	3193810	0	1	707	0
NC_030808.1	89602432	89604613	ID=ONT.998.1;ONT.998;ONT.998.1	0	-	89602432	89604613	0	1	2181	0
NC_030808.1	129771905	129773370	ID=rna-XM_018049897.1;gene-FOXL2;rna-XM_018049897.1	0	+	129771905	129773370	0	1	1465	0
NC_030808.1	75696854	75697274	ID=ONT.936.1;ONT.936;ONT.936.1	0	-	75696854	75697274	0	1	420	0
NC_030808.1	80175780	80201003	ID=rna-XM_005675156.3;gene-KNG1;rna-XM_005675156.3	0	-	80175780	80201003	0	10	1883,87,108,173,85,108,173,85,111,455	0,3253,3457,11350,13571,16787,18040,21451,22527,24768
NC_030808.1	80175446	80201001	ID=rna-XM_005675157.3;gene-KNG1;rna-XM_005675157.3	0	-	80175446	80201001	0	11	251,78,87,108,173,85,108,173,85,111,453	0,2139,3587,3791,11684,13905,17121,18374,21785,22861,25102
NC_030808.1	80175446	80201001	ID=rna-XM_005675157.3;gene-KNG1;rna-XM_005675157.3	0	-	80175446	80201001	0	11	251,78,87,108,173,85,108,173,85,111,453	0,2139,3587,3791,11684,13905,17121,18374,21785,22861,25102
NC_030808.1	81856971	81857267	ID=ONT.347.1;ONT.347;ONT.347.1	0	+	81856971	81857267	0	1	296	0
NC_030808.1	155314759	155345000	ID=ONT.647.1;ONT.647;ONT.647.1	0	+	155314759	155345000	0	7	263,112,124,127,177,235,523	0,3235,21132,22016,22904,26773,29718
NC_030808.1	70784054	70790921	ID=rna-XM_005675068.2;gene-SMCO1;rna-XM_005675068.2	0	-	70784054	70790921	0	3	897,150,157	0,3075,6710
NC_030808.1	58401098	58403289	ID=ONT.205.1;ONT.205;ONT.205.1	0	+	58401098	58403289	0	1	2191	0
NC_030808.1	68069244	68115901	ID=rna-XM_005675042.3;gene-CCDC14;rna-XM_005675042.3	0	-	68069244	68115901	0	13	2247,133,219,83,142,499,95,237,123,70,73,56,314	0,6491,6697,15509,22238,24669,26045,26251,37801,38014,38332,38731,46343
NC_030808.1	23341019	23342437	ID=ONT.746.1;ONT.746;ONT.746.1	0	-	23341019	23342437	0	1	1418	0
NC_030808.1	41398898	41399654	ID=rna-XM_018056340.1;gene-C1H21orf140;rna-XM_018056340.1	0	-	41398898	41399654	0	1	756	0
NC_030808.1	80926353	80947026	ID=rna-XM_013962876.2;gene-LOC102179418;rna-XM_013962876.2	0	-	80926353	80947026	0	5	802,191,250,239,104	0,5956,12339,15999,20569
NC_030808.1	95112097	95112408	ID=ONT.397.1;ONT.397;ONT.397.1	0	+	95112097	95112408	0	1	311	0
NC_030808.1	78447532	78447997	ID=ONT.315.1;ONT.315;ONT.315.1	0	+	78447532	78447997	0	1	465	0
NC_030808.1	144428674	144429708	ID=ONT.1204.19;gene-TSPEAR;ONT.1204.19	0	-	144428674	144429708	0	2	520,443	0,591
NC_030808.1	144353865	144460758	ID=rna-XM_018050694.1;gene-TSPEAR;rna-XM_018050694.1	0	-	144353865	144460758	0	12	620,102,188,230,187,227,132,157,91,239,221,169	0,1524,3887,15340,16518,19166,20080,21426,22570,24131,106373,106724
NC_030808.1	144428674	144429708	ID=ONT.1204.20;gene-TSPEAR;ONT.1204.20	0	-	144428674	144429708	0	1	1034	0
NC_030808.1	144428668	144429708	ID=ONT.1204.18;gene-TSPEAR;ONT.1204.18	0	-	144428668	144429708	0	2	526,439	0,601
NC_030808.1	144353865	144460758	ID=rna-XM_018050694.1;gene-TSPEAR;rna-XM_018050694.1	0	-	144353865	144460758	0	12	620,102,188,230,187,227,132,157,91,239,221,169	0,1524,3887,15340,16518,19166,20080,21426,22570,24131,106373,106724
NC_030808.1	144428674	144429708	ID=ONT.1204.20;gene-TSPEAR;ONT.1204.20	0	-	144428674	144429708	0	1	1034	0
NC_030808.1	144428668	144429708	ID=ONT.1204.18;gene-TSPEAR;ONT.1204.18	0	-	144428668	144429708	0	2	526,439	0,601
NC_030808.1	33772001	33773389	ID=ONT.124.1;ONT.124;ONT.124.1	0	+	33772001	33773389	0	1	1388	0
NC_030808.1	81306264	81358801	ID=rna-XM_018046979.1;gene-LIPH;rna-XM_018046979.1	0	+	81306264	81358801	0	10	198,368,109,102,90,168,96,112,174,2677	0,15482,16953,25828,28108,31789,33498,35473,48020,49860
NC_030808.1	81306299	81307033	ID=ONT.342.2;gene-LIPH;ONT.342.2	0	+	81306299	81307033	0	1	734	0
NC_030808.1	81306299	81307033	ID=ONT.342.2;gene-LIPH;ONT.342.2	0	+	81306299	81307033	0	1	734	0
NC_030808.1	79362882	79364074	ID=rna-NM_001287555.1;gene-SST;rna-NM_001287555.1	0	+	79362882	79364074	0	2	138,213	0,979
NC_030808.1	82931562	82985019	ID=rna-XM_005675204.3;gene-PARL;rna-XM_005675204.3	0	+	82931562	82985019	0	10	180,190,141,49,96,150,71,102,98,324	0,9373,10017,13061,32467,33148,35930,50530,50768,53133
NC_030808.1	82931613	82985018	ID=ONT.357.3;gene-PARL;ONT.357.3	0	+	82931613	82985018	0	8	129,190,141,49,96,150,71,323	0,9322,9966,13010,32416,33097,35879,53082
NC_030808.1	82931585	82985014	ID=ONT.357.1;gene-PARL;ONT.357.1	0	+	82931585	82985014	0	10	157,190,141,105,96,150,71,102,98,319	0,9350,9994,13038,32444,33125,35907,50507,50745,53110
NC_030808.1	82931613	82985018	ID=ONT.357.3;gene-PARL;ONT.357.3	0	+	82931613	82985018	0	8	129,190,141,49,96,150,71,323	0,9322,9966,13010,32416,33097,35879,53082
NC_030808.1	82931585	82985014	ID=ONT.357.1;gene-PARL;ONT.357.1	0	+	82931585	82985014	0	10	157,190,141,105,96,150,71,102,98,319	0,9350,9994,13038,32444,33125,35907,50507,50745,53110
NC_030808.1	135933953	135935737	ID=ONT.535.1;ONT.535;ONT.535.1	0	+	135933953	135935737	0	1	1784	0
NC_030808.1	7866007	7867875	ID=ONT.712.1;ONT.712;ONT.712.1	0	-	7866007	7867875	0	1	1868	0
NC_030808.1	50033020	50033731	ID=ONT.799.1;ONT.799;ONT.799.1	0	-	50033020	50033731	0	1	711	0
NC_030808.1	83333198	83613814	ID=rna-XM_018047459.1;gene-MCF2L2;rna-XM_018047459.1	0	+	83333198	83613814	0	29	639,84,115,91,120,117,150,125,115,120,192,192,178,92,86,67,116,70,93,93,72,126,216,93,79,45,89,107,1060	0,57256,71330,97362,99692,109117,110547,119753,120489,121201,129738,132321,142619,153208,168381,204910,205994,207738,220338,221309,228726,234537,251198,252266,252526,276064,278889,279374,279556
NC_030808.1	82995698	82995885	ID=ONT.977.1;ONT.977;ONT.977.1	0	-	82995698	82995885	0	1	187	0
NC_030808.1	91218015	91219265	ID=ONT.382.1;ONT.382;ONT.382.1	0	+	91218015	91219265	0	1	1250	0
NC_030808.1	139093004	139131180	ID=rna-XM_005675621.2;gene-LCA5L;rna-XM_005675621.2	0	-	139093004	139131180	0	9	731,118,107,85,138,515,329,158,181	0,4456,4740,7187,9223,12535,20442,24378,37995
NC_030808.1	132187052	132310377	ID=ONT.1146.1;ONT.1146;ONT.1146.1	0	-	132187052	132310377	0	2	1147,127	0,123198
NC_030808.1	132187053	132188326	ID=ONT.1146.2;ONT.1146;ONT.1146.2	0	-	132187053	132188326	0	1	1273	0
NC_030808.1	132308980	132310377	ID=ONT.1146.3;ONT.1146;ONT.1146.3	0	-	132308980	132310377	0	1	1397	0
NC_030808.1	132187053	132188326	ID=ONT.1146.2;ONT.1146;ONT.1146.2	0	-	132187053	132188326	0	1	1273	0
NC_030808.1	132308980	132310377	ID=ONT.1146.3;ONT.1146;ONT.1146.3	0	-	132308980	132310377	0	1	1397	0
NC_030808.1	136614065	136620330	ID=rna-XM_005675607.3;gene-ACKR4;rna-XM_005675607.3	0	-	136614065	136620330	0	3	1569,410,93	0,3938,6172
NC_030808.1	8284035	8286218	ID=ONT.713.1;ONT.713;ONT.713.1	0	-	8284035	8286218	0	1	2183	0
NC_030808.1	45726850	45731124	ID=rna-XM_005674867.2;gene-TRMT10C;rna-XM_005674867.2	0	+	45726850	45731124	0	2	111,1532	0,2742
NC_030808.1	45726853	45731124	ID=rna-XM_005674866.2;gene-TRMT10C;rna-XM_005674866.2	0	+	45726853	45731124	0	2	177,1532	0,2739
NC_030808.1	45726853	45731124	ID=rna-XM_005674865.2;gene-TRMT10C;rna-XM_005674865.2	0	+	45726853	45731124	0	2	302,1532	0,2739
NC_030808.1	45726853	45731124	ID=rna-XM_005674866.2;gene-TRMT10C;rna-XM_005674866.2	0	+	45726853	45731124	0	2	177,1532	0,2739
NC_030808.1	45726853	45731124	ID=rna-XM_005674865.2;gene-TRMT10C;rna-XM_005674865.2	0	+	45726853	45731124	0	2	302,1532	0,2739
NC_030808.1	151709330	151709954	ID=ONT.631.1;ONT.631;ONT.631.1	0	+	151709330	151709954	0	1	624	0
NC_030808.1	77769610	77770555	ID=ONT.303.1;ONT.303;ONT.303.1	0	+	77769610	77770555	0	1	945	0
NC_030808.1	50156533	50156847	ID=ONT.801.1;gene-CBLB;ONT.801.1	0	-	50156533	50156847	0	1	314	0
NC_030808.1	50156573	50378968	ID=rna-XM_018062245.1;gene-CBLB;rna-XM_018062245.1	0	-	50156573	50378968	0	17	3771,120,141,98,95,366,186,204,132,88,138,122,157,147,251,182,109	0,16013,22286,25406,43953,53840,55948,75749,91237,94241,97950,101052,107205,129675,207750,220777,222286
NC_030808.1	50156573	50378968	ID=rna-XM_018062153.1;gene-CBLB;rna-XM_018062153.1	0	-	50156573	50378968	0	18	3771,120,141,98,147,95,366,186,204,132,88,138,122,157,147,251,182,109	0,16013,22286,25406,29303,43953,53840,55948,75749,91237,94241,97950,101052,107205,129675,207750,220777,222286
NC_030808.1	50156573	50378795	ID=rna-XM_018062444.1;gene-CBLB;rna-XM_018062444.1	0	-	50156573	50378795	0	18	3771,120,141,132,98,95,366,186,204,132,88,138,122,157,147,251,182,250	0,16013,22286,25161,25406,43953,53840,55948,75749,91237,94241,97950,101052,107205,129675,207750,220777,221972
NC_030808.1	50156573	50378968	ID=rna-XM_018061981.1;gene-CBLB;rna-XM_018061981.1	0	-	50156573	50378968	0	19	3771,120,141,132,98,147,95,366,186,204,132,88,138,122,157,147,251,182,109	0,16013,22286,25161,25406,29303,43953,53840,55948,75749,91237,94241,97950,101052,107205,129675,207750,220777,222286
NC_030808.1	50156573	50378794	ID=rna-XM_013975817.2;gene-CBLB;rna-XM_013975817.2	0	-	50156573	50378794	0	19	3771,120,141,132,98,147,95,366,186,204,132,88,138,122,157,147,251,182,249	0,16013,22286,25161,25406,29303,43953,53840,55948,75749,91237,94241,97950,101052,107205,129675,207750,220777,221972
NC_030808.1	50156573	50378494	ID=rna-XM_013975802.2;gene-CBLB;rna-XM_013975802.2	0	-	50156573	50378494	0	19	3771,120,141,132,98,147,95,366,186,204,132,88,138,122,157,147,251,182,299	0,16013,22286,25161,25406,29303,43953,53840,55948,75749,91237,94241,97950,101052,107205,129675,207750,220777,221622
NC_030808.1	50156573	50378795	ID=rna-XM_018062378.1;gene-CBLB;rna-XM_018062378.1	0	-	50156573	50378795	0	18	3771,120,141,98,147,95,366,186,204,132,88,138,122,157,147,251,182,250	0,16013,22286,25406,29303,43953,53840,55948,75749,91237,94241,97950,101052,107205,129675,207750,220777,221972
NC_030808.1	50156573	50379147	ID=rna-XM_018062089.1;gene-CBLB;rna-XM_018062089.1	0	-	50156573	50379147	0	19	3771,120,141,132,98,147,95,366,186,204,132,88,138,122,157,147,251,182,86	0,16013,22286,25161,25406,29303,43953,53840,55948,75749,91237,94241,97950,101052,107205,129675,207750,220777,222488
NC_030808.1	50156573	50378968	ID=rna-XM_018062197.1;gene-CBLB;rna-XM_018062197.1	0	-	50156573	50378968	0	18	3771,120,141,132,98,95,366,186,204,132,88,138,122,157,147,251,182,109	0,16013,22286,25161,25406,43953,53840,55948,75749,91237,94241,97950,101052,107205,129675,207750,220777,222286
NC_030808.1	50253265	50378961	ID=ONT.802.1;gene-CBLB;ONT.802.1	0	-	50253265	50378961	0	7	1396,122,157,147,251,182,102	0,4360,10513,32983,111058,124085,125594
NC_030808.1	50156573	50378968	ID=rna-XM_018062245.1;gene-CBLB;rna-XM_018062245.1	0	-	50156573	50378968	0	17	3771,120,141,98,95,366,186,204,132,88,138,122,157,147,251,182,109	0,16013,22286,25406,43953,53840,55948,75749,91237,94241,97950,101052,107205,129675,207750,220777,222286
NC_030808.1	50156573	50378968	ID=rna-XM_018062153.1;gene-CBLB;rna-XM_018062153.1	0	-	50156573	50378968	0	18	3771,120,141,98,147,95,366,186,204,132,88,138,122,157,147,251,182,109	0,16013,22286,25406,29303,43953,53840,55948,75749,91237,94241,97950,101052,107205,129675,207750,220777,222286
NC_030808.1	50156573	50378795	ID=rna-XM_018062444.1;gene-CBLB;rna-XM_018062444.1	0	-	50156573	50378795	0	18	3771,120,141,132,98,95,366,186,204,132,88,138,122,157,147,251,182,250	0,16013,22286,25161,25406,43953,53840,55948,75749,91237,94241,97950,101052,107205,129675,207750,220777,221972
NC_030808.1	50156573	50378968	ID=rna-XM_018061981.1;gene-CBLB;rna-XM_018061981.1	0	-	50156573	50378968	0	19	3771,120,141,132,98,147,95,366,186,204,132,88,138,122,157,147,251,182,109	0,16013,22286,25161,25406,29303,43953,53840,55948,75749,91237,94241,97950,101052,107205,129675,207750,220777,222286
NC_030808.1	50156573	50378794	ID=rna-XM_013975817.2;gene-CBLB;rna-XM_013975817.2	0	-	50156573	50378794	0	19	3771,120,141,132,98,147,95,366,186,204,132,88,138,122,157,147,251,182,249	0,16013,22286,25161,25406,29303,43953,53840,55948,75749,91237,94241,97950,101052,107205,129675,207750,220777,221972
NC_030808.1	50156573	50378494	ID=rna-XM_013975802.2;gene-CBLB;rna-XM_013975802.2	0	-	50156573	50378494	0	19	3771,120,141,132,98,147,95,366,186,204,132,88,138,122,157,147,251,182,299	0,16013,22286,25161,25406,29303,43953,53840,55948,75749,91237,94241,97950,101052,107205,129675,207750,220777,221622
NC_030808.1	50156573	50378795	ID=rna-XM_018062378.1;gene-CBLB;rna-XM_018062378.1	0	-	50156573	50378795	0	18	3771,120,141,98,147,95,366,186,204,132,88,138,122,157,147,251,182,250	0,16013,22286,25406,29303,43953,53840,55948,75749,91237,94241,97950,101052,107205,129675,207750,220777,221972
NC_030808.1	50156573	50379147	ID=rna-XM_018062089.1;gene-CBLB;rna-XM_018062089.1	0	-	50156573	50379147	0	19	3771,120,141,132,98,147,95,366,186,204,132,88,138,122,157,147,251,182,86	0,16013,22286,25161,25406,29303,43953,53840,55948,75749,91237,94241,97950,101052,107205,129675,207750,220777,222488
NC_030808.1	50156573	50378968	ID=rna-XM_018062197.1;gene-CBLB;rna-XM_018062197.1	0	-	50156573	50378968	0	18	3771,120,141,132,98,95,366,186,204,132,88,138,122,157,147,251,182,109	0,16013,22286,25161,25406,43953,53840,55948,75749,91237,94241,97950,101052,107205,129675,207750,220777,222286
NC_030808.1	50253265	50378961	ID=ONT.802.1;gene-CBLB;ONT.802.1	0	-	50253265	50378961	0	7	1396,122,157,147,251,182,102	0,4360,10513,32983,111058,124085,125594
NC_030808.1	132675124	132869147	ID=rna-XM_005675537.3;gene-PPP2R3A;rna-XM_005675537.3	0	-	132675124	132869147	0	14	2573,107,119,176,90,49,157,87,75,103,104,267,2461,417	0,25363,27795,28416,82853,83641,90001,93879,102527,133188,143152,151490,177396,193606
NC_030808.1	132675124	132917966	ID=rna-XM_018050892.1;gene-PPP2R3A;rna-XM_018050892.1	0	-	132675124	132917966	0	14	2573,107,119,176,90,49,157,87,75,103,104,267,2461,146	0,25363,27795,28416,82853,83641,90001,93879,102527,133188,143152,151490,177396,242696
NC_030808.1	132868312	132917958	ID=ONT.1152.3;gene-PPP2R3A;ONT.1152.3	0	-	132868312	132917958	0	2	573,138	0,49508
NC_030808.1	132675124	132917966	ID=rna-XM_018050870.1;gene-PPP2R3A;rna-XM_018050870.1	0	-	132675124	132917966	0	15	2573,107,119,176,90,49,157,87,75,103,104,267,2461,155,146	0,25363,27795,28416,82853,83641,90001,93879,102527,133188,143152,151490,177396,193606,242696
NC_030808.1	132675124	132871450	ID=rna-XM_013966138.2;gene-PPP2R3A;rna-XM_013966138.2	0	-	132675124	132871450	0	15	2573,107,119,176,90,49,157,87,75,103,104,267,2461,155,448	0,25363,27795,28416,82853,83641,90001,93879,102527,133188,143152,151490,177396,193606,195878
NC_030808.1	132675124	132831265	ID=rna-XM_005675538.3;gene-PPP2R3A;rna-XM_005675538.3	0	-	132675124	132831265	0	13	2573,107,119,176,90,49,157,87,75,103,104,267,814	0,25363,27795,28416,82853,83641,90001,93879,102527,133188,143152,151490,155327
NC_030808.1	132675124	132917966	ID=rna-XM_018050892.1;gene-PPP2R3A;rna-XM_018050892.1	0	-	132675124	132917966	0	14	2573,107,119,176,90,49,157,87,75,103,104,267,2461,146	0,25363,27795,28416,82853,83641,90001,93879,102527,133188,143152,151490,177396,242696
NC_030808.1	132868312	132917958	ID=ONT.1152.3;gene-PPP2R3A;ONT.1152.3	0	-	132868312	132917958	0	2	573,138	0,49508
NC_030808.1	132675124	132917966	ID=rna-XM_018050870.1;gene-PPP2R3A;rna-XM_018050870.1	0	-	132675124	132917966	0	15	2573,107,119,176,90,49,157,87,75,103,104,267,2461,155,146	0,25363,27795,28416,82853,83641,90001,93879,102527,133188,143152,151490,177396,193606,242696
NC_030808.1	132675124	132871450	ID=rna-XM_013966138.2;gene-PPP2R3A;rna-XM_013966138.2	0	-	132675124	132871450	0	15	2573,107,119,176,90,49,157,87,75,103,104,267,2461,155,448	0,25363,27795,28416,82853,83641,90001,93879,102527,133188,143152,151490,177396,193606,195878
NC_030808.1	132675124	132831265	ID=rna-XM_005675538.3;gene-PPP2R3A;rna-XM_005675538.3	0	-	132675124	132831265	0	13	2573,107,119,176,90,49,157,87,75,103,104,267,814	0,25363,27795,28416,82853,83641,90001,93879,102527,133188,143152,151490,155327
NC_030808.1	45724932	45726810	ID=ONT.793.1;ONT.793;ONT.793.1	0	-	45724932	45726810	0	1	1878	0
NC_030808.1	70580064	70627900	ID=rna-XM_013963486.2;gene-PCYT1A;rna-XM_013963486.2	0	-	70580064	70627900	0	9	4104,189,143,79,152,117,100,127,95	0,4970,6593,7454,9897,11197,19658,28383,47741
NC_030808.1	70580064	70627657	ID=rna-XM_005675060.3;gene-PCYT1A;rna-XM_005675060.3	0	-	70580064	70627657	0	9	4104,189,143,79,152,117,100,127,145	0,4970,6593,7454,9897,11197,19658,28383,47448
NC_030808.1	70580064	70627657	ID=rna-XM_005675060.3;gene-PCYT1A;rna-XM_005675060.3	0	-	70580064	70627657	0	9	4104,189,143,79,152,117,100,127,145	0,4970,6593,7454,9897,11197,19658,28383,47448
NC_030808.1	83232768	83289469	ID=rna-XM_005675211.3;gene-KLHL6;rna-XM_005675211.3	0	+	83232768	83289469	0	7	326,166,450,238,203,214,3946	0,20825,35186,42963,50109,51298,52755
NC_030808.1	145965791	146072360	ID=rna-XM_018052438.1;gene-PCNT;rna-XM_018052438.1	0	+	145965791	146072360	0	49	212,207,78,202,56,175,137,112,244,76,136,218,470,559,36,111,162,152,161,239,163,213,230,117,21,207,171,153,93,846,192,714,97,155,195,174,196,223,151,414,206,103,177,99,233,77,130,128,373	0,2710,7637,10559,12636,13689,14322,16482,18006,18486,24647,25622,28744,30437,32803,34755,40527,46776,48093,48341,50211,50566,53272,53876,54101,55041,57164,57594,59073,62888,64140,74585,76160,78071,82897,84205,84987,85928,86439,87030,91965,92919,93615,99967,100910,102830,103825,105627,106196
NC_030808.1	145965791	146072360	ID=rna-XM_018052460.1;gene-PCNT;rna-XM_018052460.1	0	+	145965791	146072360	0	48	212,207,78,202,56,175,137,112,244,76,136,218,470,559,111,162,152,161,239,163,213,230,117,21,207,171,153,93,846,192,714,97,155,195,174,196,223,151,414,206,103,180,99,233,77,130,128,373	0,2710,7637,10559,12636,13689,14322,16482,18006,18486,24647,25622,28744,30437,34755,40527,46776,48093,48341,50211,50566,53272,53876,54101,55041,57164,57594,59073,62888,64140,74585,76160,78071,82897,84205,84987,85928,86439,87030,91965,92919,93612,99967,100910,102830,103825,105627,106196
NC_030808.1	145965791	146072360	ID=rna-XM_018052472.1;gene-PCNT;rna-XM_018052472.1	0	+	145965791	146072360	0	48	212,207,78,202,56,175,137,112,244,76,136,218,470,559,36,111,162,152,161,239,163,213,230,117,21,207,171,153,846,192,714,97,155,195,174,196,223,151,414,206,103,180,99,233,77,130,128,373	0,2710,7637,10559,12636,13689,14322,16482,18006,18486,24647,25622,28744,30437,32803,34755,40527,46776,48093,48341,50211,50566,53272,53876,54101,55041,57164,57594,62888,64140,74585,76160,78071,82897,84205,84987,85928,86439,87030,91965,92919,93612,99967,100910,102830,103825,105627,106196
NC_030808.1	145965791	146072360	ID=rna-XM_018052426.1;gene-PCNT;rna-XM_018052426.1	0	+	145965791	146072360	0	49	212,207,78,202,56,175,137,112,244,76,136,218,470,559,36,111,162,152,161,239,163,213,230,117,21,207,171,153,93,846,192,714,97,155,195,174,196,223,151,414,206,103,180,99,233,77,130,128,373	0,2710,7637,10559,12636,13689,14322,16482,18006,18486,24647,25622,28744,30437,32803,34755,40527,46776,48093,48341,50211,50566,53272,53876,54101,55041,57164,57594,59073,62888,64140,74585,76160,78071,82897,84205,84987,85928,86439,87030,91965,92919,93612,99967,100910,102830,103825,105627,106196
NC_030808.1	145966470	146072360	ID=rna-XM_018052489.1;gene-PCNT;rna-XM_018052489.1	0	+	145966470	146072360	0	49	348,207,78,202,56,175,137,112,244,76,136,218,470,559,36,111,162,152,161,239,163,213,230,117,21,207,171,153,93,846,192,714,97,155,195,174,196,223,151,414,206,103,180,99,233,77,130,128,373	0,2031,6958,9880,11957,13010,13643,15803,17327,17807,23968,24943,28065,29758,32124,34076,39848,46097,47414,47662,49532,49887,52593,53197,53422,54362,56485,56915,58394,62209,63461,73906,75481,77392,82218,83526,84308,85249,85760,86351,91286,92240,92933,99288,100231,102151,103146,104948,105517
NC_030808.1	145965791	146072360	ID=rna-XM_018052466.1;gene-PCNT;rna-XM_018052466.1	0	+	145965791	146072360	0	48	212,207,78,202,56,175,137,112,244,76,136,218,470,559,108,162,152,161,239,163,213,230,117,21,207,171,153,93,846,192,714,97,155,195,174,196,223,151,414,206,103,180,99,233,77,130,128,373	0,2710,7637,10559,12636,13689,14322,16482,18006,18486,24647,25622,28744,30437,34758,40527,46776,48093,48341,50211,50566,53272,53876,54101,55041,57164,57594,59073,62888,64140,74585,76160,78071,82897,84205,84987,85928,86439,87030,91965,92919,93612,99967,100910,102830,103825,105627,106196
NC_030808.1	145965791	146072360	ID=rna-XM_018052480.1;gene-PCNT;rna-XM_018052480.1	0	+	145965791	146072360	0	48	212,207,78,202,56,175,137,112,244,76,136,218,470,559,36,111,162,152,161,239,163,213,230,117,21,207,171,153,93,846,714,97,155,195,174,196,223,151,414,206,103,180,99,233,77,130,128,373	0,2710,7637,10559,12636,13689,14322,16482,18006,18486,24647,25622,28744,30437,32803,34755,40527,46776,48093,48341,50211,50566,53272,53876,54101,55041,57164,57594,59073,62888,74585,76160,78071,82897,84205,84987,85928,86439,87030,91965,92919,93612,99967,100910,102830,103825,105627,106196
NC_030808.1	146070756	146072353	ID=ONT.600.2;gene-PCNT;ONT.600.2	0	+	146070756	146072353	0	3	255,128,366	0,662,1231
NC_030808.1	145965791	146072360	ID=rna-XM_018052453.1;gene-PCNT;rna-XM_018052453.1	0	+	145965791	146072360	0	49	212,207,78,202,56,175,137,112,244,76,136,218,470,559,36,111,147,152,161,239,163,213,230,117,21,207,171,153,93,846,192,714,97,155,195,174,196,223,151,414,206,103,180,99,233,77,130,128,373	0,2710,7637,10559,12636,13689,14322,16482,18006,18486,24647,25622,28744,30437,32803,34755,40542,46776,48093,48341,50211,50566,53272,53876,54101,55041,57164,57594,59073,62888,64140,74585,76160,78071,82897,84205,84987,85928,86439,87030,91965,92919,93612,99967,100910,102830,103825,105627,106196
NC_030808.1	145965791	146072360	ID=rna-XM_018052446.1;gene-PCNT;rna-XM_018052446.1	0	+	145965791	146072360	0	49	212,207,78,202,56,175,137,112,244,76,136,218,470,559,36,108,162,152,161,239,163,213,230,117,21,207,171,153,93,846,192,714,97,155,195,174,196,223,151,414,206,103,180,99,233,77,130,128,373	0,2710,7637,10559,12636,13689,14322,16482,18006,18486,24647,25622,28744,30437,32803,34758,40527,46776,48093,48341,50211,50566,53272,53876,54101,55041,57164,57594,59073,62888,64140,74585,76160,78071,82897,84205,84987,85928,86439,87030,91965,92919,93612,99967,100910,102830,103825,105627,106196
NC_030808.1	145965791	146072360	ID=rna-XM_018052460.1;gene-PCNT;rna-XM_018052460.1	0	+	145965791	146072360	0	48	212,207,78,202,56,175,137,112,244,76,136,218,470,559,111,162,152,161,239,163,213,230,117,21,207,171,153,93,846,192,714,97,155,195,174,196,223,151,414,206,103,180,99,233,77,130,128,373	0,2710,7637,10559,12636,13689,14322,16482,18006,18486,24647,25622,28744,30437,34755,40527,46776,48093,48341,50211,50566,53272,53876,54101,55041,57164,57594,59073,62888,64140,74585,76160,78071,82897,84205,84987,85928,86439,87030,91965,92919,93612,99967,100910,102830,103825,105627,106196
NC_030808.1	145965791	146072360	ID=rna-XM_018052472.1;gene-PCNT;rna-XM_018052472.1	0	+	145965791	146072360	0	48	212,207,78,202,56,175,137,112,244,76,136,218,470,559,36,111,162,152,161,239,163,213,230,117,21,207,171,153,846,192,714,97,155,195,174,196,223,151,414,206,103,180,99,233,77,130,128,373	0,2710,7637,10559,12636,13689,14322,16482,18006,18486,24647,25622,28744,30437,32803,34755,40527,46776,48093,48341,50211,50566,53272,53876,54101,55041,57164,57594,62888,64140,74585,76160,78071,82897,84205,84987,85928,86439,87030,91965,92919,93612,99967,100910,102830,103825,105627,106196
NC_030808.1	145965791	146072360	ID=rna-XM_018052426.1;gene-PCNT;rna-XM_018052426.1	0	+	145965791	146072360	0	49	212,207,78,202,56,175,137,112,244,76,136,218,470,559,36,111,162,152,161,239,163,213,230,117,21,207,171,153,93,846,192,714,97,155,195,174,196,223,151,414,206,103,180,99,233,77,130,128,373	0,2710,7637,10559,12636,13689,14322,16482,18006,18486,24647,25622,28744,30437,32803,34755,40527,46776,48093,48341,50211,50566,53272,53876,54101,55041,57164,57594,59073,62888,64140,74585,76160,78071,82897,84205,84987,85928,86439,87030,91965,92919,93612,99967,100910,102830,103825,105627,106196
NC_030808.1	145966470	146072360	ID=rna-XM_018052489.1;gene-PCNT;rna-XM_018052489.1	0	+	145966470	146072360	0	49	348,207,78,202,56,175,137,112,244,76,136,218,470,559,36,111,162,152,161,239,163,213,230,117,21,207,171,153,93,846,192,714,97,155,195,174,196,223,151,414,206,103,180,99,233,77,130,128,373	0,2031,6958,9880,11957,13010,13643,15803,17327,17807,23968,24943,28065,29758,32124,34076,39848,46097,47414,47662,49532,49887,52593,53197,53422,54362,56485,56915,58394,62209,63461,73906,75481,77392,82218,83526,84308,85249,85760,86351,91286,92240,92933,99288,100231,102151,103146,104948,105517
NC_030808.1	145965791	146072360	ID=rna-XM_018052466.1;gene-PCNT;rna-XM_018052466.1	0	+	145965791	146072360	0	48	212,207,78,202,56,175,137,112,244,76,136,218,470,559,108,162,152,161,239,163,213,230,117,21,207,171,153,93,846,192,714,97,155,195,174,196,223,151,414,206,103,180,99,233,77,130,128,373	0,2710,7637,10559,12636,13689,14322,16482,18006,18486,24647,25622,28744,30437,34758,40527,46776,48093,48341,50211,50566,53272,53876,54101,55041,57164,57594,59073,62888,64140,74585,76160,78071,82897,84205,84987,85928,86439,87030,91965,92919,93612,99967,100910,102830,103825,105627,106196
NC_030808.1	145965791	146072360	ID=rna-XM_018052480.1;gene-PCNT;rna-XM_018052480.1	0	+	145965791	146072360	0	48	212,207,78,202,56,175,137,112,244,76,136,218,470,559,36,111,162,152,161,239,163,213,230,117,21,207,171,153,93,846,714,97,155,195,174,196,223,151,414,206,103,180,99,233,77,130,128,373	0,2710,7637,10559,12636,13689,14322,16482,18006,18486,24647,25622,28744,30437,32803,34755,40527,46776,48093,48341,50211,50566,53272,53876,54101,55041,57164,57594,59073,62888,74585,76160,78071,82897,84205,84987,85928,86439,87030,91965,92919,93612,99967,100910,102830,103825,105627,106196
NC_030808.1	146070756	146072353	ID=ONT.600.2;gene-PCNT;ONT.600.2	0	+	146070756	146072353	0	3	255,128,366	0,662,1231
NC_030808.1	145965791	146072360	ID=rna-XM_018052453.1;gene-PCNT;rna-XM_018052453.1	0	+	145965791	146072360	0	49	212,207,78,202,56,175,137,112,244,76,136,218,470,559,36,111,147,152,161,239,163,213,230,117,21,207,171,153,93,846,192,714,97,155,195,174,196,223,151,414,206,103,180,99,233,77,130,128,373	0,2710,7637,10559,12636,13689,14322,16482,18006,18486,24647,25622,28744,30437,32803,34755,40542,46776,48093,48341,50211,50566,53272,53876,54101,55041,57164,57594,59073,62888,64140,74585,76160,78071,82897,84205,84987,85928,86439,87030,91965,92919,93612,99967,100910,102830,103825,105627,106196
NC_030808.1	145965791	146072360	ID=rna-XM_018052446.1;gene-PCNT;rna-XM_018052446.1	0	+	145965791	146072360	0	49	212,207,78,202,56,175,137,112,244,76,136,218,470,559,36,108,162,152,161,239,163,213,230,117,21,207,171,153,93,846,192,714,97,155,195,174,196,223,151,414,206,103,180,99,233,77,130,128,373	0,2710,7637,10559,12636,13689,14322,16482,18006,18486,24647,25622,28744,30437,32803,34758,40527,46776,48093,48341,50211,50566,53272,53876,54101,55041,57164,57594,59073,62888,64140,74585,76160,78071,82897,84205,84987,85928,86439,87030,91965,92919,93612,99967,100910,102830,103825,105627,106196
NC_030808.1	144902581	144903050	ID=ONT.1212.1;ONT.1212;ONT.1212.1	0	-	144902581	144903050	0	1	469	0
NC_030808.1	63790249	63911892	ID=rna-XM_005674953.3;gene-ARHGAP31;rna-XM_005674953.3	0	+	63790249	63911892	0	12	343,103,145,83,108,143,199,125,63,576,281,7091	0,69935,72491,80859,82103,82885,87564,92023,102112,104842,111994,114552
NC_030808.1	145893288	145937594	ID=rna-XM_018052376.1;gene-MCM3AP;rna-XM_018052376.1	0	-	145893288	145937594	0	29	292,151,207,130,258,391,98,259,154,135,69,198,153,114,132,101,206,242,161,163,269,198,140,191,145,79,224,1319,191	0,1182,3068,5388,5983,7314,8457,8770,13152,16151,16368,18231,19870,21098,21511,24605,25292,25716,26610,28750,30048,30642,32533,34917,36393,36767,38997,41797,44115
NC_030808.1	145893299	145937594	ID=rna-XM_018052382.1;gene-MCM3AP;rna-XM_018052382.1	0	-	145893299	145937594	0	29	281,151,207,130,258,391,98,259,154,135,69,198,153,114,132,101,206,242,161,163,269,198,140,191,145,79,224,1228,191	0,1171,3057,5377,5972,7303,8446,8759,13141,16140,16357,18220,19859,21087,21500,24594,25281,25705,26599,28739,30037,30631,32522,34906,36382,36756,38986,41786,44104
NC_030808.1	145893299	145937594	ID=rna-XM_018052382.1;gene-MCM3AP;rna-XM_018052382.1	0	-	145893299	145937594	0	29	281,151,207,130,258,391,98,259,154,135,69,198,153,114,132,101,206,242,161,163,269,198,140,191,145,79,224,1228,191	0,1171,3057,5377,5972,7303,8446,8759,13141,16140,16357,18220,19859,21087,21500,24594,25281,25705,26599,28739,30037,30631,32522,34906,36382,36756,38986,41786,44104
NC_030808.1	116394412	116395013	ID=ONT.1079.1;ONT.1079;ONT.1079.1	0	-	116394412	116395013	0	1	601	0
NC_030808.1	144440371	144453387	ID=ONT.1205.5;gene-LOC108636559;ONT.1205.5	0	-	144440371	144453387	0	2	701,169	0,12847
NC_030808.1	144440366	144453312	ID=ONT.1205.4;gene-LOC108636559;ONT.1205.4	0	-	144440366	144453312	0	2	571,42	0,12904
NC_030808.1	144440365	144441321	ID=rna-XM_018052041.1;gene-LOC108636559;rna-XM_018052041.1	0	-	144440365	144441321	0	1	956	0
NC_030808.1	144440366	144441320	ID=ONT.1205.2;gene-LOC108636559;ONT.1205.2	0	-	144440366	144441320	0	2	176,671	0,283
NC_030808.1	144440366	144453271	ID=ONT.1205.3;gene-LOC108636559;ONT.1205.3	0	-	144440366	144453271	0	2	618,29	0,12876
NC_030808.1	144440366	144453312	ID=ONT.1205.4;gene-LOC108636559;ONT.1205.4	0	-	144440366	144453312	0	2	571,42	0,12904
NC_030808.1	144440365	144441321	ID=rna-XM_018052041.1;gene-LOC108636559;rna-XM_018052041.1	0	-	144440365	144441321	0	1	956	0
NC_030808.1	144440366	144441320	ID=ONT.1205.2;gene-LOC108636559;ONT.1205.2	0	-	144440366	144441320	0	2	176,671	0,283
NC_030808.1	144440366	144453271	ID=ONT.1205.3;gene-LOC108636559;ONT.1205.3	0	-	144440366	144453271	0	2	618,29	0,12876
NC_030808.1	116180917	116185772	ID=rna-XM_018048944.1;gene-LOC108636081;rna-XM_018048944.1	0	-	116180917	116185772	0	2	1155,51	0,4804
NC_030808.1	116184758	116185850	ID=ONT.1078.2;gene-LOC108636081;ONT.1078.2	0	-	116184758	116185850	0	1	1092	0
NC_030808.1	116184758	116185850	ID=ONT.1078.2;gene-LOC108636081;ONT.1078.2	0	-	116184758	116185850	0	1	1092	0
NC_030808.1	73775764	73867304	ID=rna-XM_018046584.1;gene-ATP13A5;rna-XM_018046584.1	0	+	73775764	73867304	0	26	153,174,147,71,81,70,135,73,129,171,158,189,62,151,87,157,118,125,161,126,80,43,110,97,73,90	0,18239,19104,19611,19788,29008,31980,42327,43339,50844,53492,56312,60335,62869,66596,67339,69557,73368,74287,76245,77460,79927,81881,85847,87939,91450
NC_030808.1	73775764	73891938	ID=rna-XM_018046580.1;gene-ATP13A5;rna-XM_018046580.1	0	+	73775764	73891938	0	29	153,174,147,71,81,70,135,73,129,171,158,189,62,151,87,157,118,125,161,126,80,43,110,97,73,175,203,89,651	0,18239,19104,19611,19788,29008,31980,42327,43339,50844,53492,56312,60335,62869,66596,67339,69557,73368,74287,76245,77460,79927,81881,85847,87939,103192,105994,110918,115523
NC_030808.1	73775764	73891961	ID=rna-XM_018046582.1;gene-ATP13A5;rna-XM_018046582.1	0	+	73775764	73891961	0	29	153,174,147,71,81,70,73,129,171,158,189,62,151,87,157,118,125,161,126,80,43,110,97,73,175,203,89,81,674	0,18239,19104,19611,19788,29008,42327,43339,50844,53492,56312,60335,62869,66596,67339,69557,73368,74287,76245,77460,79927,81881,85847,87939,103192,105994,110918,113560,115523
NC_030808.1	73775764	73891961	ID=rna-XM_005675110.3;gene-ATP13A5;rna-XM_005675110.3	0	+	73775764	73891961	0	30	153,174,147,71,81,70,135,73,129,171,158,189,62,151,87,157,118,125,161,126,80,43,110,97,73,175,203,89,81,674	0,18239,19104,19611,19788,29008,31980,42327,43339,50844,53492,56312,60335,62869,66596,67339,69557,73368,74287,76245,77460,79927,81881,85847,87939,103192,105994,110918,113560,115523
NC_030808.1	73775764	73891938	ID=rna-XM_018046580.1;gene-ATP13A5;rna-XM_018046580.1	0	+	73775764	73891938	0	29	153,174,147,71,81,70,135,73,129,171,158,189,62,151,87,157,118,125,161,126,80,43,110,97,73,175,203,89,651	0,18239,19104,19611,19788,29008,31980,42327,43339,50844,53492,56312,60335,62869,66596,67339,69557,73368,74287,76245,77460,79927,81881,85847,87939,103192,105994,110918,115523
NC_030808.1	73775764	73891961	ID=rna-XM_018046582.1;gene-ATP13A5;rna-XM_018046582.1	0	+	73775764	73891961	0	29	153,174,147,71,81,70,73,129,171,158,189,62,151,87,157,118,125,161,126,80,43,110,97,73,175,203,89,81,674	0,18239,19104,19611,19788,29008,42327,43339,50844,53492,56312,60335,62869,66596,67339,69557,73368,74287,76245,77460,79927,81881,85847,87939,103192,105994,110918,113560,115523
NC_030808.1	73775764	73891961	ID=rna-XM_005675110.3;gene-ATP13A5;rna-XM_005675110.3	0	+	73775764	73891961	0	30	153,174,147,71,81,70,135,73,129,171,158,189,62,151,87,157,118,125,161,126,80,43,110,97,73,175,203,89,81,674	0,18239,19104,19611,19788,29008,31980,42327,43339,50844,53492,56312,60335,62869,66596,67339,69557,73368,74287,76245,77460,79927,81881,85847,87939,103192,105994,110918,113560,115523
NC_030808.1	4173876	4175387	ID=rna-XM_005674709.3;gene-CLDN17;rna-XM_005674709.3	0	+	4173876	4175387	0	1	1511	0
NC_030808.1	66461423	66481769	ID=ONT.875.4;gene-CCDC58;ONT.875.4	0	-	66461423	66481769	0	4	300,60,126,55	0,3680,11140,20291
NC_030808.1	66461341	66481835	ID=rna-XM_005675023.2;gene-CCDC58;rna-XM_005675023.2	0	-	66461341	66481835	0	5	382,60,147,126,121	0,3762,8301,11222,20373
NC_030808.1	66461421	66481778	ID=ONT.875.3;gene-CCDC58;ONT.875.3	0	-	66461421	66481778	0	5	302,60,147,81,64	0,3682,8221,11010,20293
NC_030808.1	66461421	66481772	ID=ONT.875.2;gene-CCDC58;ONT.875.2	0	-	66461421	66481772	0	3	302,60,58	0,3682,20293
NC_030808.1	66469705	66481778	ID=ONT.875.7;gene-CCDC58;ONT.875.7	0	-	66469705	66481778	0	3	84,81,64	0,2726,12009
NC_030808.1	66461341	66481835	ID=rna-XM_005675023.2;gene-CCDC58;rna-XM_005675023.2	0	-	66461341	66481835	0	5	382,60,147,126,121	0,3762,8301,11222,20373
NC_030808.1	66461421	66481778	ID=ONT.875.3;gene-CCDC58;ONT.875.3	0	-	66461421	66481778	0	5	302,60,147,81,64	0,3682,8221,11010,20293
NC_030808.1	66461421	66481772	ID=ONT.875.2;gene-CCDC58;ONT.875.2	0	-	66461421	66481772	0	3	302,60,58	0,3682,20293
NC_030808.1	66469705	66481778	ID=ONT.875.7;gene-CCDC58;ONT.875.7	0	-	66469705	66481778	0	3	84,81,64	0,2726,12009
NC_030808.1	141747960	141748304	ID=ONT.565.1;ONT.565;ONT.565.1	0	+	141747960	141748304	0	1	344	0
NC_030808.1	143428260	143431756	ID=rna-XM_005675654.3;gene-LOC102186806;rna-XM_005675654.3	0	-	143428260	143431756	0	3	338,102,188	0,786,3308
NC_030808.1	144256566	144267296	ID=rna-XM_018051928.1;gene-C1H21orf2;rna-XM_018051928.1	0	-	144256566	144267296	0	7	1117,91,172,230,47,19,303	0,3226,4191,4533,7311,8629,10427
NC_030808.1	144256566	144267295	ID=rna-XM_018051920.1;gene-C1H21orf2;rna-XM_018051920.1	0	-	144256566	144267295	0	7	1117,94,172,230,47,19,302	0,3226,4191,4533,7311,8629,10427
NC_030808.1	144257581	144267296	ID=rna-XM_018051937.1;gene-C1H21orf2;rna-XM_018051937.1	0	-	144257581	144267296	0	7	1747,94,172,230,47,19,303	0,2211,3176,3518,6296,7614,9412
NC_030808.1	144256566	144267295	ID=rna-XM_018051920.1;gene-C1H21orf2;rna-XM_018051920.1	0	-	144256566	144267295	0	7	1117,94,172,230,47,19,302	0,3226,4191,4533,7311,8629,10427
NC_030808.1	144257581	144267296	ID=rna-XM_018051937.1;gene-C1H21orf2;rna-XM_018051937.1	0	-	144257581	144267296	0	7	1747,94,172,230,47,19,303	0,2211,3176,3518,6296,7614,9412
NC_030808.1	97124151	97126916	ID=ONT.1024.7;gene-MYNN;ONT.1024.7	0	-	97124151	97126916	0	3	274,297,52	0,1464,2713
NC_030808.1	97109422	97126962	ID=rna-XM_005675343.3;gene-MYNN;rna-XM_005675343.3	0	-	97109422	97126962	0	7	3761,87,179,160,791,297,98	0,5399,7338,10844,11707,16193,17442
NC_030808.1	97109422	97125720	ID=rna-XM_018047991.1;gene-MYNN;rna-XM_018047991.1	0	-	97109422	97125720	0	7	3761,87,84,179,160,807,105	0,5399,6379,7338,10844,11707,16193
NC_030808.1	97109422	97126962	ID=rna-XM_005675342.3;gene-MYNN;rna-XM_005675342.3	0	-	97109422	97126962	0	8	3761,87,84,179,160,791,297,98	0,5399,6379,7338,10844,11707,16193,17442
NC_030808.1	97109422	97126962	ID=rna-XM_005675343.3;gene-MYNN;rna-XM_005675343.3	0	-	97109422	97126962	0	7	3761,87,179,160,791,297,98	0,5399,7338,10844,11707,16193,17442
NC_030808.1	97109422	97125720	ID=rna-XM_018047991.1;gene-MYNN;rna-XM_018047991.1	0	-	97109422	97125720	0	7	3761,87,84,179,160,807,105	0,5399,6379,7338,10844,11707,16193
NC_030808.1	97109422	97126962	ID=rna-XM_005675342.3;gene-MYNN;rna-XM_005675342.3	0	-	97109422	97126962	0	8	3761,87,84,179,160,791,297,98	0,5399,6379,7338,10844,11707,16193,17442
NC_030808.1	66144342	66172992	ID=rna-XM_018044980.1;gene-ILDR1;rna-XM_018044980.1	0	-	66144342	66172992	0	7	1610,132,147,120,150,171,310	0,1828,8412,8839,12481,13951,28340
NC_030808.1	66140208	66172992	ID=rna-XM_018045036.1;gene-ILDR1;rna-XM_018045036.1	0	-	66140208	66172992	0	8	785,842,132,147,120,150,171,310	0,4902,5962,12546,12973,16615,18085,32474
NC_030808.1	66140208	66172992	ID=rna-XM_018045036.1;gene-ILDR1;rna-XM_018045036.1	0	-	66140208	66172992	0	8	785,842,132,147,120,150,171,310	0,4902,5962,12546,12973,16615,18085,32474
NC_030808.1	98888067	98888425	ID=ONT.413.1;ONT.413;ONT.413.1	0	+	98888067	98888425	0	1	358	0
NC_030808.1	77204792	77205060	ID=ONT.942.1;ONT.942;ONT.942.1	0	-	77204792	77205060	0	1	268	0
NC_030808.1	70901454	70903910	ID=ONT.910.1;ONT.910;ONT.910.1	0	-	70901454	70903910	0	1	2456	0
NC_030808.1	78440487	78444257	ID=ONT.314.1;ONT.314;ONT.314.1	0	+	78440487	78444257	0	1	3770	0
NC_030808.1	97138799	97139262	ID=ONT.407.1;ONT.407;ONT.407.1	0	+	97138799	97139262	0	1	463	0
NC_030808.1	45560856	45709122	ID=rna-XM_013975109.2;gene-SENP7;rna-XM_013975109.2	0	-	45560856	45709122	0	24	1819,151,69,44,53,125,93,123,117,134,263,180,34,147,158,340,182,110,195,198,98,99,53,805	0,3878,4603,4763,8646,9682,10446,15340,21256,22684,24704,26424,30824,36837,39780,40784,43716,65260,85518,93898,111000,121678,127501,147461
NC_030808.1	45560856	45709120	ID=rna-XM_005674864.3;gene-SENP7;rna-XM_005674864.3	0	-	45560856	45709120	0	22	1819,151,69,44,53,125,93,123,117,134,263,180,34,147,158,340,182,110,98,99,53,803	0,3878,4603,4763,8646,9682,10446,15340,21256,22684,24704,26424,30824,36837,39780,40784,43716,65260,111000,121678,127501,147461
NC_030808.1	45560856	45709120	ID=rna-XM_013975214.2;gene-SENP7;rna-XM_013975214.2	0	-	45560856	45709120	0	23	1819,151,69,44,53,125,93,123,117,134,263,180,34,147,158,340,182,110,198,98,99,53,803	0,3878,4603,4763,8646,9682,10446,15340,21256,22684,24704,26424,30824,36837,39780,40784,43716,65260,93898,111000,121678,127501,147461
NC_030808.1	45560856	45709120	ID=rna-XM_018060636.1;gene-SENP7;rna-XM_018060636.1	0	-	45560856	45709120	0	22	1819,151,69,44,53,125,93,123,117,134,263,180,34,147,158,340,182,107,98,99,53,803	0,3878,4603,4763,8646,9682,10446,15340,21256,22684,24704,26424,30824,36837,39780,40784,43716,65260,111000,121678,127501,147461
NC_030808.1	45626108	45709642	ID=rna-XM_018060691.1;gene-SENP7;rna-XM_018060691.1	0	-	45626108	45709642	0	6	118,198,98,99,53,1325	0,28646,45748,56426,62249,82209
NC_030808.1	45560856	45709120	ID=rna-XM_005674864.3;gene-SENP7;rna-XM_005674864.3	0	-	45560856	45709120	0	22	1819,151,69,44,53,125,93,123,117,134,263,180,34,147,158,340,182,110,98,99,53,803	0,3878,4603,4763,8646,9682,10446,15340,21256,22684,24704,26424,30824,36837,39780,40784,43716,65260,111000,121678,127501,147461
NC_030808.1	45560856	45709120	ID=rna-XM_013975214.2;gene-SENP7;rna-XM_013975214.2	0	-	45560856	45709120	0	23	1819,151,69,44,53,125,93,123,117,134,263,180,34,147,158,340,182,110,198,98,99,53,803	0,3878,4603,4763,8646,9682,10446,15340,21256,22684,24704,26424,30824,36837,39780,40784,43716,65260,93898,111000,121678,127501,147461
NC_030808.1	45560856	45709120	ID=rna-XM_018060636.1;gene-SENP7;rna-XM_018060636.1	0	-	45560856	45709120	0	22	1819,151,69,44,53,125,93,123,117,134,263,180,34,147,158,340,182,107,98,99,53,803	0,3878,4603,4763,8646,9682,10446,15340,21256,22684,24704,26424,30824,36837,39780,40784,43716,65260,111000,121678,127501,147461
NC_030808.1	45626108	45709642	ID=rna-XM_018060691.1;gene-SENP7;rna-XM_018060691.1	0	-	45626108	45709642	0	6	118,198,98,99,53,1325	0,28646,45748,56426,62249,82209
NC_030808.1	2298662	2307121	ID=ONT.676.2;gene-SOD1;ONT.676.2	0	-	2298662	2307121	0	5	206,118,70,91,157	0,1649,2598,4412,8302
NC_030808.1	2298663	2307122	ID=ONT.676.3;gene-SOD1;ONT.676.3	0	-	2298663	2307122	0	5	205,118,70,91,160	0,1648,2597,4411,8299
NC_030808.1	2298760	2307035	ID=rna-NM_001285550.1;gene-SOD1;rna-NM_001285550.1	0	-	2298760	2307035	0	5	108,118,70,91,72	0,1551,2500,4314,8203
NC_030808.1	2298663	2307122	ID=ONT.676.3;gene-SOD1;ONT.676.3	0	-	2298663	2307122	0	5	205,118,70,91,160	0,1648,2597,4411,8299
NC_030808.1	2298760	2307035	ID=rna-NM_001285550.1;gene-SOD1;rna-NM_001285550.1	0	-	2298760	2307035	0	5	108,118,70,91,72	0,1551,2500,4314,8203
NC_030808.1	481752	482223	ID=ONT.660.1;ONT.660;ONT.660.1	0	-	481752	482223	0	1	471	0
NC_030808.1	20757211	20759225	ID=ONT.739.1;ONT.739;ONT.739.1	0	-	20757211	20759225	0	1	2014	0
NC_030808.1	81275187	81276903	ID=ONT.341.1;ONT.341;ONT.341.1	0	+	81275187	81276903	0	1	1716	0
NC_030808.1	105587803	105616548	ID=ONT.417.8;gene-SPTSSB;ONT.417.8	0	+	105587803	105616548	0	4	81,53,94,995	0,1503,11065,27750
NC_030808.1	105586363	105616555	ID=rna-XM_018048163.1;gene-SPTSSB;rna-XM_018048163.1	0	+	105586363	105616555	0	5	85,861,94,141,1002	0,660,12505,27028,29190
NC_030808.1	105587378	105617122	ID=rna-XM_005675373.3;gene-SPTSSB;rna-XM_005675373.3	0	+	105587378	105617122	0	3	506,94,1569	0,11490,28175
NC_030808.1	105587797	105617116	ID=ONT.417.4;gene-SPTSSB;ONT.417.4	0	+	105587797	105617116	0	4	87,53,94,1563	0,1509,11071,27756
NC_030808.1	105597483	105617122	ID=ONT.417.9;gene-SPTSSB;ONT.417.9	0	+	105597483	105617122	0	3	198,94,1569	0,1385,18070
NC_030808.1	105587798	105590912	ID=ONT.417.6;gene-SPTSSB;ONT.417.6	0	+	105587798	105590912	0	1	3114	0
NC_030808.1	105587797	105605715	ID=ONT.417.2;gene-SPTSSB;ONT.417.2	0	+	105587797	105605715	0	3	87,94,244	0,11071,17674
NC_030808.1	105586363	105616555	ID=rna-XM_018048163.1;gene-SPTSSB;rna-XM_018048163.1	0	+	105586363	105616555	0	5	85,861,94,141,1002	0,660,12505,27028,29190
NC_030808.1	105587378	105617122	ID=rna-XM_005675373.3;gene-SPTSSB;rna-XM_005675373.3	0	+	105587378	105617122	0	3	506,94,1569	0,11490,28175
NC_030808.1	105587797	105617116	ID=ONT.417.4;gene-SPTSSB;ONT.417.4	0	+	105587797	105617116	0	4	87,53,94,1563	0,1509,11071,27756
NC_030808.1	105597483	105617122	ID=ONT.417.9;gene-SPTSSB;ONT.417.9	0	+	105597483	105617122	0	3	198,94,1569	0,1385,18070
NC_030808.1	105587798	105590912	ID=ONT.417.6;gene-SPTSSB;ONT.417.6	0	+	105587798	105590912	0	1	3114	0
NC_030808.1	105587797	105605715	ID=ONT.417.2;gene-SPTSSB;ONT.417.2	0	+	105587797	105605715	0	3	87,94,244	0,11071,17674
NC_030808.1	105890554	105922236	ID=rna-XM_018048190.1;gene-B3GALNT1;rna-XM_018048190.1	0	+	105890554	105922236	0	6	180,89,63,94,21,2547	0,2856,20087,24669,25619,29135
NC_030808.1	105889210	105922236	ID=rna-XM_018048202.1;gene-B3GALNT1;rna-XM_018048202.1	0	+	105889210	105922236	0	5	740,89,63,94,2547	0,4200,21431,26013,30479
NC_030808.1	105889210	105922236	ID=rna-XM_018048210.1;gene-B3GALNT1;rna-XM_018048210.1	0	+	105889210	105922236	0	5	740,63,94,21,2547	0,21431,26013,26963,30479
NC_030808.1	105889966	105922236	ID=rna-XM_013964981.2;gene-B3GALNT1;rna-XM_013964981.2	0	+	105889966	105922236	0	6	274,89,63,94,21,2547	0,3444,20675,25257,26207,29723
NC_030808.1	105889210	105922236	ID=rna-XM_005675375.3;gene-B3GALNT1;rna-XM_005675375.3	0	+	105889210	105922236	0	7	740,89,63,115,94,21,2547	0,4200,21431,25360,26013,26963,30479
NC_030808.1	105889210	105922236	ID=rna-XM_018048182.1;gene-B3GALNT1;rna-XM_018048182.1	0	+	105889210	105922236	0	6	740,89,63,94,21,2547	0,4200,21431,26013,26963,30479
NC_030808.1	105889210	105922236	ID=rna-XM_018048202.1;gene-B3GALNT1;rna-XM_018048202.1	0	+	105889210	105922236	0	5	740,89,63,94,2547	0,4200,21431,26013,30479
NC_030808.1	105889210	105922236	ID=rna-XM_018048210.1;gene-B3GALNT1;rna-XM_018048210.1	0	+	105889210	105922236	0	5	740,63,94,21,2547	0,21431,26013,26963,30479
NC_030808.1	105889966	105922236	ID=rna-XM_013964981.2;gene-B3GALNT1;rna-XM_013964981.2	0	+	105889966	105922236	0	6	274,89,63,94,21,2547	0,3444,20675,25257,26207,29723
NC_030808.1	105889210	105922236	ID=rna-XM_005675375.3;gene-B3GALNT1;rna-XM_005675375.3	0	+	105889210	105922236	0	7	740,89,63,115,94,21,2547	0,4200,21431,25360,26013,26963,30479
NC_030808.1	105889210	105922236	ID=rna-XM_018048182.1;gene-B3GALNT1;rna-XM_018048182.1	0	+	105889210	105922236	0	6	740,89,63,94,21,2547	0,4200,21431,26013,26963,30479
NC_030808.1	57307942	57338590	ID=rna-XM_018050078.1;gene-LOC102174159;rna-XM_018050078.1	0	-	57307942	57338590	0	5	295,157,252,315,34	0,6439,28790,29157,30614
NC_030808.1	146282815	146290116	ID=ONT.602.1;gene-PRMT2;ONT.602.1	0	+	146282815	146290116	0	4	90,97,108,408	0,1291,6136,6893
NC_030808.1	146282780	146307587	ID=rna-XM_018052526.1;gene-PRMT2;rna-XM_018052526.1	0	+	146282780	146307587	0	11	125,97,108,183,162,165,176,130,137,172,590	0,1326,6171,6928,10725,11774,19151,20948,21868,23343,24217
NC_030808.1	146282824	146307571	ID=ONT.602.2;gene-PRMT2;ONT.602.2	0	+	146282824	146307571	0	11	81,89,108,183,162,72,176,130,137,172,574	0,1290,6127,6884,10681,11823,19107,20904,21824,23299,24173
NC_030808.1	146282781	146307587	ID=rna-XM_018052538.1;gene-PRMT2;rna-XM_018052538.1	0	+	146282781	146307587	0	10	124,97,108,162,165,176,130,137,172,590	0,1325,6170,10724,11773,19150,20947,21867,23342,24216
NC_030808.1	146282780	146307587	ID=rna-XM_018052530.1;gene-PRMT2;rna-XM_018052530.1	0	+	146282780	146307587	0	11	125,89,108,183,162,165,176,130,137,172,590	0,1334,6171,6928,10725,11774,19151,20948,21868,23343,24217
NC_030808.1	146282779	146307587	ID=rna-XM_018052535.1;gene-PRMT2;rna-XM_018052535.1	0	+	146282779	146307587	0	11	126,97,108,183,162,72,176,130,137,172,590	0,1327,6172,6929,10726,11868,19152,20949,21869,23344,24218
NC_030808.1	146282780	146307587	ID=rna-XM_018052526.1;gene-PRMT2;rna-XM_018052526.1	0	+	146282780	146307587	0	11	125,97,108,183,162,165,176,130,137,172,590	0,1326,6171,6928,10725,11774,19151,20948,21868,23343,24217
NC_030808.1	146282824	146307571	ID=ONT.602.2;gene-PRMT2;ONT.602.2	0	+	146282824	146307571	0	11	81,89,108,183,162,72,176,130,137,172,574	0,1290,6127,6884,10681,11823,19107,20904,21824,23299,24173
NC_030808.1	146282781	146307587	ID=rna-XM_018052538.1;gene-PRMT2;rna-XM_018052538.1	0	+	146282781	146307587	0	10	124,97,108,162,165,176,130,137,172,590	0,1325,6170,10724,11773,19150,20947,21867,23342,24216
NC_030808.1	146282780	146307587	ID=rna-XM_018052530.1;gene-PRMT2;rna-XM_018052530.1	0	+	146282780	146307587	0	11	125,89,108,183,162,165,176,130,137,172,590	0,1334,6171,6928,10725,11774,19151,20948,21868,23343,24217
NC_030808.1	146282779	146307587	ID=rna-XM_018052535.1;gene-PRMT2;rna-XM_018052535.1	0	+	146282779	146307587	0	11	126,97,108,183,162,72,176,130,137,172,590	0,1327,6172,6929,10726,11868,19152,20949,21869,23344,24218
NC_030808.1	77725190	77887578	ID=rna-XM_018046685.1;gene-TPRG1;rna-XM_018046685.1	0	-	77725190	77887578	0	7	464,154,177,92,234,99,236	0,20088,87767,112762,123231,123580,162152
NC_030808.1	77725190	77887578	ID=rna-XM_005675132.3;gene-TPRG1;rna-XM_005675132.3	0	-	77725190	77887578	0	6	464,154,177,92,234,236	0,20088,87767,112762,123231,162152
NC_030808.1	77725190	77887578	ID=rna-XM_005675132.3;gene-TPRG1;rna-XM_005675132.3	0	-	77725190	77887578	0	6	464,154,177,92,234,236	0,20088,87767,112762,123231,162152
NC_030808.1	127206582	127245976	ID=rna-XM_013966023.2;gene-PXYLP1;rna-XM_013966023.2	0	-	127206582	127245976	0	5	2364,140,127,159,71	0,7256,16351,17305,39323
NC_030808.1	127206582	127295176	ID=rna-XM_018049770.1;gene-PXYLP1;rna-XM_018049770.1	0	-	127206582	127295176	0	7	2364,140,127,159,132,150,57	0,7256,16351,17305,42048,87910,88537
NC_030808.1	127206582	127295176	ID=rna-XM_018049770.1;gene-PXYLP1;rna-XM_018049770.1	0	-	127206582	127295176	0	7	2364,140,127,159,132,150,57	0,7256,16351,17305,42048,87910,88537
NC_030808.1	72054253	72055253	ID=ONT.283.6;ONT.283;ONT.283.6	0	+	72054253	72055253	0	1	1000	0
NC_030808.1	72054954	72055253	ID=ONT.283.7;ONT.283;ONT.283.7	0	+	72054954	72055253	0	1	299	0
NC_030808.1	72054954	72055253	ID=ONT.283.7;ONT.283;ONT.283.7	0	+	72054954	72055253	0	1	299	0
NC_030808.1	58113392	58162605	ID=rna-XM_018038623.1;gene-USF3;rna-XM_018038623.1	0	-	58113392	58162605	0	6	7319,97,83,29,65,266	0,10018,17088,20239,21533,48947
NC_030808.1	58113392	58162605	ID=rna-XM_018038532.1;gene-USF3;rna-XM_018038532.1	0	-	58113392	58162605	0	7	7319,97,83,29,65,116,266	0,10018,17088,20239,21533,24529,48947
NC_030808.1	58113392	58162605	ID=rna-XM_018038564.1;gene-USF3;rna-XM_018038564.1	0	-	58113392	58162605	0	7	7319,97,83,29,65,125,266	0,10018,17088,20239,21533,24520,48947
NC_030808.1	58113392	58162605	ID=rna-XM_018038532.1;gene-USF3;rna-XM_018038532.1	0	-	58113392	58162605	0	7	7319,97,83,29,65,116,266	0,10018,17088,20239,21533,24529,48947
NC_030808.1	58113392	58162605	ID=rna-XM_018038564.1;gene-USF3;rna-XM_018038564.1	0	-	58113392	58162605	0	7	7319,97,83,29,65,125,266	0,10018,17088,20239,21533,24520,48947
NC_030808.1	21265863	21266550	ID=ONT.106.1;ONT.106;ONT.106.1	0	+	21265863	21266550	0	1	687	0
NC_030808.1	132888173	132889104	ID=ONT.521.1;ONT.521;ONT.521.1	0	+	132888173	132889104	0	1	931	0
NC_030808.1	397259	398369	ID=ONT.18.1;ONT.18;ONT.18.1	0	+	397259	398369	0	1	1110	0
NC_030808.1	67429731	67587603	ID=rna-XM_018045751.1;gene-ADCY5;rna-XM_018045751.1	0	-	67429731	67587603	0	21	2342,125,205,264,133,30,176,165,117,88,98,145,23,141,142,159,128,112,122,150,1745	0,4007,7147,8370,14447,15624,17880,21267,21826,31276,35003,36310,37840,42721,44810,45793,47971,49656,63707,67564,156127
NC_030808.1	148614700	148633337	ID=rna-XM_013967087.2;gene-CLDN14;rna-XM_013967087.2	0	-	148614700	148633337	0	2	807,279	0,18358
NC_030808.1	64059375	64086557	ID=rna-XM_005674959.3;gene-PLA1A;rna-XM_005674959.3	0	+	64059375	64086557	0	11	149,202,178,109,102,90,168,90,109,165,464	0,8894,10871,11566,13191,15728,17553,19096,22792,25968,26718
NC_030808.1	64059375	64086516	ID=rna-XM_013962724.2;gene-PLA1A;rna-XM_013962724.2	0	+	64059375	64086516	0	10	149,202,178,109,102,90,90,109,165,423	0,8894,10871,11566,13191,15728,19096,22792,25968,26718
NC_030808.1	64059372	64085432	ID=rna-XM_013962734.2;gene-PLA1A;rna-XM_013962734.2	0	+	64059372	64085432	0	10	152,202,178,109,102,90,168,90,113,89	0,8897,10874,11569,13194,15731,17556,19099,22795,25971
NC_030808.1	64059369	64082202	ID=rna-XM_005674961.3;gene-PLA1A;rna-XM_005674961.3	0	+	64059369	64082202	0	9	155,202,178,109,102,90,168,90,1888	0,8900,10877,11572,13197,15734,17559,19102,20945
NC_030808.1	64059375	64086516	ID=rna-XM_013962724.2;gene-PLA1A;rna-XM_013962724.2	0	+	64059375	64086516	0	10	149,202,178,109,102,90,90,109,165,423	0,8894,10871,11566,13191,15728,19096,22792,25968,26718
NC_030808.1	64059372	64085432	ID=rna-XM_013962734.2;gene-PLA1A;rna-XM_013962734.2	0	+	64059372	64085432	0	10	152,202,178,109,102,90,168,90,113,89	0,8897,10874,11569,13194,15731,17556,19099,22795,25971
NC_030808.1	64059369	64082202	ID=rna-XM_005674961.3;gene-PLA1A;rna-XM_005674961.3	0	+	64059369	64082202	0	9	155,202,178,109,102,90,168,90,1888	0,8900,10877,11572,13197,15734,17559,19102,20945
NC_030808.1	43933185	43934227	ID=ONT.778.1;ONT.778;ONT.778.1	0	-	43933185	43934227	0	1	1042	0
NC_030808.1	57713241	57715458	ID=ONT.823.1;ONT.823;ONT.823.1	0	-	57713241	57715458	0	1	2217	0
NC_030808.1	155319907	155320269	ID=ONT.648.1;ONT.648;ONT.648.1	0	+	155319907	155320269	0	1	362	0
NC_030808.1	42801056	42887578	ID=rna-XM_018058062.1;gene-ST3GAL6;rna-XM_018058062.1	0	+	42801056	42887578	0	12	398,89,100,78,104,64,96,187,138,153,1091,926	0,44560,46838,51243,55790,56877,74764,78073,78367,82328,83653,85596
NC_030808.1	42801055	42887578	ID=rna-XM_018058015.1;gene-ST3GAL6;rna-XM_018058015.1	0	+	42801055	42887578	0	12	399,153,100,78,104,64,96,187,138,153,1091,926	0,22188,46839,51244,55791,56878,74765,78074,78368,82329,83654,85597
NC_030808.1	42801056	42887578	ID=rna-XM_018057820.1;gene-ST3GAL6;rna-XM_018057820.1	0	+	42801056	42887578	0	13	398,153,89,100,78,104,64,96,187,138,153,1091,926	0,22187,44560,46838,51243,55790,56877,74764,78073,78367,82328,83653,85596
NC_030808.1	42801056	42887578	ID=rna-XM_018057883.1;gene-ST3GAL6;rna-XM_018057883.1	0	+	42801056	42887578	0	13	398,149,89,100,78,104,64,96,187,138,153,1091,926	0,22187,44560,46838,51243,55790,56877,74764,78073,78367,82328,83653,85596
NC_030808.1	42800704	42887578	ID=rna-XM_018057940.1;gene-ST3GAL6;rna-XM_018057940.1	0	+	42800704	42887578	0	13	327,153,89,100,78,104,64,96,187,138,153,1091,926	0,22539,44912,47190,51595,56142,57229,75116,78425,78719,82680,84005,85948
NC_030808.1	42801055	42887578	ID=rna-XM_018058015.1;gene-ST3GAL6;rna-XM_018058015.1	0	+	42801055	42887578	0	12	399,153,100,78,104,64,96,187,138,153,1091,926	0,22188,46839,51244,55791,56878,74765,78074,78368,82329,83654,85597
NC_030808.1	42801056	42887578	ID=rna-XM_018057820.1;gene-ST3GAL6;rna-XM_018057820.1	0	+	42801056	42887578	0	13	398,153,89,100,78,104,64,96,187,138,153,1091,926	0,22187,44560,46838,51243,55790,56877,74764,78073,78367,82328,83653,85596
NC_030808.1	42801056	42887578	ID=rna-XM_018057883.1;gene-ST3GAL6;rna-XM_018057883.1	0	+	42801056	42887578	0	13	398,149,89,100,78,104,64,96,187,138,153,1091,926	0,22187,44560,46838,51243,55790,56877,74764,78073,78367,82328,83653,85596
NC_030808.1	42800704	42887578	ID=rna-XM_018057940.1;gene-ST3GAL6;rna-XM_018057940.1	0	+	42800704	42887578	0	13	327,153,89,100,78,104,64,96,187,138,153,1091,926	0,22539,44912,47190,51595,56142,57229,75116,78425,78719,82680,84005,85948
NC_030808.1	141033703	141034086	ID=ONT.1183.1;ONT.1183;ONT.1183.1	0	-	141033703	141034086	0	1	383	0
NC_030808.1	82792579	82811159	ID=rna-XM_018050191.1;gene-LOC102183269;rna-XM_018050191.1	0	-	82792579	82811159	0	9	230,204,205,170,176,104,45,223,290	0,359,736,1752,2105,2545,3113,3532,18290
NC_030808.1	71803949	71814368	ID=ONT.280.3;gene-APOD;ONT.280.3	0	+	71803949	71814368	0	5	107,153,122,89,483	0,1294,5781,7845,9936
NC_030808.1	71801593	71815214	ID=rna-XM_005675093.3;gene-APOD;rna-XM_005675093.3	0	+	71801593	71815214	0	5	278,153,122,89,1329	0,3650,8137,10201,12292
NC_030808.1	71814761	71815318	ID=ONT.280.6;gene-APOD;ONT.280.6	0	+	71814761	71815318	0	1	557	0
NC_030808.1	71808828	71814368	ID=ONT.280.5;gene-APOD;ONT.280.5	0	+	71808828	71814368	0	4	127,122,89,483	0,902,2966,5057
NC_030808.1	71805241	71814355	ID=ONT.280.4;gene-APOD;ONT.280.4	0	+	71805241	71814355	0	4	264,122,89,470	0,4489,6553,8644
NC_030808.1	71801593	71815214	ID=rna-XM_005675093.3;gene-APOD;rna-XM_005675093.3	0	+	71801593	71815214	0	5	278,153,122,89,1329	0,3650,8137,10201,12292
NC_030808.1	71814761	71815318	ID=ONT.280.6;gene-APOD;ONT.280.6	0	+	71814761	71815318	0	1	557	0
NC_030808.1	71808828	71814368	ID=ONT.280.5;gene-APOD;ONT.280.5	0	+	71808828	71814368	0	4	127,122,89,483	0,902,2966,5057
NC_030808.1	71805241	71814355	ID=ONT.280.4;gene-APOD;ONT.280.4	0	+	71805241	71814355	0	4	264,122,89,470	0,4489,6553,8644
NC_030808.1	56203462	56203904	ID=ONT.812.1;ONT.812;ONT.812.1	0	-	56203462	56203904	0	1	442	0
NC_030808.1	1292639	1294250	ID=ONT.669.1;ONT.669;ONT.669.1	0	-	1292639	1294250	0	1	1611	0
NC_030808.1	66373823	66402872	ID=rna-NM_001286092.1;gene-CASR;rna-NM_001286092.1	0	+	66373823	66402872	0	6	380,307,885,231,124,1604	0,2821,7251,21183,25386,27445
NC_030808.1	66373772	66404334	ID=rna-XM_018059989.1;gene-CASR;rna-XM_018059989.1	0	+	66373772	66404334	0	6	431,307,885,231,151,3066	0,2872,7302,21234,25410,27496
NC_030808.1	66373772	66404334	ID=rna-XM_018059989.1;gene-CASR;rna-XM_018059989.1	0	+	66373772	66404334	0	6	431,307,885,231,151,3066	0,2872,7302,21234,25410,27496
NC_030808.1	20077338	20141711	ID=ONT.102.4;ONT.102;ONT.102.4	0	+	20077338	20141711	0	2	227,236	0,64137
NC_030808.1	20077368	20141720	ID=ONT.102.6;ONT.102;ONT.102.6	0	+	20077368	20141720	0	3	197,167,245	0,49355,64107
NC_030808.1	20077336	20090094	ID=ONT.102.3;ONT.102;ONT.102.3	0	+	20077336	20090094	0	2	229,892	0,11866
NC_030808.1	20077339	20169426	ID=ONT.102.5;ONT.102;ONT.102.5	0	+	20077339	20169426	0	3	226,123,338	0,84370,91749
NC_030808.1	20077335	20141707	ID=ONT.102.2;ONT.102;ONT.102.2	0	+	20077335	20141707	0	4	230,124,167,232	0,45446,49388,64140
NC_030808.1	20077334	20141698	ID=ONT.102.1;ONT.102;ONT.102.1	0	+	20077334	20141698	0	3	231,124,223	0,45447,64141
NC_030808.1	20077368	20141720	ID=ONT.102.6;ONT.102;ONT.102.6	0	+	20077368	20141720	0	3	197,167,245	0,49355,64107
NC_030808.1	20077336	20090094	ID=ONT.102.3;ONT.102;ONT.102.3	0	+	20077336	20090094	0	2	229,892	0,11866
NC_030808.1	20077339	20169426	ID=ONT.102.5;ONT.102;ONT.102.5	0	+	20077339	20169426	0	3	226,123,338	0,84370,91749
NC_030808.1	20077335	20141707	ID=ONT.102.2;ONT.102;ONT.102.2	0	+	20077335	20141707	0	4	230,124,167,232	0,45446,49388,64140
NC_030808.1	20077334	20141698	ID=ONT.102.1;ONT.102;ONT.102.1	0	+	20077334	20141698	0	3	231,124,223	0,45447,64141
NC_030808.1	71144559	71174687	ID=ONT.917.2;gene-PIGZ;ONT.917.2	0	-	71144559	71174687	0	6	1858,208,84,279,106,145	0,4191,5032,10691,22336,29983
NC_030808.1	71144172	71175163	ID=rna-XM_018046389.1;gene-PIGZ;rna-XM_018046389.1	0	-	71144172	71175163	0	6	2245,279,106,93,186,621	0,11078,22723,27856,28918,30370
NC_030808.1	71144172	71175164	ID=rna-XM_018046382.1;gene-PIGZ;rna-XM_018046382.1	0	-	71144172	71175164	0	6	2245,208,106,93,186,622	0,4578,22723,27856,28918,30370
NC_030808.1	71144172	71175164	ID=rna-XM_018046373.1;gene-PIGZ;rna-XM_018046373.1	0	-	71144172	71175164	0	7	2245,208,279,106,93,186,622	0,4578,11078,22723,27856,28918,30370
NC_030808.1	71144172	71175164	ID=rna-XM_018046376.1;gene-PIGZ;rna-XM_018046376.1	0	-	71144172	71175164	0	9	2245,208,84,131,276,106,93,186,622	0,4578,5419,5579,11078,22723,27856,28918,30370
NC_030808.1	71144172	71175164	ID=rna-XM_018046370.1;gene-PIGZ;rna-XM_018046370.1	0	-	71144172	71175164	0	8	2245,208,84,131,279,106,186,622	0,4578,5419,5579,11078,22723,28918,30370
NC_030808.1	71144172	71148829	ID=rna-XM_018046400.1;gene-PIGZ;rna-XM_018046400.1	0	-	71144172	71148829	0	3	2245,190,79	0,2927,4578
NC_030808.1	71144172	71175164	ID=rna-XM_018046352.1;gene-PIGZ;rna-XM_018046352.1	0	-	71144172	71175164	0	8	2245,208,84,279,106,93,186,622	0,4578,5419,11078,22723,27856,28918,30370
NC_030808.1	71144172	71175164	ID=rna-XM_018046364.1;gene-PIGZ;rna-XM_018046364.1	0	-	71144172	71175164	0	7	2245,208,84,131,279,106,622	0,4578,5419,5579,11078,22723,30370
NC_030808.1	71144172	71175164	ID=rna-XM_018046357.1;gene-PIGZ;rna-XM_018046357.1	0	-	71144172	71175164	0	8	2245,208,84,131,279,106,93,622	0,4578,5419,5579,11078,22723,27856,30370
NC_030808.1	71144172	71175164	ID=rna-XM_018046379.1;gene-PIGZ;rna-XM_018046379.1	0	-	71144172	71175164	0	8	2245,208,84,131,106,93,186,622	0,4578,5419,5579,22723,27856,28918,30370
NC_030808.1	71144172	71175164	ID=rna-XM_018046347.1;gene-PIGZ;rna-XM_018046347.1	0	-	71144172	71175164	0	9	2245,208,84,131,279,106,93,186,622	0,4578,5419,5579,11078,22723,27856,28918,30370
NC_030808.1	71144172	71175163	ID=rna-XM_018046399.1;gene-PIGZ;rna-XM_018046399.1	0	-	71144172	71175163	0	5	2245,106,93,186,621	0,22723,27856,28918,30370
NC_030808.1	71144172	71175163	ID=rna-XM_018046389.1;gene-PIGZ;rna-XM_018046389.1	0	-	71144172	71175163	0	6	2245,279,106,93,186,621	0,11078,22723,27856,28918,30370
NC_030808.1	71144172	71175164	ID=rna-XM_018046382.1;gene-PIGZ;rna-XM_018046382.1	0	-	71144172	71175164	0	6	2245,208,106,93,186,622	0,4578,22723,27856,28918,30370
NC_030808.1	71144172	71175164	ID=rna-XM_018046373.1;gene-PIGZ;rna-XM_018046373.1	0	-	71144172	71175164	0	7	2245,208,279,106,93,186,622	0,4578,11078,22723,27856,28918,30370
NC_030808.1	71144172	71175164	ID=rna-XM_018046376.1;gene-PIGZ;rna-XM_018046376.1	0	-	71144172	71175164	0	9	2245,208,84,131,276,106,93,186,622	0,4578,5419,5579,11078,22723,27856,28918,30370
NC_030808.1	71144172	71175164	ID=rna-XM_018046370.1;gene-PIGZ;rna-XM_018046370.1	0	-	71144172	71175164	0	8	2245,208,84,131,279,106,186,622	0,4578,5419,5579,11078,22723,28918,30370
NC_030808.1	71144172	71148829	ID=rna-XM_018046400.1;gene-PIGZ;rna-XM_018046400.1	0	-	71144172	71148829	0	3	2245,190,79	0,2927,4578
NC_030808.1	71144172	71175164	ID=rna-XM_018046352.1;gene-PIGZ;rna-XM_018046352.1	0	-	71144172	71175164	0	8	2245,208,84,279,106,93,186,622	0,4578,5419,11078,22723,27856,28918,30370
NC_030808.1	71144172	71175164	ID=rna-XM_018046364.1;gene-PIGZ;rna-XM_018046364.1	0	-	71144172	71175164	0	7	2245,208,84,131,279,106,622	0,4578,5419,5579,11078,22723,30370
NC_030808.1	71144172	71175164	ID=rna-XM_018046357.1;gene-PIGZ;rna-XM_018046357.1	0	-	71144172	71175164	0	8	2245,208,84,131,279,106,93,622	0,4578,5419,5579,11078,22723,27856,30370
NC_030808.1	71144172	71175164	ID=rna-XM_018046379.1;gene-PIGZ;rna-XM_018046379.1	0	-	71144172	71175164	0	8	2245,208,84,131,106,93,186,622	0,4578,5419,5579,22723,27856,28918,30370
NC_030808.1	71144172	71175164	ID=rna-XM_018046347.1;gene-PIGZ;rna-XM_018046347.1	0	-	71144172	71175164	0	9	2245,208,84,131,279,106,93,186,622	0,4578,5419,5579,11078,22723,27856,28918,30370
NC_030808.1	71144172	71175163	ID=rna-XM_018046399.1;gene-PIGZ;rna-XM_018046399.1	0	-	71144172	71175163	0	5	2245,106,93,186,621	0,22723,27856,28918,30370
NC_030808.1	79128117	79133616	ID=ONT.953.3;ONT.953;ONT.953.3	0	-	79128117	79133616	0	4	342,107,116,82	0,3808,4059,5417
NC_030808.1	79127825	79133619	ID=ONT.953.1;ONT.953;ONT.953.1	0	-	79127825	79133619	0	4	634,105,116,85	0,4102,4351,5709
NC_030808.1	79127827	79133617	ID=ONT.953.2;ONT.953;ONT.953.2	0	-	79127827	79133617	0	3	632,105,83	0,4100,5707
NC_030808.1	79127825	79133619	ID=ONT.953.1;ONT.953;ONT.953.1	0	-	79127825	79133619	0	4	634,105,116,85	0,4102,4351,5709
NC_030808.1	79127827	79133617	ID=ONT.953.2;ONT.953;ONT.953.2	0	-	79127827	79133617	0	3	632,105,83	0,4100,5707
NC_030808.1	81994938	81995338	ID=ONT.350.1;ONT.350;ONT.350.1	0	+	81994938	81995338	0	1	400	0
NC_030808.1	91482244	91484032	ID=ONT.386.1;ONT.386;ONT.386.1	0	+	91482244	91484032	0	1	1788	0
NC_030808.1	146968277	146969017	ID=ONT.606.1;ONT.606;ONT.606.1	0	+	146968277	146969017	0	1	740	0
NC_030808.1	101031427	101110937	ID=rna-XM_005675363.2;gene-BCHE;rna-XM_005675363.2	0	+	101031427	101110937	0	4	142,1525,167,610	0,6519,66893,78900
NC_030808.1	101031462	101032424	ID=ONT.416.3;gene-BCHE;ONT.416.3	0	+	101031462	101032424	0	1	962	0
NC_030808.1	101031436	101110917	ID=ONT.416.1;gene-BCHE;ONT.416.1	0	+	101031436	101110917	0	3	133,167,590	0,66884,78891
NC_030808.1	101031462	101032424	ID=ONT.416.3;gene-BCHE;ONT.416.3	0	+	101031462	101032424	0	1	962	0
NC_030808.1	101031436	101110917	ID=ONT.416.1;gene-BCHE;ONT.416.1	0	+	101031436	101110917	0	3	133,167,590	0,66884,78891
NC_030808.1	124744366	124746263	ID=ONT.1105.1;ONT.1105;ONT.1105.1	0	-	124744366	124746263	0	1	1897	0
NC_030808.1	107764606	107974366	ID=rna-XM_018050356.1;gene-IQCJ;rna-XM_018050356.1	0	-	107764606	107974366	0	6	39,75,136,81,65,111	0,40,2412,16055,25320,209649
NC_030808.1	58729101	58730738	ID=ONT.207.1;ONT.207;ONT.207.1	0	+	58729101	58730738	0	1	1637	0
NC_030808.1	118591598	118633980	ID=rna-XM_013965835.2;gene-HPS3;rna-XM_013965835.2	0	-	118591598	118633980	0	17	1316,91,207,108,189,186,234,181,182,109,155,82,193,86,172,492,335	0,5933,7049,10990,12569,13091,14243,15655,16906,20975,22735,25392,28439,31989,32174,33147,42047
NC_030808.1	49835094	50066357	ID=ONT.169.1;gene-ALCAM;ONT.169.1	0	+	49835094	50066357	0	16	184,101,220,65,88,183,128,133,113,136,138,133,39,118,116,670	0,163957,168388,175659,177199,177747,185933,187784,204532,207402,207643,210783,212771,213099,228942,230593
NC_030808.1	49834498	50068116	ID=rna-XM_018061867.1;gene-ALCAM;rna-XM_018061867.1	0	+	49834498	50068116	0	15	780,101,220,65,88,183,128,133,113,136,134,133,118,116,2429	0,164553,168984,176255,177795,178343,186529,188380,205128,207998,208239,211379,213695,229538,231189
NC_030808.1	49834500	50068116	ID=rna-XM_018061798.1;gene-ALCAM;rna-XM_018061798.1	0	+	49834500	50068116	0	16	778,101,220,65,88,183,128,133,113,136,134,133,39,118,116,2429	0,164551,168982,176253,177793,178341,186527,188378,205126,207996,208237,211377,213365,213693,229536,231187
NC_030808.1	49834498	50068116	ID=rna-XM_018061867.1;gene-ALCAM;rna-XM_018061867.1	0	+	49834498	50068116	0	15	780,101,220,65,88,183,128,133,113,136,134,133,118,116,2429	0,164553,168984,176255,177795,178343,186529,188380,205128,207998,208239,211379,213695,229538,231189
NC_030808.1	49834500	50068116	ID=rna-XM_018061798.1;gene-ALCAM;rna-XM_018061798.1	0	+	49834500	50068116	0	16	778,101,220,65,88,183,128,133,113,136,134,133,39,118,116,2429	0,164551,168982,176253,177793,178341,186527,188378,205126,207996,208237,211377,213365,213693,229536,231187
NC_030808.1	91307336	91309014	ID=ONT.383.1;ONT.383;ONT.383.1	0	+	91307336	91309014	0	1	1678	0
NC_030808.1	66486748	66522259	ID=rna-XM_018045468.1;gene-FAM162A;rna-XM_018045468.1	0	+	66486748	66522259	0	6	43,71,120,109,109,226	0,10861,17121,20406,32655,35285
NC_030808.1	66482944	66522259	ID=rna-XM_018045498.1;gene-FAM162A;rna-XM_018045498.1	0	+	66482944	66522259	0	5	146,120,109,109,226	0,20925,24210,36459,39089
NC_030808.1	66482954	66522252	ID=ONT.241.2;gene-FAM162A;ONT.241.2	0	+	66482954	66522252	0	4	136,109,109,219	0,24200,36449,39079
NC_030808.1	66482944	66522259	ID=rna-XM_018045498.1;gene-FAM162A;rna-XM_018045498.1	0	+	66482944	66522259	0	5	146,120,109,109,226	0,20925,24210,36459,39089
NC_030808.1	66482954	66522252	ID=ONT.241.2;gene-FAM162A;ONT.241.2	0	+	66482954	66522252	0	4	136,109,109,219	0,24200,36449,39079
NC_030808.1	40973505	40975618	ID=rna-XM_018049375.1;gene-LOC108636218;rna-XM_018049375.1	0	+	40973505	40975618	0	3	554,647,211	0,1133,1902
NC_030808.1	58847560	58848427	ID=ONT.212.1;ONT.212;ONT.212.1	0	+	58847560	58848427	0	1	867	0
NC_030808.1	8862476	8866138	ID=ONT.720.1;ONT.720;ONT.720.1	0	-	8862476	8866138	0	2	1482,325	0,3337
NC_030808.1	115045886	115046141	ID=ONT.1065.1;ONT.1065;ONT.1065.1	0	-	115045886	115046141	0	1	255	0
NC_030808.1	118231127	118259629	ID=rna-XM_005675456.3;gene-TM4SF4;rna-XM_005675456.3	0	-	118231127	118259629	0	5	607,190,140,90,402	0,4838,15411,27295,28100
NC_030808.1	116832840	116860982	ID=rna-XM_005675574.2;gene-FAM188B2;rna-XM_005675574.2	0	+	116832840	116860982	0	9	93,120,92,166,66,113,73,162,201	0,2217,3059,5621,6833,7590,15237,15892,27941
NC_030808.1	144206214	144211663	ID=rna-XM_018051914.1;gene-LOC108636542;rna-XM_018051914.1	0	-	144206214	144211663	0	4	192,211,188,355	0,2085,3021,5094
NC_030808.1	144199260	144211666	ID=rna-XM_018051902.1;gene-LOC108636542;rna-XM_018051902.1	0	-	144199260	144211666	0	4	273,211,188,358	0,9039,9975,12048
NC_030808.1	144200812	144211665	ID=rna-XM_018051908.1;gene-LOC108636542;rna-XM_018051908.1	0	-	144200812	144211665	0	4	1342,211,188,357	0,7487,8423,10496
NC_030808.1	144199260	144211666	ID=rna-XM_018051902.1;gene-LOC108636542;rna-XM_018051902.1	0	-	144199260	144211666	0	4	273,211,188,358	0,9039,9975,12048
NC_030808.1	144200812	144211665	ID=rna-XM_018051908.1;gene-LOC108636542;rna-XM_018051908.1	0	-	144200812	144211665	0	4	1342,211,188,357	0,7487,8423,10496
NC_030808.1	1646738	1663744	ID=rna-XM_005674746.3;gene-MRAP;rna-XM_005674746.3	0	-	1646738	1663744	0	4	420,197,100,116	0,422,3419,16890
NC_030808.1	149193225	149320070	ID=rna-XM_018052785.1;gene-TTC3;rna-XM_018052785.1	0	+	149193225	149320070	0	46	100,155,43,151,88,54,121,86,95,63,55,163,46,121,64,61,85,135,81,113,121,123,102,93,65,137,327,252,47,57,74,165,1048,66,150,140,69,97,101,91,102,338,127,135,93,1514	0,12854,13961,14316,14910,16565,17615,19321,20943,23762,34971,42946,44304,45364,46020,48214,51210,60657,61502,63681,67153,69461,70485,72099,72847,73890,76064,78756,81481,82503,83679,86308,89599,91569,94023,106203,108638,109456,111210,113943,114483,116508,118795,119094,122814,125331
NC_030808.1	149218499	149320070	ID=rna-XM_005675699.3;gene-TTC3;rna-XM_005675699.3	0	+	149218499	149320070	0	37	1758,55,163,46,121,64,61,85,135,81,113,121,123,102,93,65,137,327,252,47,57,74,165,1048,66,150,140,69,97,101,91,102,338,127,135,93,1514	0,9697,17672,19030,20090,20746,22940,25936,35383,36228,38407,41879,44187,45211,46825,47573,48616,50790,53482,56207,57229,58405,61034,64325,66295,68749,80929,83364,84182,85936,88669,89209,91234,93521,93820,97540,100057
NC_030808.1	149206140	149320070	ID=rna-XM_005675698.3;gene-TTC3;rna-XM_005675698.3	0	+	149206140	149320070	0	44	94,151,88,54,121,86,95,63,55,163,46,121,64,61,85,135,81,113,121,123,102,93,65,137,327,252,47,57,74,165,1048,66,150,140,69,97,101,91,102,338,127,135,93,1514	0,1401,1995,3650,4700,6406,8028,10847,22056,30031,31389,32449,33105,35299,38295,47742,48587,50766,54238,56546,57570,59184,59932,60975,63149,65841,68566,69588,70764,73393,76684,78654,81108,93288,95723,96541,98295,101028,101568,103593,105880,106179,109899,112416
NC_030808.1	149206599	149320070	ID=rna-XM_018052789.1;gene-TTC3;rna-XM_018052789.1	0	+	149206599	149320070	0	45	503,43,151,88,54,121,86,95,63,55,163,46,121,64,61,85,135,81,113,121,123,102,93,65,137,327,252,47,57,74,165,1048,66,150,140,69,97,101,91,102,338,127,135,93,1514	0,587,942,1536,3191,4241,5947,7569,10388,21597,29572,30930,31990,32646,34840,37836,47283,48128,50307,53779,56087,57111,58725,59473,60516,62690,65382,68107,69129,70305,72934,76225,78195,80649,92829,95264,96082,97836,100569,101109,103134,105421,105720,109440,111957
NC_030808.1	149193225	149320070	ID=rna-XM_018052783.1;gene-TTC3;rna-XM_018052783.1	0	+	149193225	149320070	0	46	209,155,43,151,88,54,121,86,95,63,55,163,46,121,64,61,85,135,81,113,121,123,102,93,65,137,327,252,47,57,74,165,1048,66,150,140,69,97,101,91,102,338,127,135,93,1514	0,12854,13961,14316,14910,16565,17615,19321,20943,23762,34971,42946,44304,45364,46020,48214,51210,60657,61502,63681,67153,69461,70485,72099,72847,73890,76064,78756,81481,82503,83679,86308,89599,91569,94023,106203,108638,109456,111210,113943,114483,116508,118795,119094,122814,125331
NC_030808.1	149193225	149320070	ID=rna-XM_018052811.1;gene-TTC3;rna-XM_018052811.1	0	+	149193225	149320070	0	37	100,55,163,46,121,64,61,85,135,81,113,121,123,102,93,65,137,327,252,47,57,74,165,1048,66,150,140,69,97,101,91,102,338,127,135,93,1514	0,34971,42946,44304,45364,46020,48214,51210,60657,61502,63681,67153,69461,70485,72099,72847,73890,76064,78756,81481,82503,83679,86308,89599,91569,94023,106203,108638,109456,111210,113943,114483,116508,118795,119094,122814,125331
NC_030808.1	149200160	149320070	ID=rna-XM_005675697.3;gene-TTC3;rna-XM_005675697.3	0	+	149200160	149320070	0	46	3317,155,43,151,88,54,121,86,95,63,55,163,46,121,64,61,85,135,81,113,121,123,102,93,65,137,327,252,47,57,74,165,1048,66,150,140,69,97,101,91,102,338,127,135,93,1514	0,5919,7026,7381,7975,9630,10680,12386,14008,16827,28036,36011,37369,38429,39085,41279,44275,53722,54567,56746,60218,62526,63550,65164,65912,66955,69129,71821,74546,75568,76744,79373,82664,84634,87088,99268,101703,102521,104275,107008,107548,109573,111860,112159,115879,118396
NC_030808.1	149206140	149320070	ID=rna-XM_018052793.1;gene-TTC3;rna-XM_018052793.1	0	+	149206140	149320070	0	45	94,292,151,88,54,121,86,95,63,55,163,46,121,64,61,85,135,81,113,121,123,102,93,65,137,327,252,47,57,74,165,1048,66,150,140,69,97,101,91,102,338,127,135,93,1514	0,797,1401,1995,3650,4700,6406,8028,10847,22056,30031,31389,32449,33105,35299,38295,47742,48587,50766,54238,56546,57570,59184,59932,60975,63149,65841,68566,69588,70764,73393,76684,78654,81108,93288,95723,96541,98295,101028,101568,103593,105880,106179,109899,112416
NC_030808.1	149193225	149320070	ID=rna-XM_018052802.1;gene-TTC3;rna-XM_018052802.1	0	+	149193225	149320070	0	37	209,55,163,46,121,64,61,85,135,81,113,121,123,102,93,65,137,327,252,47,57,74,165,1048,66,150,140,69,97,101,91,102,338,127,135,93,1514	0,34971,42946,44304,45364,46020,48214,51210,60657,61502,63681,67153,69461,70485,72099,72847,73890,76064,78756,81481,82503,83679,86308,89599,91569,94023,106203,108638,109456,111210,113943,114483,116508,118795,119094,122814,125331
NC_030808.1	149224546	149320070	ID=rna-XM_018052796.1;gene-TTC3;rna-XM_018052796.1	0	+	149224546	149320070	0	37	47,55,163,46,121,64,61,85,135,81,113,121,123,102,93,65,137,327,252,47,57,74,165,1048,66,150,140,69,97,101,91,102,338,127,135,93,1514	0,3650,11625,12983,14043,14699,16893,19889,29336,30181,32360,35832,38140,39164,40778,41526,42569,44743,47435,50160,51182,52358,54987,58278,60248,62702,74882,77317,78135,79889,82622,83162,85187,87474,87773,91493,94010
NC_030808.1	149218499	149320070	ID=rna-XM_005675699.3;gene-TTC3;rna-XM_005675699.3	0	+	149218499	149320070	0	37	1758,55,163,46,121,64,61,85,135,81,113,121,123,102,93,65,137,327,252,47,57,74,165,1048,66,150,140,69,97,101,91,102,338,127,135,93,1514	0,9697,17672,19030,20090,20746,22940,25936,35383,36228,38407,41879,44187,45211,46825,47573,48616,50790,53482,56207,57229,58405,61034,64325,66295,68749,80929,83364,84182,85936,88669,89209,91234,93521,93820,97540,100057
NC_030808.1	149206140	149320070	ID=rna-XM_005675698.3;gene-TTC3;rna-XM_005675698.3	0	+	149206140	149320070	0	44	94,151,88,54,121,86,95,63,55,163,46,121,64,61,85,135,81,113,121,123,102,93,65,137,327,252,47,57,74,165,1048,66,150,140,69,97,101,91,102,338,127,135,93,1514	0,1401,1995,3650,4700,6406,8028,10847,22056,30031,31389,32449,33105,35299,38295,47742,48587,50766,54238,56546,57570,59184,59932,60975,63149,65841,68566,69588,70764,73393,76684,78654,81108,93288,95723,96541,98295,101028,101568,103593,105880,106179,109899,112416
NC_030808.1	149206599	149320070	ID=rna-XM_018052789.1;gene-TTC3;rna-XM_018052789.1	0	+	149206599	149320070	0	45	503,43,151,88,54,121,86,95,63,55,163,46,121,64,61,85,135,81,113,121,123,102,93,65,137,327,252,47,57,74,165,1048,66,150,140,69,97,101,91,102,338,127,135,93,1514	0,587,942,1536,3191,4241,5947,7569,10388,21597,29572,30930,31990,32646,34840,37836,47283,48128,50307,53779,56087,57111,58725,59473,60516,62690,65382,68107,69129,70305,72934,76225,78195,80649,92829,95264,96082,97836,100569,101109,103134,105421,105720,109440,111957
NC_030808.1	149193225	149320070	ID=rna-XM_018052783.1;gene-TTC3;rna-XM_018052783.1	0	+	149193225	149320070	0	46	209,155,43,151,88,54,121,86,95,63,55,163,46,121,64,61,85,135,81,113,121,123,102,93,65,137,327,252,47,57,74,165,1048,66,150,140,69,97,101,91,102,338,127,135,93,1514	0,12854,13961,14316,14910,16565,17615,19321,20943,23762,34971,42946,44304,45364,46020,48214,51210,60657,61502,63681,67153,69461,70485,72099,72847,73890,76064,78756,81481,82503,83679,86308,89599,91569,94023,106203,108638,109456,111210,113943,114483,116508,118795,119094,122814,125331
NC_030808.1	149193225	149320070	ID=rna-XM_018052811.1;gene-TTC3;rna-XM_018052811.1	0	+	149193225	149320070	0	37	100,55,163,46,121,64,61,85,135,81,113,121,123,102,93,65,137,327,252,47,57,74,165,1048,66,150,140,69,97,101,91,102,338,127,135,93,1514	0,34971,42946,44304,45364,46020,48214,51210,60657,61502,63681,67153,69461,70485,72099,72847,73890,76064,78756,81481,82503,83679,86308,89599,91569,94023,106203,108638,109456,111210,113943,114483,116508,118795,119094,122814,125331
NC_030808.1	149200160	149320070	ID=rna-XM_005675697.3;gene-TTC3;rna-XM_005675697.3	0	+	149200160	149320070	0	46	3317,155,43,151,88,54,121,86,95,63,55,163,46,121,64,61,85,135,81,113,121,123,102,93,65,137,327,252,47,57,74,165,1048,66,150,140,69,97,101,91,102,338,127,135,93,1514	0,5919,7026,7381,7975,9630,10680,12386,14008,16827,28036,36011,37369,38429,39085,41279,44275,53722,54567,56746,60218,62526,63550,65164,65912,66955,69129,71821,74546,75568,76744,79373,82664,84634,87088,99268,101703,102521,104275,107008,107548,109573,111860,112159,115879,118396
NC_030808.1	149206140	149320070	ID=rna-XM_018052793.1;gene-TTC3;rna-XM_018052793.1	0	+	149206140	149320070	0	45	94,292,151,88,54,121,86,95,63,55,163,46,121,64,61,85,135,81,113,121,123,102,93,65,137,327,252,47,57,74,165,1048,66,150,140,69,97,101,91,102,338,127,135,93,1514	0,797,1401,1995,3650,4700,6406,8028,10847,22056,30031,31389,32449,33105,35299,38295,47742,48587,50766,54238,56546,57570,59184,59932,60975,63149,65841,68566,69588,70764,73393,76684,78654,81108,93288,95723,96541,98295,101028,101568,103593,105880,106179,109899,112416
NC_030808.1	149193225	149320070	ID=rna-XM_018052802.1;gene-TTC3;rna-XM_018052802.1	0	+	149193225	149320070	0	37	209,55,163,46,121,64,61,85,135,81,113,121,123,102,93,65,137,327,252,47,57,74,165,1048,66,150,140,69,97,101,91,102,338,127,135,93,1514	0,34971,42946,44304,45364,46020,48214,51210,60657,61502,63681,67153,69461,70485,72099,72847,73890,76064,78756,81481,82503,83679,86308,89599,91569,94023,106203,108638,109456,111210,113943,114483,116508,118795,119094,122814,125331
NC_030808.1	149224546	149320070	ID=rna-XM_018052796.1;gene-TTC3;rna-XM_018052796.1	0	+	149224546	149320070	0	37	47,55,163,46,121,64,61,85,135,81,113,121,123,102,93,65,137,327,252,47,57,74,165,1048,66,150,140,69,97,101,91,102,338,127,135,93,1514	0,3650,11625,12983,14043,14699,16893,19889,29336,30181,32360,35832,38140,39164,40778,41526,42569,44743,47435,50160,51182,52358,54987,58278,60248,62702,74882,77317,78135,79889,82622,83162,85187,87474,87773,91493,94010
NC_030808.1	91432454	91432896	ID=ONT.385.1;ONT.385;ONT.385.1	0	+	91432454	91432896	0	1	442	0
NC_030808.1	114574007	114574776	ID=ONT.442.1;ONT.442;ONT.442.1	0	+	114574007	114574776	0	1	769	0
NC_030808.1	136814931	136815201	ID=ONT.541.1;ONT.541;ONT.541.1	0	+	136814931	136815201	0	1	270	0
NC_030808.1	24462218	24463535	ID=rna-XM_013968213.2;gene-LOC102183454;rna-XM_013968213.2	0	-	24462218	24463535	0	1	1317	0
NC_030808.1	96967163	96982920	ID=rna-XM_005675339.2;gene-SAMD7;rna-XM_005675339.2	0	-	96967163	96982920	0	7	195,111,122,629,79,125,86	0,4485,7643,8727,10603,14312,15671
NC_030808.1	95733576	95734392	ID=ONT.1013.1;ONT.1013;ONT.1013.1	0	-	95733576	95734392	0	1	816	0
NC_030808.1	44439625	44440842	ID=ONT.148.1;ONT.148;ONT.148.1	0	+	44439625	44440842	0	1	1217	0
NC_030808.1	105708672	105742925	ID=ONT.1037.1;gene-NMD3;ONT.1037.1	0	-	105708672	105742925	0	16	1398,71,107,73,113,146,118,97,79,91,129,68,101,135,56,85	0,1835,3171,4627,5473,11216,12272,14537,15310,23429,23946,24804,30271,32332,33549,34168
NC_030808.1	105708655	105742967	ID=rna-XM_005675374.3;gene-NMD3;rna-XM_005675374.3	0	-	105708655	105742967	0	16	1415,71,107,73,113,146,118,97,79,91,129,81,97,135,56,127	0,1852,3188,4644,5490,11233,12289,14554,15327,23446,23963,24821,30292,32349,33566,34185
NC_030808.1	105713295	105742899	ID=ONT.1037.8;gene-NMD3;ONT.1037.8	0	-	105713295	105742899	0	13	77,113,146,118,97,79,91,129,81,97,135,56,59	0,850,6593,7649,9914,10687,18806,19323,20181,25652,27709,28926,29545
NC_030808.1	105708775	105742850	ID=ONT.1037.3;gene-NMD3;ONT.1037.3	0	-	105708775	105742850	0	16	1295,71,107,73,113,146,118,97,79,91,129,81,97,135,56,146	0,1732,3068,4524,5370,11113,12169,14434,15207,23326,23843,24701,30172,32229,33446,33929
NC_030808.1	105708655	105742967	ID=rna-XM_005675374.3;gene-NMD3;rna-XM_005675374.3	0	-	105708655	105742967	0	16	1415,71,107,73,113,146,118,97,79,91,129,81,97,135,56,127	0,1852,3188,4644,5490,11233,12289,14554,15327,23446,23963,24821,30292,32349,33566,34185
NC_030808.1	105713295	105742899	ID=ONT.1037.8;gene-NMD3;ONT.1037.8	0	-	105713295	105742899	0	13	77,113,146,118,97,79,91,129,81,97,135,56,59	0,850,6593,7649,9914,10687,18806,19323,20181,25652,27709,28926,29545
NC_030808.1	105708775	105742850	ID=ONT.1037.3;gene-NMD3;ONT.1037.3	0	-	105708775	105742850	0	16	1295,71,107,73,113,146,118,97,79,91,129,81,97,135,56,146	0,1732,3068,4524,5370,11113,12169,14434,15207,23326,23843,24701,30172,32229,33446,33929
NC_030808.1	124629196	125280380	ID=ONT.486.2;gene-SLC9A9;ONT.486.2	0	+	124629196	125280380	0	16	311,203,78,77,116,106,128,110,89,114,112,154,52,80,106,1608	0,20213,52198,53761,174694,228948,312445,317689,338970,396287,397964,430567,514847,529630,648161,649576
NC_030808.1	124629178	125280384	ID=rna-XM_005675475.2;gene-SLC9A9;rna-XM_005675475.2	0	+	124629178	125280384	0	16	329,203,78,77,116,106,139,106,89,114,112,154,52,80,106,1612	0,20231,52216,53779,174712,228966,312463,317711,338988,396305,397982,430585,514865,529648,648179,649594
NC_030808.1	124629178	125280384	ID=rna-XM_005675475.2;gene-SLC9A9;rna-XM_005675475.2	0	+	124629178	125280384	0	16	329,203,78,77,116,106,139,106,89,114,112,154,52,80,106,1612	0,20231,52216,53779,174712,228966,312463,317711,338988,396305,397982,430585,514865,529648,648179,649594
NC_030808.1	70957570	70985213	ID=rna-XM_013963551.2;gene-PIGX;rna-XM_013963551.2	0	+	70957570	70985213	0	7	54,463,64,142,214,101,1589	0,3027,6394,12901,23110,24889,26054
NC_030808.1	3822181	3822697	ID=ONT.699.1;ONT.699;ONT.699.1	0	-	3822181	3822697	0	1	516	0
NC_030808.1	1984325	1984616	ID=ONT.674.1;ONT.674;ONT.674.1	0	-	1984325	1984616	0	1	291	0
NC_030808.1	89659784	89664369	ID=ONT.1001.1;ONT.1001;ONT.1001.1	0	-	89659784	89664369	0	1	4585	0
NC_030808.1	89661146	89664372	ID=ONT.1001.2;ONT.1001;ONT.1001.2	0	-	89661146	89664372	0	1	3226	0
NC_030808.1	89661146	89664372	ID=ONT.1001.2;ONT.1001;ONT.1001.2	0	-	89661146	89664372	0	1	3226	0
NC_030808.1	71889653	72051523	ID=rna-XM_018046486.1;gene-ACAP2;rna-XM_018046486.1	0	+	71889653	72051523	0	24	336,58,120,54,59,184,45,96,75,113,21,52,101,106,209,70,92,185,93,188,110,111,62,1000	0,63183,72636,73525,99382,102794,106660,111489,118449,124076,128214,131532,132857,133552,143320,144142,146343,147806,149132,150612,151200,152604,154876,160870
NC_030808.1	71889653	72051523	ID=rna-XM_018046496.1;gene-ACAP2;rna-XM_018046496.1	0	+	71889653	72051523	0	23	336,58,120,54,59,184,45,96,75,113,52,101,106,209,70,92,185,93,188,110,111,62,1000	0,63183,72636,73525,99382,102794,106660,111489,118449,124076,131532,132857,133552,143320,144142,146343,147806,149132,150612,151200,152604,154876,160870
NC_030808.1	71889691	71992496	ID=ONT.283.3;gene-ACAP2;ONT.283.3	0	+	71889691	71992496	0	6	298,58,120,58,59,49	0,63145,72598,73487,99344,102756
NC_030808.1	71889653	72051523	ID=rna-XM_018046492.1;gene-ACAP2;rna-XM_018046492.1	0	+	71889653	72051523	0	24	336,58,120,54,59,184,45,96,75,12,113,52,101,106,209,70,92,185,93,188,110,111,62,1000	0,63183,72636,73525,99382,102794,106660,111489,118449,120632,124076,131532,132857,133552,143320,144142,146343,147806,149132,150612,151200,152604,154876,160870
NC_030808.1	71889653	72051523	ID=rna-XM_018046482.1;gene-ACAP2;rna-XM_018046482.1	0	+	71889653	72051523	0	25	336,58,120,54,59,184,45,96,75,12,113,21,52,101,106,209,70,92,185,93,188,110,111,62,1000	0,63183,72636,73525,99382,102794,106660,111489,118449,120632,124076,128214,131532,132857,133552,143320,144142,146343,147806,149132,150612,151200,152604,154876,160870
NC_030808.1	71889653	72051523	ID=rna-XM_018046496.1;gene-ACAP2;rna-XM_018046496.1	0	+	71889653	72051523	0	23	336,58,120,54,59,184,45,96,75,113,52,101,106,209,70,92,185,93,188,110,111,62,1000	0,63183,72636,73525,99382,102794,106660,111489,118449,124076,131532,132857,133552,143320,144142,146343,147806,149132,150612,151200,152604,154876,160870
NC_030808.1	71889691	71992496	ID=ONT.283.3;gene-ACAP2;ONT.283.3	0	+	71889691	71992496	0	6	298,58,120,58,59,49	0,63145,72598,73487,99344,102756
NC_030808.1	71889653	72051523	ID=rna-XM_018046492.1;gene-ACAP2;rna-XM_018046492.1	0	+	71889653	72051523	0	24	336,58,120,54,59,184,45,96,75,12,113,52,101,106,209,70,92,185,93,188,110,111,62,1000	0,63183,72636,73525,99382,102794,106660,111489,118449,120632,124076,131532,132857,133552,143320,144142,146343,147806,149132,150612,151200,152604,154876,160870
NC_030808.1	71889653	72051523	ID=rna-XM_018046482.1;gene-ACAP2;rna-XM_018046482.1	0	+	71889653	72051523	0	25	336,58,120,54,59,184,45,96,75,12,113,21,52,101,106,209,70,92,185,93,188,110,111,62,1000	0,63183,72636,73525,99382,102794,106660,111489,118449,120632,124076,128214,131532,132857,133552,143320,144142,146343,147806,149132,150612,151200,152604,154876,160870
NC_030808.1	108264339	108290128	ID=ONT.1047.1;gene-MFSD1;ONT.1047.1	0	-	108264339	108290128	0	15	702,58,48,113,98,157,57,112,99,103,109,68,43,57,243	0,3137,4166,5818,6531,7823,8297,9714,10355,12645,18088,20412,20783,23433,25546
NC_030808.1	108264278	108290226	ID=rna-XM_005675389.2;gene-MFSD1;rna-XM_005675389.2	0	-	108264278	108290226	0	16	763,58,48,113,98,157,57,112,99,103,109,68,43,113,53,341	0,3198,4227,5879,6592,7884,8358,9775,10416,12706,18149,20473,20844,22485,23498,25607
NC_030808.1	108264332	108289998	ID=rna-XM_013965094.2;gene-MFSD1;rna-XM_013965094.2	0	-	108264332	108289998	0	16	709,58,48,113,98,157,57,112,99,103,109,68,43,9,53,113	0,3144,4173,5825,6538,7830,8304,9721,10362,12652,18095,20419,20790,22535,23444,25553
NC_030808.1	108264278	108290226	ID=rna-XM_005675389.2;gene-MFSD1;rna-XM_005675389.2	0	-	108264278	108290226	0	16	763,58,48,113,98,157,57,112,99,103,109,68,43,113,53,341	0,3198,4227,5879,6592,7884,8358,9775,10416,12706,18149,20473,20844,22485,23498,25607
NC_030808.1	108264332	108289998	ID=rna-XM_013965094.2;gene-MFSD1;rna-XM_013965094.2	0	-	108264332	108289998	0	16	709,58,48,113,98,157,57,112,99,103,109,68,43,9,53,113	0,3144,4173,5825,6538,7830,8304,9721,10362,12652,18095,20419,20790,22535,23444,25553
NC_030808.1	146085594	146195343	ID=rna-XM_018052503.1;gene-DIP2A;rna-XM_018052503.1	0	+	146085594	146195343	0	38	330,72,120,120,228,138,120,195,92,111,124,110,103,65,94,120,115,140,137,81,128,115,202,110,81,124,122,112,110,131,169,171,62,58,75,175,124,2502	0,18490,24288,28488,31375,34826,42483,43661,49787,55583,57653,58120,58496,59046,59292,60247,61285,62650,74442,74919,75401,77846,86367,87340,87649,90388,94948,95163,96390,96859,98129,98651,100548,101417,103511,103866,104519,107247
NC_030808.1	146085594	146195343	ID=rna-XM_018052511.1;gene-DIP2A;rna-XM_018052511.1	0	+	146085594	146195343	0	37	330,72,120,228,138,120,195,92,111,124,110,103,65,94,120,115,140,137,81,128,115,202,110,81,124,122,112,110,131,169,171,62,58,75,175,124,2502	0,18490,28488,31375,34826,42483,43661,49787,55583,57653,58120,58496,59046,59292,60247,61285,62650,74442,74919,75401,77846,86367,87340,87649,90388,94948,95163,96390,96859,98129,98651,100548,101417,103511,103866,104519,107247
NC_030808.1	146085594	146195343	ID=rna-XM_018052508.1;gene-DIP2A;rna-XM_018052508.1	0	+	146085594	146195343	0	38	330,72,120,120,228,135,120,195,92,111,124,110,103,65,94,120,115,140,137,81,128,115,202,110,81,124,122,112,110,131,169,171,62,58,75,175,124,2502	0,18490,24288,28488,31375,34829,42483,43661,49787,55583,57653,58120,58496,59046,59292,60247,61285,62650,74442,74919,75401,77846,86367,87340,87649,90388,94948,95163,96390,96859,98129,98651,100548,101417,103511,103866,104519,107247
NC_030808.1	146085594	146195343	ID=rna-XM_018052511.1;gene-DIP2A;rna-XM_018052511.1	0	+	146085594	146195343	0	37	330,72,120,228,138,120,195,92,111,124,110,103,65,94,120,115,140,137,81,128,115,202,110,81,124,122,112,110,131,169,171,62,58,75,175,124,2502	0,18490,28488,31375,34826,42483,43661,49787,55583,57653,58120,58496,59046,59292,60247,61285,62650,74442,74919,75401,77846,86367,87340,87649,90388,94948,95163,96390,96859,98129,98651,100548,101417,103511,103866,104519,107247
NC_030808.1	146085594	146195343	ID=rna-XM_018052508.1;gene-DIP2A;rna-XM_018052508.1	0	+	146085594	146195343	0	38	330,72,120,120,228,135,120,195,92,111,124,110,103,65,94,120,115,140,137,81,128,115,202,110,81,124,122,112,110,131,169,171,62,58,75,175,124,2502	0,18490,24288,28488,31375,34829,42483,43661,49787,55583,57653,58120,58496,59046,59292,60247,61285,62650,74442,74919,75401,77846,86367,87340,87649,90388,94948,95163,96390,96859,98129,98651,100548,101417,103511,103866,104519,107247
NC_030808.1	95239979	95473621	ID=rna-XM_018047786.1;gene-PLD1;rna-XM_018047786.1	0	+	95239979	95473621	0	29	106,58,130,191,128,146,109,66,59,93,153,150,84,82,111,201,214,114,129,119,114,111,89,114,50,135,154,118,5625	0,14740,20981,97942,98398,106101,106454,107667,111573,112734,121676,125757,126616,136761,144667,146903,148112,148917,155310,156178,158277,172072,178034,193659,197319,207253,216339,225913,228017
NC_030808.1	95239332	95425330	ID=rna-XM_018047809.1;gene-PLD1;rna-XM_018047809.1	0	+	95239332	95425330	0	22	753,191,128,146,109,66,59,93,153,150,84,82,111,201,214,114,129,119,114,111,89,185	0,98589,99045,106748,107101,108314,112220,113381,122323,126404,127263,137408,145314,147550,148759,149564,155957,156825,158924,172719,178681,185813
NC_030808.1	95303494	95473621	ID=rna-XM_013964590.2;gene-PLD1;rna-XM_013964590.2	0	+	95303494	95473621	0	27	158,191,128,146,109,66,59,93,153,150,84,82,111,201,214,114,129,119,114,111,89,114,50,135,154,118,5625	0,34427,34883,42586,42939,44152,48058,49219,58161,62242,63101,73246,81152,83388,84597,85402,91795,92663,94762,108557,114519,130144,133804,143738,152824,162398,164502
NC_030808.1	95239954	95348027	ID=ONT.398.1;gene-PLD1;ONT.398.1	0	+	95239954	95348027	0	6	131,58,191,128,146,1594	0,14765,97967,98423,106126,106479
NC_030808.1	95239979	95473621	ID=rna-XM_018047802.1;gene-PLD1;rna-XM_018047802.1	0	+	95239979	95473621	0	28	106,58,191,128,146,109,66,59,93,153,150,84,82,111,201,214,114,129,119,114,111,89,114,50,135,154,118,5625	0,14740,97942,98398,106101,106454,107667,111573,112734,121676,125757,126616,136761,144667,146903,148112,148917,155310,156178,158277,172072,178034,193659,197319,207253,216339,225913,228017
NC_030808.1	95239336	95473621	ID=rna-XM_018047760.1;gene-PLD1;rna-XM_018047760.1	0	+	95239336	95473621	0	27	749,191,128,146,109,66,59,93,153,150,84,82,111,201,214,114,129,119,114,111,89,114,50,135,154,118,5625	0,98585,99041,106744,107097,108310,112216,113377,122319,126400,127259,137404,145310,147546,148755,149560,155953,156821,158920,172715,178677,194302,197962,207896,216982,226556,228660
NC_030808.1	95239339	95473621	ID=rna-XM_018047765.1;gene-PLD1;rna-XM_018047765.1	0	+	95239339	95473621	0	26	746,191,128,146,109,66,59,93,153,150,84,82,111,201,214,129,119,114,111,89,114,50,135,154,118,5625	0,98582,99038,106741,107094,108307,112213,113374,122316,126397,127256,137401,145307,147543,148752,155950,156818,158917,172712,178674,194299,197959,207893,216979,226553,228657
NC_030808.1	95239334	95504359	ID=rna-XM_018047781.1;gene-PLD1;rna-XM_018047781.1	0	+	95239334	95504359	0	27	751,191,128,146,109,66,59,93,153,150,84,82,111,201,214,114,129,119,114,111,89,114,50,135,154,118,592	0,98587,99043,106746,107099,108312,112218,113379,122321,126402,127261,137406,145312,147548,148757,149562,155955,156823,158922,172717,178679,194304,197964,207898,216984,226558,264433
NC_030808.1	95239332	95425330	ID=rna-XM_018047809.1;gene-PLD1;rna-XM_018047809.1	0	+	95239332	95425330	0	22	753,191,128,146,109,66,59,93,153,150,84,82,111,201,214,114,129,119,114,111,89,185	0,98589,99045,106748,107101,108314,112220,113381,122323,126404,127263,137408,145314,147550,148759,149564,155957,156825,158924,172719,178681,185813
NC_030808.1	95303494	95473621	ID=rna-XM_013964590.2;gene-PLD1;rna-XM_013964590.2	0	+	95303494	95473621	0	27	158,191,128,146,109,66,59,93,153,150,84,82,111,201,214,114,129,119,114,111,89,114,50,135,154,118,5625	0,34427,34883,42586,42939,44152,48058,49219,58161,62242,63101,73246,81152,83388,84597,85402,91795,92663,94762,108557,114519,130144,133804,143738,152824,162398,164502
NC_030808.1	95239954	95348027	ID=ONT.398.1;gene-PLD1;ONT.398.1	0	+	95239954	95348027	0	6	131,58,191,128,146,1594	0,14765,97967,98423,106126,106479
NC_030808.1	95239979	95473621	ID=rna-XM_018047802.1;gene-PLD1;rna-XM_018047802.1	0	+	95239979	95473621	0	28	106,58,191,128,146,109,66,59,93,153,150,84,82,111,201,214,114,129,119,114,111,89,114,50,135,154,118,5625	0,14740,97942,98398,106101,106454,107667,111573,112734,121676,125757,126616,136761,144667,146903,148112,148917,155310,156178,158277,172072,178034,193659,197319,207253,216339,225913,228017
NC_030808.1	95239336	95473621	ID=rna-XM_018047760.1;gene-PLD1;rna-XM_018047760.1	0	+	95239336	95473621	0	27	749,191,128,146,109,66,59,93,153,150,84,82,111,201,214,114,129,119,114,111,89,114,50,135,154,118,5625	0,98585,99041,106744,107097,108310,112216,113377,122319,126400,127259,137404,145310,147546,148755,149560,155953,156821,158920,172715,178677,194302,197962,207896,216982,226556,228660
NC_030808.1	95239339	95473621	ID=rna-XM_018047765.1;gene-PLD1;rna-XM_018047765.1	0	+	95239339	95473621	0	26	746,191,128,146,109,66,59,93,153,150,84,82,111,201,214,129,119,114,111,89,114,50,135,154,118,5625	0,98582,99038,106741,107094,108307,112213,113374,122316,126397,127256,137401,145307,147543,148752,155950,156818,158917,172712,178674,194299,197959,207893,216979,226553,228657
NC_030808.1	95239334	95504359	ID=rna-XM_018047781.1;gene-PLD1;rna-XM_018047781.1	0	+	95239334	95504359	0	27	751,191,128,146,109,66,59,93,153,150,84,82,111,201,214,114,129,119,114,111,89,114,50,135,154,118,592	0,98587,99043,106746,107099,108312,112218,113379,122321,126402,127261,137406,145312,147548,148757,149562,155955,156823,158922,172717,178679,194304,197964,207898,216984,226558,264433
NC_030808.1	97036909	97064068	ID=rna-XM_013964434.2;gene-LRRC31;rna-XM_013964434.2	0	+	97036909	97064068	0	9	113,144,168,168,168,165,168,168,990	0,7650,10893,14702,15385,16331,19554,23378,26169
NC_030808.1	56703259	56810885	ID=rna-XM_005674974.2;gene-SLC9C1;rna-XM_005674974.2	0	-	56703259	56810885	0	28	41,88,185,124,186,132,174,99,126,149,52,150,189,196,120,98,126,167,82,175,144,100,162,129,166,129,101,145	0,404,2284,8728,11828,12147,19753,21746,23116,27111,28475,31463,32677,37413,45348,49191,51780,54575,56651,66923,69066,72623,78783,86450,94656,103012,105823,107481
NC_030808.1	107084445	107234796	ID=rna-XM_018048339.1;gene-LOC102180704;rna-XM_018048339.1	0	-	107084445	107234796	0	8	643,94,124,198,118,119,693,206	0,5666,8281,9335,11394,33428,148930,150145
NC_030808.1	107084445	107234457	ID=rna-XM_018048345.1;gene-LOC102180704;rna-XM_018048345.1	0	-	107084445	107234457	0	8	643,94,124,198,118,119,693,172	0,5666,8281,9335,11394,33428,148930,149840
NC_030808.1	107084445	107135947	ID=rna-XM_018048356.1;gene-LOC102180704;rna-XM_018048356.1	0	-	107084445	107135947	0	7	643,94,124,198,118,119,496	0,5666,8281,9335,11394,33428,51006
NC_030808.1	107084445	107148641	ID=rna-XM_018048362.1;gene-LOC102180704;rna-XM_018048362.1	0	-	107084445	107148641	0	7	643,94,124,198,118,119,337	0,5666,8281,9335,11394,33428,63859
NC_030808.1	107084445	107235817	ID=rna-XM_018048329.1;gene-LOC102180704;rna-XM_018048329.1	0	-	107084445	107235817	0	8	643,94,124,198,118,119,693,614	0,5666,8281,9335,11394,33428,148930,150758
NC_030808.1	107084445	107234457	ID=rna-XM_018048345.1;gene-LOC102180704;rna-XM_018048345.1	0	-	107084445	107234457	0	8	643,94,124,198,118,119,693,172	0,5666,8281,9335,11394,33428,148930,149840
NC_030808.1	107084445	107135947	ID=rna-XM_018048356.1;gene-LOC102180704;rna-XM_018048356.1	0	-	107084445	107135947	0	7	643,94,124,198,118,119,496	0,5666,8281,9335,11394,33428,51006
NC_030808.1	107084445	107148641	ID=rna-XM_018048362.1;gene-LOC102180704;rna-XM_018048362.1	0	-	107084445	107148641	0	7	643,94,124,198,118,119,337	0,5666,8281,9335,11394,33428,63859
NC_030808.1	107084445	107235817	ID=rna-XM_018048329.1;gene-LOC102180704;rna-XM_018048329.1	0	-	107084445	107235817	0	8	643,94,124,198,118,119,693,614	0,5666,8281,9335,11394,33428,148930,150758
NC_030808.1	19763622	19907621	ID=rna-XM_018052771.1;gene-USP25;rna-XM_018052771.1	0	-	19763622	19907621	0	26	7148,196,124,80,79,179,96,114,140,201,229,71,227,162,96,128,149,74,77,138,87,163,48,137,145,78	0,7452,11644,15873,21115,22989,44419,46764,52167,60665,62304,63223,66167,67002,68441,68879,75746,80506,88337,90933,101216,109338,119939,124698,139791,143921
NC_030808.1	19768980	19933782	ID=rna-XM_018052829.1;gene-USP25;rna-XM_018052829.1	0	-	19768980	19933782	0	24	1790,196,124,80,79,179,140,201,229,71,227,162,96,128,149,74,77,138,87,163,124,145,78,393	0,2094,6286,10515,15757,17631,46809,55307,56946,57865,60809,61644,63083,63521,70388,75148,82979,85575,95858,103980,119340,134433,138563,164409
NC_030808.1	19768980	19933782	ID=rna-XM_018052795.1;gene-USP25;rna-XM_018052795.1	0	-	19768980	19933782	0	25	1790,196,124,80,79,179,96,140,201,229,71,227,162,96,128,149,74,77,138,87,163,124,145,78,393	0,2094,6286,10515,15757,17631,39061,46809,55307,56946,57865,60809,61644,63083,63521,70388,75148,82979,85575,95858,103980,119340,134433,138563,164409
NC_030808.1	19763622	19933853	ID=rna-XM_018052541.1;gene-USP25;rna-XM_018052541.1	0	-	19763622	19933853	0	27	7148,196,124,80,79,179,96,114,140,201,229,71,227,162,96,128,149,74,77,138,87,163,48,124,145,78,464	0,7452,11644,15873,21115,22989,44419,46764,52167,60665,62304,63223,66167,67002,68441,68879,75746,80506,88337,90933,101216,109338,119939,124698,139791,143921,169767
NC_030808.1	19763622	19933853	ID=rna-XM_018052497.1;gene-USP25;rna-XM_018052497.1	0	-	19763622	19933853	0	27	7148,196,124,80,79,179,96,114,140,201,229,71,227,162,96,128,149,74,77,138,87,163,124,84,145,78,464	0,7452,11644,15873,21115,22989,44419,46764,52167,60665,62304,63223,66167,67002,68441,68879,75746,80506,88337,90933,101216,109338,124698,135143,139791,143921,169767
NC_030808.1	19763622	19933854	ID=rna-XM_018052437.1;gene-USP25;rna-XM_018052437.1	0	-	19763622	19933854	0	28	7148,196,124,80,79,179,96,114,140,201,229,71,227,162,96,128,149,74,77,138,87,163,48,124,84,145,78,465	0,7452,11644,15873,21115,22989,44419,46764,52167,60665,62304,63223,66167,67002,68441,68879,75746,80506,88337,90933,101216,109338,119939,124698,135143,139791,143921,169767
NC_030808.1	19763622	19933854	ID=rna-XM_018052748.1;gene-USP25;rna-XM_018052748.1	0	-	19763622	19933854	0	26	7148,196,124,80,79,179,140,201,229,71,227,162,96,128,149,74,77,138,87,163,48,124,84,145,78,465	0,7452,11644,15873,21115,22989,52167,60665,62304,63223,66167,67002,68441,68879,75746,80506,88337,90933,101216,109338,119939,124698,135143,139791,143921,169767
NC_030808.1	19768980	19933782	ID=rna-XM_018052677.1;gene-USP25;rna-XM_018052677.1	0	-	19768980	19933782	0	26	1790,196,124,80,79,179,96,114,140,201,229,71,227,162,96,128,149,74,77,138,87,163,124,145,78,393	0,2094,6286,10515,15757,17631,39061,41406,46809,55307,56946,57865,60809,61644,63083,63521,70388,75148,82979,85575,95858,103980,119340,134433,138563,164409
NC_030808.1	19763622	19933854	ID=rna-XM_018052607.1;gene-USP25;rna-XM_018052607.1	0	-	19763622	19933854	0	27	7148,196,124,80,79,179,96,140,201,229,71,227,162,96,128,149,74,77,138,87,163,48,124,84,145,78,465	0,7452,11644,15873,21115,22989,44419,52167,60665,62304,63223,66167,67002,68441,68879,75746,80506,88337,90933,101216,109338,119939,124698,135143,139791,143921,169767
NC_030808.1	19768980	19933782	ID=rna-XM_018052829.1;gene-USP25;rna-XM_018052829.1	0	-	19768980	19933782	0	24	1790,196,124,80,79,179,140,201,229,71,227,162,96,128,149,74,77,138,87,163,124,145,78,393	0,2094,6286,10515,15757,17631,46809,55307,56946,57865,60809,61644,63083,63521,70388,75148,82979,85575,95858,103980,119340,134433,138563,164409
NC_030808.1	19768980	19933782	ID=rna-XM_018052795.1;gene-USP25;rna-XM_018052795.1	0	-	19768980	19933782	0	25	1790,196,124,80,79,179,96,140,201,229,71,227,162,96,128,149,74,77,138,87,163,124,145,78,393	0,2094,6286,10515,15757,17631,39061,46809,55307,56946,57865,60809,61644,63083,63521,70388,75148,82979,85575,95858,103980,119340,134433,138563,164409
NC_030808.1	19763622	19933853	ID=rna-XM_018052541.1;gene-USP25;rna-XM_018052541.1	0	-	19763622	19933853	0	27	7148,196,124,80,79,179,96,114,140,201,229,71,227,162,96,128,149,74,77,138,87,163,48,124,145,78,464	0,7452,11644,15873,21115,22989,44419,46764,52167,60665,62304,63223,66167,67002,68441,68879,75746,80506,88337,90933,101216,109338,119939,124698,139791,143921,169767
NC_030808.1	19763622	19933853	ID=rna-XM_018052497.1;gene-USP25;rna-XM_018052497.1	0	-	19763622	19933853	0	27	7148,196,124,80,79,179,96,114,140,201,229,71,227,162,96,128,149,74,77,138,87,163,124,84,145,78,464	0,7452,11644,15873,21115,22989,44419,46764,52167,60665,62304,63223,66167,67002,68441,68879,75746,80506,88337,90933,101216,109338,124698,135143,139791,143921,169767
NC_030808.1	19763622	19933854	ID=rna-XM_018052437.1;gene-USP25;rna-XM_018052437.1	0	-	19763622	19933854	0	28	7148,196,124,80,79,179,96,114,140,201,229,71,227,162,96,128,149,74,77,138,87,163,48,124,84,145,78,465	0,7452,11644,15873,21115,22989,44419,46764,52167,60665,62304,63223,66167,67002,68441,68879,75746,80506,88337,90933,101216,109338,119939,124698,135143,139791,143921,169767
NC_030808.1	19763622	19933854	ID=rna-XM_018052748.1;gene-USP25;rna-XM_018052748.1	0	-	19763622	19933854	0	26	7148,196,124,80,79,179,140,201,229,71,227,162,96,128,149,74,77,138,87,163,48,124,84,145,78,465	0,7452,11644,15873,21115,22989,52167,60665,62304,63223,66167,67002,68441,68879,75746,80506,88337,90933,101216,109338,119939,124698,135143,139791,143921,169767
NC_030808.1	19768980	19933782	ID=rna-XM_018052677.1;gene-USP25;rna-XM_018052677.1	0	-	19768980	19933782	0	26	1790,196,124,80,79,179,96,114,140,201,229,71,227,162,96,128,149,74,77,138,87,163,124,145,78,393	0,2094,6286,10515,15757,17631,39061,41406,46809,55307,56946,57865,60809,61644,63083,63521,70388,75148,82979,85575,95858,103980,119340,134433,138563,164409
NC_030808.1	19763622	19933854	ID=rna-XM_018052607.1;gene-USP25;rna-XM_018052607.1	0	-	19763622	19933854	0	27	7148,196,124,80,79,179,96,140,201,229,71,227,162,96,128,149,74,77,138,87,163,48,124,84,145,78,465	0,7452,11644,15873,21115,22989,44419,52167,60665,62304,63223,66167,67002,68441,68879,75746,80506,88337,90933,101216,109338,119939,124698,135143,139791,143921,169767
NC_030808.1	70661438	70665387	ID=rna-XM_013963501.2;gene-TM4SF19;rna-XM_013963501.2	0	-	70661438	70665387	0	4	756,170,78,371	0,1005,3093,3578
NC_030808.1	116952545	116972943	ID=rna-XM_013965774.2;gene-SIAH2;rna-XM_013965774.2	0	+	116952545	116972943	0	2	1354,1580	0,18818
NC_030808.1	157008471	157041290	ID=ONT.649.3;gene-RAB5A;ONT.649.3	0	+	157008471	157041290	0	7	117,88,256,152,123,94,1375	0,276,3684,25471,25929,27920,31444
NC_030808.1	157008494	157041288	ID=ONT.649.11;gene-RAB5A;ONT.649.11	0	+	157008494	157041288	0	7	28,88,256,152,123,94,1373	0,253,3661,25448,25906,27897,31421
NC_030808.1	157008487	157041289	ID=ONT.649.9;gene-RAB5A;ONT.649.9	0	+	157008487	157041289	0	6	38,85,256,152,123,1374	0,263,3668,25455,25913,31428
NC_030808.1	157008439	157041294	ID=rna-XM_018053230.1;gene-RAB5A;rna-XM_018053230.1	0	+	157008439	157041294	0	6	396,256,152,123,94,1379	0,3716,25503,25961,27952,31476
NC_030808.1	157008481	157041285	ID=ONT.649.5;gene-RAB5A;ONT.649.5	0	+	157008481	157041285	0	7	110,86,256,152,123,94,1370	0,268,3674,25461,25919,27910,31434
NC_030808.1	157008481	157041284	ID=ONT.649.4;gene-RAB5A;ONT.649.4	0	+	157008481	157041284	0	7	41,98,256,152,123,94,1369	0,256,3674,25461,25919,27910,31434
NC_030808.1	157008468	157041290	ID=ONT.649.2;gene-RAB5A;ONT.649.2	0	+	157008468	157041290	0	7	54,87,256,152,123,94,1375	0,280,3687,25474,25932,27923,31447
NC_030808.1	157008511	157041285	ID=ONT.649.12;gene-RAB5A;ONT.649.12	0	+	157008511	157041285	0	8	80,86,256,152,123,94,924,134	0,238,3644,25431,25889,27880,31404,32640
NC_030808.1	157008461	157041285	ID=ONT.649.1;gene-RAB5A;ONT.649.1	0	+	157008461	157041285	0	7	61,90,256,152,123,94,1370	0,284,3694,25481,25939,27930,31454
NC_030808.1	157008481	157041285	ID=ONT.649.7;gene-RAB5A;ONT.649.7	0	+	157008481	157041285	0	7	111,85,256,152,123,94,1370	0,269,3674,25461,25919,27910,31434
NC_030808.1	157008482	157041290	ID=ONT.649.8;gene-RAB5A;ONT.649.8	0	+	157008482	157041290	0	7	43,88,256,152,123,94,1375	0,265,3673,25460,25918,27909,31433
NC_030808.1	157008491	157041281	ID=ONT.649.10;gene-RAB5A;ONT.649.10	0	+	157008491	157041281	0	7	100,87,256,152,123,94,1366	0,257,3664,25451,25909,27900,31424
NC_030808.1	157008481	157041285	ID=ONT.649.6;gene-RAB5A;ONT.649.6	0	+	157008481	157041285	0	7	44,86,256,152,123,94,1370	0,268,3674,25461,25919,27910,31434
NC_030808.1	157008494	157041288	ID=ONT.649.11;gene-RAB5A;ONT.649.11	0	+	157008494	157041288	0	7	28,88,256,152,123,94,1373	0,253,3661,25448,25906,27897,31421
NC_030808.1	157008487	157041289	ID=ONT.649.9;gene-RAB5A;ONT.649.9	0	+	157008487	157041289	0	6	38,85,256,152,123,1374	0,263,3668,25455,25913,31428
NC_030808.1	157008439	157041294	ID=rna-XM_018053230.1;gene-RAB5A;rna-XM_018053230.1	0	+	157008439	157041294	0	6	396,256,152,123,94,1379	0,3716,25503,25961,27952,31476
NC_030808.1	157008481	157041285	ID=ONT.649.5;gene-RAB5A;ONT.649.5	0	+	157008481	157041285	0	7	110,86,256,152,123,94,1370	0,268,3674,25461,25919,27910,31434
NC_030808.1	157008481	157041284	ID=ONT.649.4;gene-RAB5A;ONT.649.4	0	+	157008481	157041284	0	7	41,98,256,152,123,94,1369	0,256,3674,25461,25919,27910,31434
NC_030808.1	157008468	157041290	ID=ONT.649.2;gene-RAB5A;ONT.649.2	0	+	157008468	157041290	0	7	54,87,256,152,123,94,1375	0,280,3687,25474,25932,27923,31447
NC_030808.1	157008511	157041285	ID=ONT.649.12;gene-RAB5A;ONT.649.12	0	+	157008511	157041285	0	8	80,86,256,152,123,94,924,134	0,238,3644,25431,25889,27880,31404,32640
NC_030808.1	157008461	157041285	ID=ONT.649.1;gene-RAB5A;ONT.649.1	0	+	157008461	157041285	0	7	61,90,256,152,123,94,1370	0,284,3694,25481,25939,27930,31454
NC_030808.1	157008481	157041285	ID=ONT.649.7;gene-RAB5A;ONT.649.7	0	+	157008481	157041285	0	7	111,85,256,152,123,94,1370	0,269,3674,25461,25919,27910,31434
NC_030808.1	157008482	157041290	ID=ONT.649.8;gene-RAB5A;ONT.649.8	0	+	157008482	157041290	0	7	43,88,256,152,123,94,1375	0,265,3673,25460,25918,27909,31433
NC_030808.1	157008491	157041281	ID=ONT.649.10;gene-RAB5A;ONT.649.10	0	+	157008491	157041281	0	7	100,87,256,152,123,94,1366	0,257,3664,25451,25909,27900,31424
NC_030808.1	157008481	157041285	ID=ONT.649.6;gene-RAB5A;ONT.649.6	0	+	157008481	157041285	0	7	44,86,256,152,123,94,1370	0,268,3674,25461,25919,27910,31434
NC_030808.1	82514312	82526061	ID=rna-XM_013964040.2;gene-CLCN2;rna-XM_013964040.2	0	+	82514312	82526061	0	21	867,156,78,79,126,85,102,85,156,70,111,214,134,173,115,74,60,39,105,87,595	0,936,1199,1367,1544,1772,1945,2848,3073,3612,3917,4252,4777,5153,5455,5745,6048,6253,6464,10932,11154
NC_030808.1	82511211	82520491	ID=rna-XM_013964037.2;gene-CLCN2;rna-XM_013964037.2	0	+	82511211	82520491	0	20	807,157,132,129,134,78,79,126,85,102,85,156,70,111,214,134,173,115,117,131	0,3059,3365,3839,4059,4300,4468,4645,4873,5046,5949,6174,6713,7018,7353,7878,8254,8556,8803,9149
NC_030808.1	82511211	82526061	ID=rna-XM_013964033.2;gene-CLCN2;rna-XM_013964033.2	0	+	82511211	82526061	0	24	807,157,132,129,134,78,79,126,85,102,85,156,70,111,214,134,173,115,74,60,39,105,87,595	0,3059,3365,3839,4059,4300,4468,4645,4873,5046,5949,6174,6713,7018,7353,7878,8254,8556,8846,9149,9354,9565,14033,14255
NC_030808.1	82511211	82520491	ID=rna-XM_013964037.2;gene-CLCN2;rna-XM_013964037.2	0	+	82511211	82520491	0	20	807,157,132,129,134,78,79,126,85,102,85,156,70,111,214,134,173,115,117,131	0,3059,3365,3839,4059,4300,4468,4645,4873,5046,5949,6174,6713,7018,7353,7878,8254,8556,8803,9149
NC_030808.1	82511211	82526061	ID=rna-XM_013964033.2;gene-CLCN2;rna-XM_013964033.2	0	+	82511211	82526061	0	24	807,157,132,129,134,78,79,126,85,102,85,156,70,111,214,134,173,115,74,60,39,105,87,595	0,3059,3365,3839,4059,4300,4468,4645,4873,5046,5949,6174,6713,7018,7353,7878,8254,8556,8846,9149,9354,9565,14033,14255
NC_030808.1	3678628	3678925	ID=ONT.698.1;ONT.698;ONT.698.1	0	-	3678628	3678925	0	1	297	0
NC_030808.1	131766226	131804330	ID=ONT.1138.7;gene-IL20RB;ONT.1138.7	0	-	131766226	131804330	0	8	285,1669,143,151,125,191,127,219	0,362,7716,11659,13984,18192,19940,37885
NC_030808.1	131764160	131804358	ID=ONT.1138.4;gene-IL20RB;ONT.1138.4	0	-	131764160	131804358	0	8	2389,1631,143,151,125,191,127,247	0,2466,9782,13725,16050,20258,22006,39951
NC_030808.1	131768148	131804379	ID=rna-XM_013966126.2;gene-IL20RB;rna-XM_013966126.2	0	-	131768148	131804379	0	7	109,205,151,125,191,127,268	0,5732,9737,12062,16270,18018,35963
NC_030808.1	131766226	131804330	ID=ONT.1138.6;gene-IL20RB;ONT.1138.6	0	-	131766226	131804330	0	8	325,1631,143,151,125,191,127,219	0,400,7716,11659,13984,18192,19940,37885
NC_030808.1	131767839	131804378	ID=rna-XM_005675529.3;gene-IL20RB;rna-XM_005675529.3	0	-	131767839	131804378	0	7	418,143,151,125,191,127,267	0,6103,10046,12371,16579,18327,36272
NC_030808.1	131766226	131804358	ID=ONT.1138.8;gene-IL20RB;ONT.1138.8	0	-	131766226	131804358	0	8	248,1707,143,151,125,191,127,247	0,324,7716,11659,13984,18192,19940,37885
NC_030808.1	131767840	131804352	ID=ONT.1138.10;gene-IL20RB;ONT.1138.10	0	-	131767840	131804352	0	6	417,151,125,191,127,241	0,10045,12370,16578,18326,36271
NC_030808.1	131764160	131804356	ID=ONT.1138.3;gene-IL20RB;ONT.1138.3	0	-	131764160	131804356	0	8	2315,1707,143,151,125,191,127,245	0,2390,9782,13725,16050,20258,22006,39951
NC_030808.1	131764160	131804358	ID=ONT.1138.5;gene-IL20RB;ONT.1138.5	0	-	131764160	131804358	0	8	2342,1679,143,151,125,191,127,247	0,2418,9782,13725,16050,20258,22006,39951
NC_030808.1	131764160	131804358	ID=ONT.1138.4;gene-IL20RB;ONT.1138.4	0	-	131764160	131804358	0	8	2389,1631,143,151,125,191,127,247	0,2466,9782,13725,16050,20258,22006,39951
NC_030808.1	131768148	131804379	ID=rna-XM_013966126.2;gene-IL20RB;rna-XM_013966126.2	0	-	131768148	131804379	0	7	109,205,151,125,191,127,268	0,5732,9737,12062,16270,18018,35963
NC_030808.1	131766226	131804330	ID=ONT.1138.6;gene-IL20RB;ONT.1138.6	0	-	131766226	131804330	0	8	325,1631,143,151,125,191,127,219	0,400,7716,11659,13984,18192,19940,37885
NC_030808.1	131767839	131804378	ID=rna-XM_005675529.3;gene-IL20RB;rna-XM_005675529.3	0	-	131767839	131804378	0	7	418,143,151,125,191,127,267	0,6103,10046,12371,16579,18327,36272
NC_030808.1	131766226	131804358	ID=ONT.1138.8;gene-IL20RB;ONT.1138.8	0	-	131766226	131804358	0	8	248,1707,143,151,125,191,127,247	0,324,7716,11659,13984,18192,19940,37885
NC_030808.1	131767840	131804352	ID=ONT.1138.10;gene-IL20RB;ONT.1138.10	0	-	131767840	131804352	0	6	417,151,125,191,127,241	0,10045,12370,16578,18326,36271
NC_030808.1	131764160	131804356	ID=ONT.1138.3;gene-IL20RB;ONT.1138.3	0	-	131764160	131804356	0	8	2315,1707,143,151,125,191,127,245	0,2390,9782,13725,16050,20258,22006,39951
NC_030808.1	131764160	131804358	ID=ONT.1138.5;gene-IL20RB;ONT.1138.5	0	-	131764160	131804358	0	8	2342,1679,143,151,125,191,127,247	0,2418,9782,13725,16050,20258,22006,39951
NC_030808.1	66138663	66139255	ID=ONT.873.1;ONT.873;ONT.873.1	0	-	66138663	66139255	0	1	592	0
NC_030808.1	148396192	148397991	ID=rna-XM_018052749.1;gene-LOC108636584;rna-XM_018052749.1	0	+	148396192	148397991	0	1	1799	0
NC_030808.1	148396342	148397991	ID=rna-XM_018052752.1;gene-LOC108636584;rna-XM_018052752.1	0	+	148396342	148397991	0	2	116,1399	0,250
NC_030808.1	148396192	148397991	ID=rna-XM_018052750.1;gene-LOC108636584;rna-XM_018052750.1	0	+	148396192	148397991	0	2	562,1156	0,643
NC_030808.1	148396342	148397991	ID=rna-XM_018052752.1;gene-LOC108636584;rna-XM_018052752.1	0	+	148396342	148397991	0	2	116,1399	0,250
NC_030808.1	148396192	148397991	ID=rna-XM_018052750.1;gene-LOC108636584;rna-XM_018052750.1	0	+	148396192	148397991	0	2	562,1156	0,643
NC_030808.1	125791906	125850442	ID=rna-XM_018049548.1;gene-TRPC1;rna-XM_018049548.1	0	-	125791906	125850442	0	13	1912,195,202,212,144,140,337,196,132,203,102,155,618	0,2956,3450,8284,16187,17976,24076,28507,30236,35231,39266,45550,57918
NC_030808.1	125791906	125850442	ID=rna-XM_005675480.3;gene-TRPC1;rna-XM_005675480.3	0	-	125791906	125850442	0	13	1912,195,202,176,144,140,337,196,132,203,102,155,618	0,2956,3450,8284,16187,17976,24076,28507,30236,35231,39266,45550,57918
NC_030808.1	125791906	125850442	ID=rna-XM_013965934.2;gene-TRPC1;rna-XM_013965934.2	0	-	125791906	125850442	0	12	1912,195,202,176,144,140,337,196,132,203,155,618	0,2956,3450,8284,16187,17976,24076,28507,30236,35231,45550,57918
NC_030808.1	125791906	125849967	ID=rna-XM_018049566.1;gene-TRPC1;rna-XM_018049566.1	0	-	125791906	125849967	0	11	1912,195,202,212,144,140,337,196,132,203,143	0,2956,3450,8284,16187,17976,24076,28507,30236,35231,57918
NC_030808.1	125791906	125850113	ID=rna-XM_018049540.1;gene-TRPC1;rna-XM_018049540.1	0	-	125791906	125850113	0	12	1912,195,202,212,144,140,337,196,132,203,155,289	0,2956,3450,8284,16187,17976,24076,28507,30236,35231,45550,57918
NC_030808.1	125791906	125850442	ID=rna-XM_005675480.3;gene-TRPC1;rna-XM_005675480.3	0	-	125791906	125850442	0	13	1912,195,202,176,144,140,337,196,132,203,102,155,618	0,2956,3450,8284,16187,17976,24076,28507,30236,35231,39266,45550,57918
NC_030808.1	125791906	125850442	ID=rna-XM_013965934.2;gene-TRPC1;rna-XM_013965934.2	0	-	125791906	125850442	0	12	1912,195,202,176,144,140,337,196,132,203,155,618	0,2956,3450,8284,16187,17976,24076,28507,30236,35231,45550,57918
NC_030808.1	125791906	125849967	ID=rna-XM_018049566.1;gene-TRPC1;rna-XM_018049566.1	0	-	125791906	125849967	0	11	1912,195,202,212,144,140,337,196,132,203,143	0,2956,3450,8284,16187,17976,24076,28507,30236,35231,57918
NC_030808.1	125791906	125850113	ID=rna-XM_018049540.1;gene-TRPC1;rna-XM_018049540.1	0	-	125791906	125850113	0	12	1912,195,202,212,144,140,337,196,132,203,155,289	0,2956,3450,8284,16187,17976,24076,28507,30236,35231,45550,57918
NC_030808.1	138499040	138621075	ID=rna-XM_018051436.1;gene-ATP2C1;rna-XM_018051436.1	0	-	138499040	138621075	0	27	1087,142,96,148,117,69,167,51,98,171,157,105,90,96,98,125,67,76,69,156,109,62,36,90,117,111,170	0,2572,3635,4674,5621,6387,7634,8681,15274,17454,20292,26181,28052,28230,30368,35633,42457,44930,45927,47522,64677,65139,68764,71016,74792,76197,121865
NC_030808.1	138499040	138621021	ID=rna-XM_018051417.1;gene-ATP2C1;rna-XM_018051417.1	0	-	138499040	138621021	0	29	1087,142,96,148,117,69,167,51,98,171,157,105,90,96,98,125,67,76,69,156,109,62,36,90,117,111,64,179,116	0,2572,3635,4674,5621,6387,7634,8681,15274,17454,20292,26181,28052,28230,30368,35633,42457,44930,45927,47522,64677,65139,68764,71016,74792,76197,77489,121419,121865
NC_030808.1	138499040	138620973	ID=rna-XM_018051427.1;gene-ATP2C1;rna-XM_018051427.1	0	-	138499040	138620973	0	29	1087,142,96,148,117,69,167,51,98,171,157,105,90,96,98,125,67,76,69,156,109,62,36,90,117,111,64,68,68	0,2572,3635,4674,5621,6387,7634,8681,15274,17454,20292,26181,28052,28230,30368,35633,42457,44930,45927,47522,64677,65139,68764,71016,74792,76197,77489,121419,121865
NC_030808.1	138499040	138621021	ID=rna-XM_018051432.1;gene-ATP2C1;rna-XM_018051432.1	0	-	138499040	138621021	0	28	1087,142,96,148,117,69,167,51,98,171,157,105,90,96,98,125,67,76,69,156,109,62,36,90,117,111,179,116	0,2572,3635,4674,5621,6387,7634,8681,15274,17454,20292,26181,28052,28230,30368,35633,42457,44930,45927,47522,64677,65139,68764,71016,74792,76197,121419,121865
NC_030808.1	138497974	138651086	ID=rna-XM_018051409.1;gene-ATP2C1;rna-XM_018051409.1	0	-	138497974	138651086	0	27	2153,142,96,148,117,69,167,51,98,171,157,105,90,96,98,125,67,76,69,156,109,62,36,90,117,111,412	0,3638,4701,5740,6687,7453,8700,9747,16340,18520,21358,27247,29118,29296,31434,36699,43523,45996,46993,48588,65743,66205,69830,72082,75858,77263,152700
NC_030808.1	138499040	138621021	ID=rna-XM_018051417.1;gene-ATP2C1;rna-XM_018051417.1	0	-	138499040	138621021	0	29	1087,142,96,148,117,69,167,51,98,171,157,105,90,96,98,125,67,76,69,156,109,62,36,90,117,111,64,179,116	0,2572,3635,4674,5621,6387,7634,8681,15274,17454,20292,26181,28052,28230,30368,35633,42457,44930,45927,47522,64677,65139,68764,71016,74792,76197,77489,121419,121865
NC_030808.1	138499040	138620973	ID=rna-XM_018051427.1;gene-ATP2C1;rna-XM_018051427.1	0	-	138499040	138620973	0	29	1087,142,96,148,117,69,167,51,98,171,157,105,90,96,98,125,67,76,69,156,109,62,36,90,117,111,64,68,68	0,2572,3635,4674,5621,6387,7634,8681,15274,17454,20292,26181,28052,28230,30368,35633,42457,44930,45927,47522,64677,65139,68764,71016,74792,76197,77489,121419,121865
NC_030808.1	138499040	138621021	ID=rna-XM_018051432.1;gene-ATP2C1;rna-XM_018051432.1	0	-	138499040	138621021	0	28	1087,142,96,148,117,69,167,51,98,171,157,105,90,96,98,125,67,76,69,156,109,62,36,90,117,111,179,116	0,2572,3635,4674,5621,6387,7634,8681,15274,17454,20292,26181,28052,28230,30368,35633,42457,44930,45927,47522,64677,65139,68764,71016,74792,76197,121419,121865
NC_030808.1	138497974	138651086	ID=rna-XM_018051409.1;gene-ATP2C1;rna-XM_018051409.1	0	-	138497974	138651086	0	27	2153,142,96,148,117,69,167,51,98,171,157,105,90,96,98,125,67,76,69,156,109,62,36,90,117,111,412	0,3638,4701,5740,6687,7453,8700,9747,16340,18520,21358,27247,29118,29296,31434,36699,43523,45996,46993,48588,65743,66205,69830,72082,75858,77263,152700
NC_030808.1	71085338	71130343	ID=rna-XM_013963575.2;gene-SENP5;rna-XM_013963575.2	0	+	71085338	71130343	0	9	182,1541,106,139,48,78,138,51,738	0,17542,25769,26030,26423,32527,38873,43353,44267
NC_030808.1	71085338	71133963	ID=rna-XM_013963585.2;gene-SENP5;rna-XM_013963585.2	0	+	71085338	71133963	0	10	182,563,106,139,48,78,138,84,51,4358	0,17542,25769,26030,26423,32527,38873,41890,43353,44267
NC_030808.1	71085338	71133812	ID=rna-XM_005675076.3;gene-SENP5;rna-XM_005675076.3	0	+	71085338	71133812	0	10	182,1541,106,139,48,78,138,84,51,4207	0,17542,25769,26030,26423,32527,38873,41890,43353,44267
NC_030808.1	71085338	71133963	ID=rna-XM_013963585.2;gene-SENP5;rna-XM_013963585.2	0	+	71085338	71133963	0	10	182,563,106,139,48,78,138,84,51,4358	0,17542,25769,26030,26423,32527,38873,41890,43353,44267
NC_030808.1	71085338	71133812	ID=rna-XM_005675076.3;gene-SENP5;rna-XM_005675076.3	0	+	71085338	71133812	0	10	182,1541,106,139,48,78,138,84,51,4207	0,17542,25769,26030,26423,32527,38873,41890,43353,44267
NC_030808.1	152074726	152125699	ID=rna-XM_018052948.1;gene-CAPN7;rna-XM_018052948.1	0	+	152074726	152125699	0	21	397,109,158,68,201,87,127,86,94,147,107,121,145,100,136,76,146,63,131,93,1147	0,2582,9766,11506,13557,15474,21200,22139,23448,25271,27423,28262,41022,41282,42001,42711,45867,46770,47366,49639,49826
NC_030808.1	9244179	9246830	ID=ONT.730.1;ONT.730;ONT.730.1	0	-	9244179	9246830	0	2	208,281	0,2370
NC_030808.1	110657300	110937632	ID=rna-XM_005675409.3;gene-KCNAB1;rna-XM_005675409.3	0	-	110657300	110937632	0	14	1696,89,121,95,121,86,87,44,45,45,80,38,44,1133	0,7399,11897,21841,23032,23822,63524,71319,73250,76824,79272,84003,123521,279199
NC_030808.1	110657300	111104745	ID=rna-XM_005675408.3;gene-KCNAB1;rna-XM_005675408.3	0	-	110657300	111104745	0	14	1696,89,121,95,121,86,87,44,45,45,80,38,44,448	0,7399,11897,21841,23032,23822,63524,71319,73250,76824,79272,84003,123521,446997
NC_030808.1	110657300	111104745	ID=rna-XM_005675408.3;gene-KCNAB1;rna-XM_005675408.3	0	-	110657300	111104745	0	14	1696,89,121,95,121,86,87,44,45,45,80,38,44,448	0,7399,11897,21841,23032,23822,63524,71319,73250,76824,79272,84003,123521,446997
NC_030808.1	96633812	96703313	ID=rna-XM_005675332.3;gene-PRKCI;rna-XM_005675332.3	0	-	96633812	96703313	0	18	841,116,90,80,126,88,136,87,98,177,59,55,141,86,51,90,122,355	0,4341,5228,6973,8423,9621,15089,17151,17880,18419,21596,22661,25037,26549,32874,34535,52870,69146
NC_030808.1	109705011	109711074	ID=rna-XM_018048475.1;gene-PTX3;rna-XM_018048475.1	0	-	109705011	109711074	0	3	1165,405,275	0,4976,5788
NC_030808.1	118881781	118914126	ID=rna-XM_005675465.3;gene-CPA3;rna-XM_005675465.3	0	-	118881781	118914126	0	11	561,85,203,91,111,102,102,103,125,76,82	0,12324,14093,15641,16865,18896,20369,20580,28928,32090,32263
NC_030808.1	118902354	118914127	ID=ONT.1100.3;gene-CPA3;ONT.1100.3	0	-	118902354	118914127	0	4	110,125,76,83	0,8355,11517,11690
NC_030808.1	118902354	118914127	ID=ONT.1100.3;gene-CPA3;ONT.1100.3	0	-	118902354	118914127	0	4	110,125,76,83	0,8355,11517,11690
NC_030808.1	65965277	66016227	ID=rna-XM_005675012.2;gene-EAF2;rna-XM_005675012.2	0	+	65965277	66016227	0	6	292,95,137,146,258,434	0,11551,19791,21947,31367,50516
NC_030808.1	44478884	44479071	ID=ONT.785.1;ONT.785;ONT.785.1	0	-	44478884	44479071	0	1	187	0
NC_030808.1	2269447	2270506	ID=ONT.675.1;ONT.675;ONT.675.1	0	-	2269447	2270506	0	1	1059	0
NC_030808.1	119299471	119299781	ID=ONT.481.1;ONT.481;ONT.481.1	0	+	119299471	119299781	0	1	310	0
NC_030808.1	139742336	140575741	ID=rna-XM_018051616.1;gene-DSCAM;rna-XM_018051616.1	0	-	139742336	140575741	0	33	474,303,198,150,116,31,177,291,189,99,164,118,154,134,156,147,241,71,168,129,97,197,174,120,279,276,297,276,279,147,147,318,525	0,16993,18804,29791,34827,41718,54633,58190,60069,64312,66080,68424,72052,96378,106384,114775,116559,136090,146175,155286,156231,158104,229104,264314,283941,313799,314802,325751,331411,344761,666922,687383,832880
NC_030808.1	70761710	70762062	ID=ONT.907.1;ONT.907;ONT.907.1	0	-	70761710	70762062	0	1	352	0
NC_030808.1	77024308	77088801	ID=rna-XM_005675124.3;gene-P3H2;rna-XM_005675124.3	0	+	77024308	77088801	0	15	122,153,190,132,143,90,41,95,128,96,151,118,76,141,207	0,16227,18594,31887,33814,34761,36693,39291,46646,47571,48230,49253,50811,56453,64286
NC_030808.1	76911045	77080878	ID=rna-XM_018046612.1;gene-P3H2;rna-XM_018046612.1	0	+	76911045	77080878	0	13	599,153,190,132,143,90,41,95,128,96,151,118,117	0,129490,131857,145150,147077,148024,149956,152554,159909,160834,161493,162516,169716
NC_030808.1	76910758	77089601	ID=rna-XM_018046610.1;gene-P3H2;rna-XM_018046610.1	0	+	76910758	77089601	0	15	886,153,190,132,143,90,41,95,128,96,151,118,76,141,1007	0,129777,132144,145437,147364,148311,150243,152841,160196,161121,161780,162803,164361,170003,177836
NC_030808.1	76911045	77080878	ID=rna-XM_018046612.1;gene-P3H2;rna-XM_018046612.1	0	+	76911045	77080878	0	13	599,153,190,132,143,90,41,95,128,96,151,118,117	0,129490,131857,145150,147077,148024,149956,152554,159909,160834,161493,162516,169716
NC_030808.1	76910758	77089601	ID=rna-XM_018046610.1;gene-P3H2;rna-XM_018046610.1	0	+	76910758	77089601	0	15	886,153,190,132,143,90,41,95,128,96,151,118,76,141,1007	0,129777,132144,145437,147364,148311,150243,152841,160196,161121,161780,162803,164361,170003,177836
NC_030808.1	134330089	134330253	ID=ONT.1153.1;ONT.1153;ONT.1153.1	0	-	134330089	134330253	0	1	164	0
NC_030808.1	149542082	149542304	ID=ONT.1244.1;ONT.1244;ONT.1244.1	0	-	149542082	149542304	0	1	222	0
NC_030808.1	98924502	98934080	ID=ONT.414.8;gene-GOLIM4;ONT.414.8	0	+	98924502	98934080	0	3	143,81,1711	0,7483,7867
NC_030808.1	98850630	98934087	ID=rna-XM_005675352.3;gene-GOLIM4;rna-XM_005675352.3	0	+	98850630	98934087	0	16	471,75,50,54,151,83,84,159,330,251,83,110,168,69,81,1718	0,47609,48883,50759,52629,56752,57370,60543,64548,66989,67693,69815,72605,73946,81355,81739
NC_030808.1	98850628	98934087	ID=rna-XM_005675354.3;gene-GOLIM4;rna-XM_005675354.3	0	+	98850628	98934087	0	15	473,75,50,54,151,83,159,330,251,83,110,168,69,81,1718	0,47611,48885,50761,52631,56754,60545,64550,66991,67695,69817,72607,73948,81357,81741
NC_030808.1	98850560	98934087	ID=rna-XM_005675353.3;gene-GOLIM4;rna-XM_005675353.3	0	+	98850560	98934087	0	16	541,75,50,54,151,83,84,159,330,251,80,110,168,69,81,1718	0,47679,48953,50829,52699,56822,57440,60613,64618,67059,67763,69885,72675,74016,81425,81809
NC_030808.1	98850623	98934087	ID=rna-XM_005675355.3;gene-GOLIM4;rna-XM_005675355.3	0	+	98850623	98934087	0	15	478,75,50,54,151,83,159,330,251,80,110,168,69,81,1718	0,47616,48890,50766,52636,56759,60550,64555,66996,67700,69822,72612,73953,81362,81746
NC_030808.1	98850630	98934087	ID=rna-XM_005675352.3;gene-GOLIM4;rna-XM_005675352.3	0	+	98850630	98934087	0	16	471,75,50,54,151,83,84,159,330,251,83,110,168,69,81,1718	0,47609,48883,50759,52629,56752,57370,60543,64548,66989,67693,69815,72605,73946,81355,81739
NC_030808.1	98850628	98934087	ID=rna-XM_005675354.3;gene-GOLIM4;rna-XM_005675354.3	0	+	98850628	98934087	0	15	473,75,50,54,151,83,159,330,251,83,110,168,69,81,1718	0,47611,48885,50761,52631,56754,60545,64550,66991,67695,69817,72607,73948,81357,81741
NC_030808.1	98850560	98934087	ID=rna-XM_005675353.3;gene-GOLIM4;rna-XM_005675353.3	0	+	98850560	98934087	0	16	541,75,50,54,151,83,84,159,330,251,80,110,168,69,81,1718	0,47679,48953,50829,52699,56822,57440,60613,64618,67059,67763,69885,72675,74016,81425,81809
NC_030808.1	98850623	98934087	ID=rna-XM_005675355.3;gene-GOLIM4;rna-XM_005675355.3	0	+	98850623	98934087	0	15	478,75,50,54,151,83,159,330,251,80,110,168,69,81,1718	0,47616,48890,50766,52636,56759,60550,64555,66996,67700,69822,72612,73953,81362,81746
NC_030808.1	96570612	96599054	ID=rna-XM_018047860.1;gene-SKIL;rna-XM_018047860.1	0	-	96570612	96599054	0	7	4362,225,242,233,98,1761,410	0,5031,5545,9063,10816,24614,28032
NC_030808.1	96570612	96599056	ID=rna-XM_018047866.1;gene-SKIL;rna-XM_018047866.1	0	-	96570612	96599056	0	7	4362,156,242,233,98,1761,412	0,5100,5545,9063,10816,24614,28032
NC_030808.1	96570612	96599056	ID=rna-XM_018047866.1;gene-SKIL;rna-XM_018047866.1	0	-	96570612	96599056	0	7	4362,156,242,233,98,1761,412	0,5100,5545,9063,10816,24614,28032
NC_030808.1	146142209	146142747	ID=ONT.1223.1;ONT.1223;ONT.1223.1	0	-	146142209	146142747	0	1	538	0
NC_030808.1	44355712	44411465	ID=rna-XM_018058802.1;gene-TBC1D23;rna-XM_018058802.1	0	+	44355712	44411465	0	18	54,112,106,205,124,125,47,104,123,93,171,43,110,140,89,136,195,1642	0,17846,19800,21153,25843,28698,28912,29778,31236,32634,35977,38041,40206,44463,48872,51358,53099,54111
NC_030808.1	44355430	44411465	ID=ONT.146.2;gene-TBC1D23;ONT.146.2	0	+	44355430	44411465	0	18	336,106,205,124,125,47,104,123,93,171,43,110,140,45,89,136,195,1642	0,20082,21435,26125,28980,29194,30060,31518,32916,36259,38323,40488,44745,46187,49154,51640,53381,54393
NC_030808.1	44355433	44411461	ID=ONT.146.3;gene-TBC1D23;ONT.146.3	0	+	44355433	44411461	0	17	333,106,205,124,125,47,104,123,93,171,43,110,140,89,136,195,1638	0,20079,21432,26122,28977,29191,30057,31515,32913,36256,38320,40485,44742,49151,51637,53378,54390
NC_030808.1	44355464	44411459	ID=rna-XM_005674837.3;gene-TBC1D23;rna-XM_005674837.3	0	+	44355464	44411459	0	19	302,112,106,205,124,125,47,104,123,93,171,43,110,140,45,89,136,195,1636	0,18094,20048,21401,26091,28946,29160,30026,31484,32882,36225,38289,40454,44711,46153,49120,51606,53347,54359
NC_030808.1	44355430	44411465	ID=ONT.146.2;gene-TBC1D23;ONT.146.2	0	+	44355430	44411465	0	18	336,106,205,124,125,47,104,123,93,171,43,110,140,45,89,136,195,1642	0,20082,21435,26125,28980,29194,30060,31518,32916,36259,38323,40488,44745,46187,49154,51640,53381,54393
NC_030808.1	44355433	44411461	ID=ONT.146.3;gene-TBC1D23;ONT.146.3	0	+	44355433	44411461	0	17	333,106,205,124,125,47,104,123,93,171,43,110,140,89,136,195,1638	0,20079,21432,26122,28977,29191,30057,31515,32913,36256,38320,40485,44742,49151,51637,53378,54390
NC_030808.1	44355464	44411459	ID=rna-XM_005674837.3;gene-TBC1D23;rna-XM_005674837.3	0	+	44355464	44411459	0	19	302,112,106,205,124,125,47,104,123,93,171,43,110,140,45,89,136,195,1636	0,18094,20048,21401,26091,28946,29160,30026,31484,32882,36225,38289,40454,44711,46153,49120,51606,53347,54359
NC_030808.1	117260146	117260886	ID=ONT.1089.1;ONT.1089;ONT.1089.1	0	-	117260146	117260886	0	1	740	0
NC_030808.1	63984007	64005818	ID=rna-XM_005674956.3;gene-TIMMDC1;rna-XM_005674956.3	0	+	63984007	64005818	0	7	429,166,89,68,79,111,1684	0,3403,6617,7375,14468,17826,20127
NC_030808.1	63984029	64004791	ID=ONT.225.3;gene-TIMMDC1;ONT.225.3	0	+	63984029	64004791	0	7	422,166,89,68,79,111,657	0,3381,6595,7353,14446,17804,20105
NC_030808.1	63984042	63984911	ID=ONT.225.4;gene-TIMMDC1;ONT.225.4	0	+	63984042	63984911	0	1	869	0
NC_030808.1	63984029	64004791	ID=ONT.225.3;gene-TIMMDC1;ONT.225.3	0	+	63984029	64004791	0	7	422,166,89,68,79,111,657	0,3381,6595,7353,14446,17804,20105
NC_030808.1	63984042	63984911	ID=ONT.225.4;gene-TIMMDC1;ONT.225.4	0	+	63984042	63984911	0	1	869	0
NC_030808.1	3109133	3118298	ID=ONT.688.3;ONT.688;ONT.688.3	0	-	3109133	3118298	0	3	450,144,347	0,906,8818
NC_030808.1	3109132	3118272	ID=ONT.688.2;ONT.688;ONT.688.2	0	-	3109132	3118272	0	3	451,72,321	0,979,8819
NC_030808.1	3109131	3118271	ID=ONT.688.1;ONT.688;ONT.688.1	0	-	3109131	3118271	0	2	1052,320	0,8820
NC_030808.1	3109132	3118272	ID=ONT.688.2;ONT.688;ONT.688.2	0	-	3109132	3118272	0	3	451,72,321	0,979,8819
NC_030808.1	3109131	3118271	ID=ONT.688.1;ONT.688;ONT.688.1	0	-	3109131	3118271	0	2	1052,320	0,8820
NC_030808.1	141591984	141619113	ID=rna-XM_018051638.1;gene-RIPK4;rna-XM_018051638.1	0	-	141591984	141619113	0	8	2551,262,104,159,50,149,292,227	0,4271,6738,7593,10002,11899,16879,26902
NC_030808.1	19930104	19931661	ID=ONT.101.1;ONT.101;ONT.101.1	0	+	19930104	19931661	0	1	1557	0
NC_030808.1	7818402	7871968	ID=rna-XM_013965221.2;gene-ADAMTS5;rna-XM_013965221.2	0	+	7818402	7871968	0	9	726,1838,133,168,284,184,176,176,3124	0,1058,14927,27428,37342,39580,40336,42681,50442
NC_030808.1	96537062	96551940	ID=rna-XM_005675326.3;gene-CLDN11;rna-XM_005675326.3	0	-	96537062	96551940	0	3	1288,165,507	0,10245,14371
NC_030808.1	149137811	149154486	ID=rna-XM_018050712.1;gene-RIPPLY3;rna-XM_018050712.1	0	+	149137811	149154486	0	6	261,191,67,68,297,235	0,591,2353,6564,7894,16440
NC_030808.1	28059828	28060072	ID=ONT.750.1;ONT.750;ONT.750.1	0	-	28059828	28060072	0	1	244	0
NC_030808.1	135504341	135508804	ID=ONT.1165.1;gene-BFSP2;ONT.1165.1	0	-	135504341	135508804	0	3	280,221,97	0,2525,4366
NC_030808.1	135504337	135579108	ID=rna-XM_018051235.1;gene-BFSP2;rna-XM_018051235.1	0	-	135504337	135579108	0	7	284,221,132,162,157,83,557	0,2529,6028,21777,22904,29172,74214
NC_030808.1	135504342	135507112	ID=ONT.1165.2;gene-BFSP2;ONT.1165.2	0	-	135504342	135507112	0	2	279,246	0,2524
NC_030808.1	135504337	135579108	ID=rna-XM_018051235.1;gene-BFSP2;rna-XM_018051235.1	0	-	135504337	135579108	0	7	284,221,132,162,157,83,557	0,2529,6028,21777,22904,29172,74214
NC_030808.1	135504342	135507112	ID=ONT.1165.2;gene-BFSP2;ONT.1165.2	0	-	135504342	135507112	0	2	279,246	0,2524
NC_030808.1	36438587	36442276	ID=ONT.131.1;ONT.131;ONT.131.1	0	+	36438587	36442276	0	2	110,859	0,2830
NC_030808.1	64858152	64861569	ID=ONT.230.1;ONT.230;ONT.230.1	0	+	64858152	64861569	0	1	3417	0
NC_030808.1	86008315	86009287	ID=rna-XM_018047520.1;gene-LOC102174738;rna-XM_018047520.1	0	-	86008315	86009287	0	1	972	0
NC_030808.1	148530356	148530740	ID=ONT.1235.1;ONT.1235;ONT.1235.1	0	-	148530356	148530740	0	1	384	0
NC_030808.1	63469950	63610067	ID=rna-XM_018041096.1;gene-IGSF11;rna-XM_018041096.1	0	-	63469950	63610067	0	7	2341,67,123,156,208,164,659	0,3791,4974,16016,19557,21137,139458
NC_030808.1	63469950	63610067	ID=rna-XM_018041084.1;gene-IGSF11;rna-XM_018041084.1	0	-	63469950	63610067	0	7	2341,151,123,156,208,164,659	0,3791,4974,16016,19557,21137,139458
NC_030808.1	63469950	63610067	ID=rna-XM_018041084.1;gene-IGSF11;rna-XM_018041084.1	0	-	63469950	63610067	0	7	2341,151,123,156,208,164,659	0,3791,4974,16016,19557,21137,139458
NC_030808.1	139023610	139030920	ID=ONT.1180.4;gene-HMGN1;ONT.1180.4	0	-	139023610	139030920	0	4	849,129,51,156	0,3438,6543,7154
NC_030808.1	139023610	139027325	ID=ONT.1180.2;gene-HMGN1;ONT.1180.2	0	-	139023610	139027325	0	2	849,277	0,3438
NC_030808.1	139023589	139031090	ID=rna-XM_018051535.1;gene-HMGN1;rna-XM_018051535.1	0	-	139023589	139031090	0	6	870,129,51,30,33,326	0,3459,6564,6697,6812,7175
NC_030808.1	139023610	139030517	ID=ONT.1180.3;gene-HMGN1;ONT.1180.3	0	-	139023610	139030517	0	5	849,129,51,30,116	0,3438,6543,6676,6791
NC_030808.1	139023610	139027325	ID=ONT.1180.2;gene-HMGN1;ONT.1180.2	0	-	139023610	139027325	0	2	849,277	0,3438
NC_030808.1	139023589	139031090	ID=rna-XM_018051535.1;gene-HMGN1;rna-XM_018051535.1	0	-	139023589	139031090	0	6	870,129,51,30,33,326	0,3459,6564,6697,6812,7175
NC_030808.1	139023610	139030517	ID=ONT.1180.3;gene-HMGN1;ONT.1180.3	0	-	139023610	139030517	0	5	849,129,51,30,116	0,3438,6543,6676,6791
NC_030808.1	69407010	69409659	ID=ONT.250.1;ONT.250;ONT.250.1	0	+	69407010	69409659	0	2	286,238	0,2411
NC_030808.1	87658725	87698629	ID=rna-XM_018047597.1;gene-ZMAT3;rna-XM_018047597.1	0	+	87658725	87698629	0	6	245,327,120,167,101,7396	0,4641,26140,29616,29904,32508
NC_030808.1	87659054	87698629	ID=rna-XM_005675290.3;gene-ZMAT3;rna-XM_005675290.3	0	+	87659054	87698629	0	6	181,327,120,167,101,7399	0,4312,25811,29287,29575,32176
NC_030808.1	87658712	87698629	ID=rna-XM_018047588.1;gene-ZMAT3;rna-XM_018047588.1	0	+	87658712	87698629	0	6	258,327,120,167,101,7399	0,4654,26153,29629,29917,32518
NC_030808.1	87659054	87698629	ID=rna-XM_005675290.3;gene-ZMAT3;rna-XM_005675290.3	0	+	87659054	87698629	0	6	181,327,120,167,101,7399	0,4312,25811,29287,29575,32176
NC_030808.1	87658712	87698629	ID=rna-XM_018047588.1;gene-ZMAT3;rna-XM_018047588.1	0	+	87658712	87698629	0	6	258,327,120,167,101,7399	0,4654,26153,29629,29917,32518
NC_030808.1	56573836	56620773	ID=rna-XM_005674912.2;gene-TMPRSS7;rna-XM_005674912.2	0	+	56573836	56620773	0	15	125,68,191,229,131,113,107,137,108,111,117,172,269,137,273	0,6775,8387,11117,12786,15335,28154,32306,34316,36914,37928,39037,41641,43739,46664
NC_030808.1	142244253	142266328	ID=rna-XM_018051696.1;gene-TMPRSS3;rna-XM_018051696.1	0	-	142244253	142266328	0	13	1450,153,143,96,170,166,44,126,124,117,111,145,44	0,4528,5321,6536,8766,9632,10372,11764,14624,15128,16077,21435,22031
NC_030808.1	157072512	157083868	ID=ONT.650.1;ONT.650;ONT.650.1	0	+	157072512	157083868	0	2	552,462	0,10894
NC_030808.1	64539617	64540496	ID=ONT.229.1;ONT.229;ONT.229.1	0	+	64539617	64540496	0	1	879	0
NC_030808.1	56120066	56122524	ID=rna-XM_018064439.1;gene-ZBED2;rna-XM_018064439.1	0	-	56120066	56122524	0	2	2121,106	0,2352
NC_030808.1	144535368	144536547	ID=ONT.589.1;gene-LOC102172766;ONT.589.1	0	+	144535368	144536547	0	2	563,525	0,654
NC_030808.1	144535371	144536782	ID=rna-XM_018052100.1;gene-LOC102172766;rna-XM_018052100.1	0	+	144535371	144536782	0	2	546,772	0,639
NC_030808.1	144535371	144536772	ID=rna-XM_018052094.1;gene-LOC102172766;rna-XM_018052094.1	0	+	144535371	144536772	0	1	1401	0
NC_030808.1	144535369	144536547	ID=ONT.589.5;gene-LOC102172766;ONT.589.5	0	+	144535369	144536547	0	2	574,511	0,667
NC_030808.1	144535375	144536547	ID=ONT.589.9;gene-LOC102172766;ONT.589.9	0	+	144535375	144536547	0	2	832,56	0,1116
NC_030808.1	144535375	144536547	ID=ONT.589.10;gene-LOC102172766;ONT.589.10	0	+	144535375	144536547	0	2	385,51	0,1121
NC_030808.1	144535369	144536548	ID=ONT.589.7;gene-LOC102172766;ONT.589.7	0	+	144535369	144536548	0	3	288,138,536	0,424,643
NC_030808.1	144535372	144536547	ID=ONT.589.8;gene-LOC102172766;ONT.589.8	0	+	144535372	144536547	0	2	520,562	0,613
NC_030808.1	144535369	144536541	ID=ONT.589.3;gene-LOC102172766;ONT.589.3	0	+	144535369	144536541	0	2	548,532	0,640
NC_030808.1	144535369	144536547	ID=ONT.589.4;gene-LOC102172766;ONT.589.4	0	+	144535369	144536547	0	3	318,113,535	0,449,643
NC_030808.1	144535369	144536547	ID=ONT.589.6;gene-LOC102172766;ONT.589.6	0	+	144535369	144536547	0	2	548,539	0,639
NC_030808.1	144535368	144536547	ID=ONT.589.2;gene-LOC102172766;ONT.589.2	0	+	144535368	144536547	0	2	540,546	0,633
NC_030808.1	144535375	144536549	ID=ONT.589.11;gene-LOC102172766;ONT.589.11	0	+	144535375	144536549	0	3	295,227,420	0,434,754
NC_030808.1	144536086	144536547	ID=ONT.589.12;gene-LOC102172766;ONT.589.12	0	+	144536086	144536547	0	2	8,363	0,98
NC_030808.1	144535371	144536782	ID=rna-XM_018052100.1;gene-LOC102172766;rna-XM_018052100.1	0	+	144535371	144536782	0	2	546,772	0,639
NC_030808.1	144535371	144536772	ID=rna-XM_018052094.1;gene-LOC102172766;rna-XM_018052094.1	0	+	144535371	144536772	0	1	1401	0
NC_030808.1	144535369	144536547	ID=ONT.589.5;gene-LOC102172766;ONT.589.5	0	+	144535369	144536547	0	2	574,511	0,667
NC_030808.1	144535375	144536547	ID=ONT.589.9;gene-LOC102172766;ONT.589.9	0	+	144535375	144536547	0	2	832,56	0,1116
NC_030808.1	144535375	144536547	ID=ONT.589.10;gene-LOC102172766;ONT.589.10	0	+	144535375	144536547	0	2	385,51	0,1121
NC_030808.1	144535369	144536548	ID=ONT.589.7;gene-LOC102172766;ONT.589.7	0	+	144535369	144536548	0	3	288,138,536	0,424,643
NC_030808.1	144535372	144536547	ID=ONT.589.8;gene-LOC102172766;ONT.589.8	0	+	144535372	144536547	0	2	520,562	0,613
NC_030808.1	144535369	144536541	ID=ONT.589.3;gene-LOC102172766;ONT.589.3	0	+	144535369	144536541	0	2	548,532	0,640
NC_030808.1	144535369	144536547	ID=ONT.589.4;gene-LOC102172766;ONT.589.4	0	+	144535369	144536547	0	3	318,113,535	0,449,643
NC_030808.1	144535369	144536547	ID=ONT.589.6;gene-LOC102172766;ONT.589.6	0	+	144535369	144536547	0	2	548,539	0,639
NC_030808.1	144535368	144536547	ID=ONT.589.2;gene-LOC102172766;ONT.589.2	0	+	144535368	144536547	0	2	540,546	0,633
NC_030808.1	144535375	144536549	ID=ONT.589.11;gene-LOC102172766;ONT.589.11	0	+	144535375	144536549	0	3	295,227,420	0,434,754
NC_030808.1	144536086	144536547	ID=ONT.589.12;gene-LOC102172766;ONT.589.12	0	+	144536086	144536547	0	2	8,363	0,98
NC_030808.1	92417630	92418761	ID=ONT.1004.1;ONT.1004;ONT.1004.1	0	-	92417630	92418761	0	1	1131	0
NC_030808.1	72650834	72698248	ID=rna-XM_018046511.1;gene-TMEM44;rna-XM_018046511.1	0	+	72650834	72698248	0	11	956,127,94,167,87,171,141,105,159,30,4742	0,3371,5177,6370,6743,11680,13246,14984,27638,40097,42672
NC_030808.1	72650834	72698248	ID=rna-XM_018046515.1;gene-TMEM44;rna-XM_018046515.1	0	+	72650834	72698248	0	10	956,127,94,167,87,171,141,105,159,4742	0,3371,5177,6370,6743,11680,13246,14984,27638,42672
NC_030808.1	72650834	72698248	ID=rna-XM_018046509.1;gene-TMEM44;rna-XM_018046509.1	0	+	72650834	72698248	0	11	956,127,94,167,87,171,141,105,159,33,4742	0,3371,5177,6370,6743,11680,13246,14984,27638,40094,42672
NC_030808.1	72650834	72698228	ID=rna-XM_018046518.1;gene-TMEM44;rna-XM_018046518.1	0	+	72650834	72698228	0	10	956,127,94,167,87,171,141,105,159,282	0,3371,5177,6370,6743,11680,13246,14984,27638,47112
NC_030808.1	72650834	72698248	ID=rna-XM_018046515.1;gene-TMEM44;rna-XM_018046515.1	0	+	72650834	72698248	0	10	956,127,94,167,87,171,141,105,159,4742	0,3371,5177,6370,6743,11680,13246,14984,27638,42672
NC_030808.1	72650834	72698248	ID=rna-XM_018046509.1;gene-TMEM44;rna-XM_018046509.1	0	+	72650834	72698248	0	11	956,127,94,167,87,171,141,105,159,33,4742	0,3371,5177,6370,6743,11680,13246,14984,27638,40094,42672
NC_030808.1	72650834	72698228	ID=rna-XM_018046518.1;gene-TMEM44;rna-XM_018046518.1	0	+	72650834	72698228	0	10	956,127,94,167,87,171,141,105,159,282	0,3371,5177,6370,6743,11680,13246,14984,27638,47112
NC_030808.1	95979477	95980167	ID=ONT.1014.1;ONT.1014;ONT.1014.1	0	-	95979477	95980167	0	1	690	0
NC_030808.1	33891787	33893027	ID=ONT.125.1;ONT.125;ONT.125.1	0	+	33891787	33893027	0	1	1240	0
NC_030808.1	144380769	144381992	ID=ONT.1203.6;gene-LOC108636548;ONT.1203.6	0	-	144380769	144381992	0	2	157,937	0,286
NC_030808.1	144380748	144381990	ID=rna-XM_018051968.1;gene-LOC108636548;rna-XM_018051968.1	0	-	144380748	144381990	0	2	601,503	0,739
NC_030808.1	144380767	144381992	ID=ONT.1203.4;gene-LOC108636548;ONT.1203.4	0	-	144380767	144381992	0	1	1225	0
NC_030808.1	144380767	144381991	ID=ONT.1203.3;gene-LOC108636548;ONT.1203.3	0	-	144380767	144381991	0	2	573,375	0,849
NC_030808.1	144380761	144381989	ID=ONT.1203.1;gene-LOC108636548;ONT.1203.1	0	-	144380761	144381989	0	2	601,321	0,907
NC_030808.1	144380767	144399849	ID=ONT.1203.5;gene-LOC108636548;ONT.1203.5	0	-	144380767	144399849	0	2	595,325	0,18757
NC_030808.1	144380748	144381990	ID=rna-XM_018051976.1;gene-LOC108636548;rna-XM_018051976.1	0	-	144380748	144381990	0	2	695,379	0,863
NC_030808.1	144380766	144381992	ID=ONT.1203.2;gene-LOC108636548;ONT.1203.2	0	-	144380766	144381992	0	2	585,331	0,895
NC_030808.1	144380748	144381990	ID=rna-XM_018051968.1;gene-LOC108636548;rna-XM_018051968.1	0	-	144380748	144381990	0	2	601,503	0,739
NC_030808.1	144380767	144381992	ID=ONT.1203.4;gene-LOC108636548;ONT.1203.4	0	-	144380767	144381992	0	1	1225	0
NC_030808.1	144380767	144381991	ID=ONT.1203.3;gene-LOC108636548;ONT.1203.3	0	-	144380767	144381991	0	2	573,375	0,849
NC_030808.1	144380761	144381989	ID=ONT.1203.1;gene-LOC108636548;ONT.1203.1	0	-	144380761	144381989	0	2	601,321	0,907
NC_030808.1	144380767	144399849	ID=ONT.1203.5;gene-LOC108636548;ONT.1203.5	0	-	144380767	144399849	0	2	595,325	0,18757
NC_030808.1	144380748	144381990	ID=rna-XM_018051976.1;gene-LOC108636548;rna-XM_018051976.1	0	-	144380748	144381990	0	2	695,379	0,863
NC_030808.1	144380766	144381992	ID=ONT.1203.2;gene-LOC108636548;ONT.1203.2	0	-	144380766	144381992	0	2	585,331	0,895
NC_030808.1	77241584	77241835	ID=ONT.944.1;ONT.944;ONT.944.1	0	-	77241584	77241835	0	1	251	0
NC_030808.1	108987316	108987585	ID=ONT.1051.1;ONT.1051;ONT.1051.1	0	-	108987316	108987585	0	1	269	0
NC_030808.1	70584100	70586801	ID=ONT.262.1;ONT.262;ONT.262.1	0	+	70584100	70586801	0	3	68,189,144	0,934,2557
NC_030808.1	73098234	73100751	ID=rna-XM_018046555.1;gene-HES1;rna-XM_018046555.1	0	-	73098234	73100751	0	4	931,88,96,365	0,1599,1916,2152
NC_030808.1	117275604	117277724	ID=ONT.466.1;ONT.466;ONT.466.1	0	+	117275604	117277724	0	1	2120	0
NC_030808.1	76146214	76153710	ID=rna-XM_018050145.1;gene-GMNC;rna-XM_018050145.1	0	+	76146214	76153710	0	6	193,137,175,89,117,1339	0,410,1759,3610,4550,6157
NC_030808.1	82070006	82083327	ID=ONT.964.7;gene-VPS8;ONT.964.7	0	-	82070006	82083327	0	4	1222,131,69,240	0,6269,12225,13081
NC_030808.1	81795068	82092907	ID=rna-XM_018047043.1;gene-VPS8;rna-XM_018047043.1	0	-	81795068	82092907	0	47	638,81,54,166,170,81,83,82,104,43,90,148,47,90,99,85,83,57,120,72,120,73,43,52,90,223,47,90,47,91,36,75,171,81,108,60,154,68,87,125,55,33,94,131,69,238,74	0,3456,35629,74747,77715,80587,88131,88548,96012,99903,102806,112313,132535,135556,145588,147165,147939,154748,155828,161910,172794,173194,174685,188027,191320,201017,207222,232763,234475,234942,235922,237153,246372,248590,252917,254268,254426,259060,261469,262305,272687,273699,276066,281207,287163,288019,297765
NC_030808.1	81795068	82092907	ID=rna-XM_018047049.1;gene-VPS8;rna-XM_018047049.1	0	-	81795068	82092907	0	47	638,81,166,170,81,83,82,104,43,90,148,47,90,99,85,83,57,120,72,120,73,43,52,90,223,47,90,47,91,36,75,171,81,108,60,154,68,87,125,6,55,33,94,131,69,238,74	0,3456,74747,77715,80587,88131,88548,96012,99903,102806,112313,132535,135556,145588,147165,147939,154748,155828,161910,172794,173194,174685,188027,191320,201017,207222,232763,234475,234942,235922,237153,246372,248590,252917,254268,254426,259060,261469,262305,269374,272687,273699,276066,281207,287163,288019,297765
NC_030808.1	82070002	82092894	ID=ONT.964.6;gene-VPS8;ONT.964.6	0	-	82070002	82092894	0	5	1226,131,69,238,61	0,6273,12229,13085,22831
NC_030808.1	82076296	82092875	ID=ONT.964.9;gene-VPS8;ONT.964.9	0	-	82076296	82092875	0	3	110,238,42	0,6791,16537
NC_030808.1	81795071	82092896	ID=ONT.964.1;gene-VPS8;ONT.964.1	0	-	81795071	82092896	0	47	635,81,54,166,170,81,83,82,104,43,90,148,47,90,99,85,83,57,120,72,120,73,43,52,90,223,47,90,47,91,36,75,171,81,108,60,154,68,87,125,55,33,90,131,69,238,63	0,3453,35626,74744,77712,80584,88128,88545,96009,99900,102803,112310,132532,135553,145585,147162,147936,154745,155825,161907,172791,173191,174682,188024,191317,201014,207219,232760,234472,234939,235919,237150,246369,248587,252914,254265,254423,259057,261466,262302,272684,273696,276063,281204,287160,288016,297762
NC_030808.1	81795074	82092861	ID=ONT.964.3;gene-VPS8;ONT.964.3	0	-	81795074	82092861	0	47	632,81,54,166,170,81,83,82,104,43,90,148,47,90,99,85,83,57,120,72,120,73,43,52,90,223,47,90,47,91,36,75,171,81,108,60,154,68,87,125,55,33,94,135,69,238,28	0,3450,35623,74741,77709,80581,88125,88542,96006,99897,102800,112307,132529,135550,145582,147159,147933,154742,155822,161904,172788,173188,174679,188021,191314,201011,207216,232757,234469,234936,235916,237147,246366,248584,252911,254262,254420,259054,261463,262299,272681,273693,276060,281197,287157,288013,297759
NC_030808.1	82070002	82092889	ID=ONT.964.5;gene-VPS8;ONT.964.5	0	-	82070002	82092889	0	5	1222,135,69,238,56	0,6269,12229,13085,22831
NC_030808.1	81795068	82092907	ID=rna-XM_005675177.3;gene-VPS8;rna-XM_005675177.3	0	-	81795068	82092907	0	48	638,81,54,166,170,81,83,82,104,43,90,148,47,90,99,85,83,57,120,72,120,73,43,52,90,223,47,90,47,91,36,75,171,81,108,60,154,68,87,125,6,55,33,94,131,69,238,74	0,3456,35629,74747,77715,80587,88131,88548,96012,99903,102806,112313,132535,135556,145588,147165,147939,154748,155828,161910,172794,173194,174685,188027,191320,201017,207222,232763,234475,234942,235922,237153,246372,248590,252917,254268,254426,259060,261469,262305,269374,272687,273699,276066,281207,287163,288019,297765
NC_030808.1	81795068	82092907	ID=rna-XM_018047043.1;gene-VPS8;rna-XM_018047043.1	0	-	81795068	82092907	0	47	638,81,54,166,170,81,83,82,104,43,90,148,47,90,99,85,83,57,120,72,120,73,43,52,90,223,47,90,47,91,36,75,171,81,108,60,154,68,87,125,55,33,94,131,69,238,74	0,3456,35629,74747,77715,80587,88131,88548,96012,99903,102806,112313,132535,135556,145588,147165,147939,154748,155828,161910,172794,173194,174685,188027,191320,201017,207222,232763,234475,234942,235922,237153,246372,248590,252917,254268,254426,259060,261469,262305,272687,273699,276066,281207,287163,288019,297765
NC_030808.1	81795068	82092907	ID=rna-XM_018047049.1;gene-VPS8;rna-XM_018047049.1	0	-	81795068	82092907	0	47	638,81,166,170,81,83,82,104,43,90,148,47,90,99,85,83,57,120,72,120,73,43,52,90,223,47,90,47,91,36,75,171,81,108,60,154,68,87,125,6,55,33,94,131,69,238,74	0,3456,74747,77715,80587,88131,88548,96012,99903,102806,112313,132535,135556,145588,147165,147939,154748,155828,161910,172794,173194,174685,188027,191320,201017,207222,232763,234475,234942,235922,237153,246372,248590,252917,254268,254426,259060,261469,262305,269374,272687,273699,276066,281207,287163,288019,297765
NC_030808.1	82070002	82092894	ID=ONT.964.6;gene-VPS8;ONT.964.6	0	-	82070002	82092894	0	5	1226,131,69,238,61	0,6273,12229,13085,22831
NC_030808.1	82076296	82092875	ID=ONT.964.9;gene-VPS8;ONT.964.9	0	-	82076296	82092875	0	3	110,238,42	0,6791,16537
NC_030808.1	81795071	82092896	ID=ONT.964.1;gene-VPS8;ONT.964.1	0	-	81795071	82092896	0	47	635,81,54,166,170,81,83,82,104,43,90,148,47,90,99,85,83,57,120,72,120,73,43,52,90,223,47,90,47,91,36,75,171,81,108,60,154,68,87,125,55,33,90,131,69,238,63	0,3453,35626,74744,77712,80584,88128,88545,96009,99900,102803,112310,132532,135553,145585,147162,147936,154745,155825,161907,172791,173191,174682,188024,191317,201014,207219,232760,234472,234939,235919,237150,246369,248587,252914,254265,254423,259057,261466,262302,272684,273696,276063,281204,287160,288016,297762
NC_030808.1	81795074	82092861	ID=ONT.964.3;gene-VPS8;ONT.964.3	0	-	81795074	82092861	0	47	632,81,54,166,170,81,83,82,104,43,90,148,47,90,99,85,83,57,120,72,120,73,43,52,90,223,47,90,47,91,36,75,171,81,108,60,154,68,87,125,55,33,94,135,69,238,28	0,3450,35623,74741,77709,80581,88125,88542,96006,99897,102800,112307,132529,135550,145582,147159,147933,154742,155822,161904,172788,173188,174679,188021,191314,201011,207216,232757,234469,234936,235916,237147,246366,248584,252911,254262,254420,259054,261463,262299,272681,273693,276060,281197,287157,288013,297759
NC_030808.1	82070002	82092889	ID=ONT.964.5;gene-VPS8;ONT.964.5	0	-	82070002	82092889	0	5	1222,135,69,238,56	0,6269,12229,13085,22831
NC_030808.1	81795068	82092907	ID=rna-XM_005675177.3;gene-VPS8;rna-XM_005675177.3	0	-	81795068	82092907	0	48	638,81,54,166,170,81,83,82,104,43,90,148,47,90,99,85,83,57,120,72,120,73,43,52,90,223,47,90,47,91,36,75,171,81,108,60,154,68,87,125,6,55,33,94,131,69,238,74	0,3456,35629,74747,77715,80587,88131,88548,96012,99903,102806,112313,132535,135556,145588,147165,147939,154748,155828,161910,172794,173194,174685,188027,191320,201017,207222,232763,234475,234942,235922,237153,246372,248590,252917,254268,254426,259060,261469,262305,269374,272687,273699,276066,281207,287163,288019,297765
NC_030808.1	44417103	44437080	ID=rna-XM_018058876.1;gene-NIT2;rna-XM_018058876.1	0	+	44417103	44437080	0	10	86,119,121,89,94,75,79,99,56,464	0,5244,6880,8395,12652,13253,14405,16164,19122,19513
NC_030808.1	44417455	44436776	ID=ONT.147.5;gene-NIT2;ONT.147.5	0	+	44417455	44436776	0	10	386,119,140,89,94,75,79,99,56,160	0,4892,6528,8043,12300,12901,14053,15812,18770,19161
NC_030808.1	44417910	44437080	ID=rna-XM_018058859.1;gene-NIT2;rna-XM_018058859.1	0	+	44417910	44437080	0	10	55,119,121,89,94,75,79,99,56,464	0,4437,6073,7588,11845,12446,13598,15357,18315,18706
NC_030808.1	44417122	44437078	ID=rna-XM_018058893.1;gene-NIT2;rna-XM_018058893.1	0	+	44417122	44437078	0	10	67,119,140,89,94,75,79,99,56,462	0,5225,6861,8376,12633,13234,14386,16145,19103,19494
NC_030808.1	44417455	44436776	ID=ONT.147.5;gene-NIT2;ONT.147.5	0	+	44417455	44436776	0	10	386,119,140,89,94,75,79,99,56,160	0,4892,6528,8043,12300,12901,14053,15812,18770,19161
NC_030808.1	44417910	44437080	ID=rna-XM_018058859.1;gene-NIT2;rna-XM_018058859.1	0	+	44417910	44437080	0	10	55,119,121,89,94,75,79,99,56,464	0,4437,6073,7588,11845,12446,13598,15357,18315,18706
NC_030808.1	44417122	44437078	ID=rna-XM_018058893.1;gene-NIT2;rna-XM_018058893.1	0	+	44417122	44437078	0	10	67,119,140,89,94,75,79,99,56,462	0,5225,6861,8376,12633,13234,14386,16145,19103,19494
NC_030808.1	21539934	21569087	ID=rna-XM_018053490.1;gene-RBM11;rna-XM_018053490.1	0	-	21539934	21569087	0	5	134,97,73,173,510	0,16111,23291,24671,28643
NC_030808.1	21537616	21568699	ID=ONT.742.1;gene-RBM11;ONT.742.1	0	-	21537616	21568699	0	6	794,61,97,73,163,122	0,2391,18429,25609,26989,30961
NC_030808.1	21551762	21568710	ID=ONT.742.3;gene-RBM11;ONT.742.3	0	-	21551762	21568710	0	6	1384,97,73,163,72,133	0,4283,11463,12843,13827,16815
NC_030808.1	21551606	21568741	ID=rna-XM_005674770.3;gene-RBM11;rna-XM_005674770.3	0	-	21551606	21568741	0	5	1540,97,73,163,164	0,4439,11619,12999,16971
NC_030808.1	21551621	21569082	ID=rna-XM_018053315.1;gene-RBM11;rna-XM_018053315.1	0	-	21551621	21569082	0	5	1525,97,73,173,505	0,4424,11604,12984,16956
NC_030808.1	21551621	21568692	ID=rna-XM_013967692.2;gene-RBM11;rna-XM_013967692.2	0	-	21551621	21568692	0	6	1525,97,73,173,72,115	0,4424,11604,12984,13968,16956
NC_030808.1	21537616	21568699	ID=ONT.742.1;gene-RBM11;ONT.742.1	0	-	21537616	21568699	0	6	794,61,97,73,163,122	0,2391,18429,25609,26989,30961
NC_030808.1	21551762	21568710	ID=ONT.742.3;gene-RBM11;ONT.742.3	0	-	21551762	21568710	0	6	1384,97,73,163,72,133	0,4283,11463,12843,13827,16815
NC_030808.1	21551606	21568741	ID=rna-XM_005674770.3;gene-RBM11;rna-XM_005674770.3	0	-	21551606	21568741	0	5	1540,97,73,163,164	0,4439,11619,12999,16971
NC_030808.1	21551621	21569082	ID=rna-XM_018053315.1;gene-RBM11;rna-XM_018053315.1	0	-	21551621	21569082	0	5	1525,97,73,173,505	0,4424,11604,12984,16956
NC_030808.1	21551621	21568692	ID=rna-XM_013967692.2;gene-RBM11;rna-XM_013967692.2	0	-	21551621	21568692	0	6	1525,97,73,173,72,115	0,4424,11604,12984,13968,16956
NC_030808.1	112101715	112209909	ID=rna-XM_013965601.2;gene-MME;rna-XM_013965601.2	0	-	112101715	112209909	0	23	972,77,96,66,134,120,59,104,81,99,129,94,137,102,135,66,119,96,81,162,36,170,117	0,12685,13106,17588,17776,19389,25900,39521,40895,44788,45622,46889,47092,48872,53124,66208,68410,68647,68829,70125,102508,103245,108077
NC_030808.1	112101715	112207209	ID=rna-XM_013965603.2;gene-MME;rna-XM_013965603.2	0	-	112101715	112207209	0	23	972,77,96,66,134,120,59,104,81,99,129,94,137,102,135,66,119,96,81,162,36,170,149	0,12685,13106,17588,17776,19389,25900,39521,40895,44788,45622,46889,47092,48872,53124,66208,68410,68647,68829,70125,102508,103245,105345
NC_030808.1	112101715	112206121	ID=rna-XM_013965593.2;gene-MME;rna-XM_013965593.2	0	-	112101715	112206121	0	23	972,77,96,66,134,120,59,104,81,99,129,94,137,102,135,66,119,96,81,162,36,170,327	0,12685,13106,17588,17776,19389,25900,39521,40895,44788,45622,46889,47092,48872,53124,66208,68410,68647,68829,70125,102508,103245,104079
NC_030808.1	112101715	112210172	ID=rna-XM_018048650.1;gene-MME;rna-XM_018048650.1	0	-	112101715	112210172	0	23	972,77,96,66,134,120,59,104,81,99,129,94,137,102,135,66,119,96,81,162,36,170,111	0,12685,13106,17588,17776,19389,25900,39521,40895,44788,45622,46889,47092,48872,53124,66208,68410,68647,68829,70125,102508,103245,108346
NC_030808.1	112101715	112209583	ID=rna-XM_013965596.2;gene-MME;rna-XM_013965596.2	0	-	112101715	112209583	0	24	972,77,96,66,134,120,59,104,81,99,129,94,137,102,135,66,119,96,81,162,36,170,48,256	0,12685,13106,17588,17776,19389,25900,39521,40895,44788,45622,46889,47092,48872,53124,66208,68410,68647,68829,70125,102508,103245,105891,107612
NC_030808.1	112101477	112209708	ID=rna-XM_005675416.3;gene-MME;rna-XM_005675416.3	0	-	112101477	112209708	0	23	1210,77,96,66,134,120,59,104,81,99,129,94,137,102,135,66,119,96,81,162,36,170,381	0,12923,13344,17826,18014,19627,26138,39759,41133,45026,45860,47127,47330,49110,53362,66446,68648,68885,69067,70363,102746,103483,107850
NC_030808.1	112101715	112209690	ID=rna-XM_013965606.2;gene-MME;rna-XM_013965606.2	0	-	112101715	112209690	0	23	972,77,96,66,134,120,59,104,81,99,129,94,137,102,135,66,119,96,81,162,36,170,66	0,12685,13106,17588,17776,19389,25900,39521,40895,44788,45622,46889,47092,48872,53124,66208,68410,68647,68829,70125,102508,103245,107909
NC_030808.1	112101715	112207209	ID=rna-XM_013965603.2;gene-MME;rna-XM_013965603.2	0	-	112101715	112207209	0	23	972,77,96,66,134,120,59,104,81,99,129,94,137,102,135,66,119,96,81,162,36,170,149	0,12685,13106,17588,17776,19389,25900,39521,40895,44788,45622,46889,47092,48872,53124,66208,68410,68647,68829,70125,102508,103245,105345
NC_030808.1	112101715	112206121	ID=rna-XM_013965593.2;gene-MME;rna-XM_013965593.2	0	-	112101715	112206121	0	23	972,77,96,66,134,120,59,104,81,99,129,94,137,102,135,66,119,96,81,162,36,170,327	0,12685,13106,17588,17776,19389,25900,39521,40895,44788,45622,46889,47092,48872,53124,66208,68410,68647,68829,70125,102508,103245,104079
NC_030808.1	112101715	112210172	ID=rna-XM_018048650.1;gene-MME;rna-XM_018048650.1	0	-	112101715	112210172	0	23	972,77,96,66,134,120,59,104,81,99,129,94,137,102,135,66,119,96,81,162,36,170,111	0,12685,13106,17588,17776,19389,25900,39521,40895,44788,45622,46889,47092,48872,53124,66208,68410,68647,68829,70125,102508,103245,108346
NC_030808.1	112101715	112209583	ID=rna-XM_013965596.2;gene-MME;rna-XM_013965596.2	0	-	112101715	112209583	0	24	972,77,96,66,134,120,59,104,81,99,129,94,137,102,135,66,119,96,81,162,36,170,48,256	0,12685,13106,17588,17776,19389,25900,39521,40895,44788,45622,46889,47092,48872,53124,66208,68410,68647,68829,70125,102508,103245,105891,107612
NC_030808.1	112101477	112209708	ID=rna-XM_005675416.3;gene-MME;rna-XM_005675416.3	0	-	112101477	112209708	0	23	1210,77,96,66,134,120,59,104,81,99,129,94,137,102,135,66,119,96,81,162,36,170,381	0,12923,13344,17826,18014,19627,26138,39759,41133,45026,45860,47127,47330,49110,53362,66446,68648,68885,69067,70363,102746,103483,107850
NC_030808.1	112101715	112209690	ID=rna-XM_013965606.2;gene-MME;rna-XM_013965606.2	0	-	112101715	112209690	0	23	972,77,96,66,134,120,59,104,81,99,129,94,137,102,135,66,119,96,81,162,36,170,66	0,12685,13106,17588,17776,19389,25900,39521,40895,44788,45622,46889,47092,48872,53124,66208,68410,68647,68829,70125,102508,103245,107909
NC_030808.1	137317162	137966558	ID=rna-XM_018051359.1;gene-CPNE4;rna-XM_018051359.1	0	+	137317162	137966558	0	16	369,181,180,72,75,84,90,99,87,60,134,55,52,134,237,609	0,144513,400106,451484,454221,477300,480486,594340,609425,613460,624956,632219,635259,636345,643725,648787
NC_030808.1	115067689	115067985	ID=ONT.1066.1;ONT.1066;ONT.1066.1	0	-	115067689	115067985	0	1	296	0
NC_030808.1	146917861	146918224	ID=ONT.605.1;ONT.605;ONT.605.1	0	+	146917861	146918224	0	1	363	0
NC_030808.1	68911156	68956653	ID=rna-XM_005675044.2;gene-UMPS;rna-XM_005675044.2	0	+	68911156	68956653	0	6	231,154,672,176,115,549	0,18506,20654,22700,24636,44948
NC_030808.1	57707835	57782191	ID=rna-XM_018066732.1;gene-BOC;rna-XM_018066732.1	0	+	57707835	57782191	0	20	112,92,180,279,147,144,294,273,308,160,111,207,182,106,123,222,236,77,194,752	0,4195,36656,37500,55410,57339,58755,59406,61377,65653,66221,66705,67275,67880,68248,70483,71423,71827,72391,73604
NC_030808.1	57707835	57782188	ID=rna-XM_018066620.1;gene-BOC;rna-XM_018066620.1	0	+	57707835	57782188	0	20	112,92,180,279,147,144,294,273,308,163,111,207,182,106,123,222,236,77,194,749	0,4195,36656,37500,55410,57339,58755,59406,61377,65650,66221,66705,67275,67880,68248,70483,71423,71827,72391,73604
NC_030808.1	57707835	57782188	ID=rna-XM_018066680.1;gene-BOC;rna-XM_018066680.1	0	+	57707835	57782188	0	20	112,92,177,279,147,144,294,273,308,163,111,207,182,106,123,222,236,77,194,749	0,4195,36659,37500,55410,57339,58755,59406,61377,65650,66221,66705,67275,67880,68248,70483,71423,71827,72391,73604
NC_030808.1	57744585	57782188	ID=rna-XM_018066798.1;gene-BOC;rna-XM_018066798.1	0	+	57744585	57782188	0	18	86,235,147,144,294,273,308,163,111,207,182,106,123,222,236,77,194,749	0,794,18660,20589,22005,22656,24627,28900,29471,29955,30525,31130,31498,33733,34673,35077,35641,36854
NC_030808.1	57707837	57782188	ID=rna-XM_018066629.1;gene-BOC;rna-XM_018066629.1	0	+	57707837	57782188	0	22	110,57,163,92,180,279,147,144,294,273,308,163,111,207,182,106,123,222,236,77,194,749	0,602,2459,4193,36654,37498,55408,57337,58753,59404,61375,65648,66219,66703,67273,67878,68246,70481,71421,71825,72389,73602
NC_030808.1	57707835	57782188	ID=rna-XM_018066620.1;gene-BOC;rna-XM_018066620.1	0	+	57707835	57782188	0	20	112,92,180,279,147,144,294,273,308,163,111,207,182,106,123,222,236,77,194,749	0,4195,36656,37500,55410,57339,58755,59406,61377,65650,66221,66705,67275,67880,68248,70483,71423,71827,72391,73604
NC_030808.1	57707835	57782188	ID=rna-XM_018066680.1;gene-BOC;rna-XM_018066680.1	0	+	57707835	57782188	0	20	112,92,177,279,147,144,294,273,308,163,111,207,182,106,123,222,236,77,194,749	0,4195,36659,37500,55410,57339,58755,59406,61377,65650,66221,66705,67275,67880,68248,70483,71423,71827,72391,73604
NC_030808.1	57744585	57782188	ID=rna-XM_018066798.1;gene-BOC;rna-XM_018066798.1	0	+	57744585	57782188	0	18	86,235,147,144,294,273,308,163,111,207,182,106,123,222,236,77,194,749	0,794,18660,20589,22005,22656,24627,28900,29471,29955,30525,31130,31498,33733,34673,35077,35641,36854
NC_030808.1	57707837	57782188	ID=rna-XM_018066629.1;gene-BOC;rna-XM_018066629.1	0	+	57707837	57782188	0	22	110,57,163,92,180,279,147,144,294,273,308,163,111,207,182,106,123,222,236,77,194,749	0,602,2459,4193,36654,37498,55408,57337,58753,59404,61375,65648,66219,66703,67273,67878,68246,70481,71421,71825,72389,73602
NC_030808.1	72205698	72207142	ID=ONT.923.1;ONT.923;ONT.923.1	0	-	72205698	72207142	0	1	1444	0
NC_030808.1	44455579	44456440	ID=ONT.149.1;ONT.149;ONT.149.1	0	+	44455579	44456440	0	1	861	0
NC_030808.1	19803750	19804073	ID=ONT.736.1;ONT.736;ONT.736.1	0	-	19803750	19804073	0	1	323	0
NC_030808.1	17816110	17816728	ID=ONT.91.1;ONT.91;ONT.91.1	0	+	17816110	17816728	0	1	618	0
NC_030808.1	96002982	96037965	ID=rna-XM_005675321.3;gene-SLC2A2;rna-XM_005675321.3	0	+	96002982	96037965	0	11	100,93,257,125,116,163,188,105,102,204,1488	0,8111,11497,19721,22938,23921,24543,28463,32254,33206,33495
NC_030808.1	132022015	132023345	ID=ONT.1142.1;ONT.1142;ONT.1142.1	0	-	132022015	132023345	0	1	1330	0
NC_030808.1	108407039	108459141	ID=rna-XM_005675390.3;gene-GFM1;rna-XM_005675390.3	0	-	108407039	108459141	0	18	1222,54,161,145,163,83,138,57,102,138,85,155,151,117,205,133,153,197	0,1380,2239,8301,10026,22021,23183,25815,27181,28819,31535,32175,41932,44990,47242,47894,49493,51905
NC_030808.1	108435911	108459140	ID=ONT.1048.3;gene-GFM1;ONT.1048.3	0	-	108435911	108459140	0	9	85,85,155,155,117,205,133,153,196	0,2663,3303,13056,16118,18370,19022,20621,23033
NC_030808.1	108407916	108459140	ID=ONT.1048.2;gene-GFM1;ONT.1048.2	0	-	108407916	108459140	0	18	345,54,161,145,163,83,138,57,102,142,85,155,155,117,205,133,153,196	0,503,1362,7424,9149,21144,22306,24938,26304,27938,30658,31298,41051,44113,46365,47017,48616,51028
NC_030808.1	108407039	108459150	ID=ONT.1048.1;gene-GFM1;ONT.1048.1	0	-	108407039	108459150	0	18	1222,54,161,145,163,83,138,57,102,142,85,155,155,117,205,133,153,206	0,1380,2239,8301,10026,22021,23183,25815,27181,28815,31535,32175,41928,44990,47242,47894,49493,51905
NC_030808.1	108435911	108459140	ID=ONT.1048.3;gene-GFM1;ONT.1048.3	0	-	108435911	108459140	0	9	85,85,155,155,117,205,133,153,196	0,2663,3303,13056,16118,18370,19022,20621,23033
NC_030808.1	108407916	108459140	ID=ONT.1048.2;gene-GFM1;ONT.1048.2	0	-	108407916	108459140	0	18	345,54,161,145,163,83,138,57,102,142,85,155,155,117,205,133,153,196	0,503,1362,7424,9149,21144,22306,24938,26304,27938,30658,31298,41051,44113,46365,47017,48616,51028
NC_030808.1	108407039	108459150	ID=ONT.1048.1;gene-GFM1;ONT.1048.1	0	-	108407039	108459150	0	18	1222,54,161,145,163,83,138,57,102,142,85,155,155,117,205,133,153,206	0,1380,2239,8301,10026,22021,23183,25815,27181,28815,31535,32175,41928,44990,47242,47894,49493,51905
NC_030808.1	8642301	8955624	ID=rna-XM_018050523.1;gene-APP;rna-XM_018050523.1	0	+	8642301	8955624	0	18	257,168,130,113,194,203,168,57,134,75,159,129,100,222,54,101,147,1237	0,67311,97092,129376,131874,171720,189555,192358,205673,215440,216996,240184,244182,280602,289993,296623,300056,312086
NC_030808.1	8833613	8833954	ID=ONT.83.14;gene-APP;ONT.83.14	0	+	8833613	8833954	0	1	341	0
NC_030808.1	8642301	8955624	ID=rna-XM_018050829.1;gene-APP;rna-XM_018050829.1	0	+	8642301	8955624	0	15	257,168,130,113,194,203,134,75,159,129,100,222,101,147,1237	0,67311,97092,129376,131874,171720,205673,215440,216996,240184,244182,280602,296623,300056,312086
NC_030808.1	8642301	8955624	ID=rna-XM_018050701.1;gene-APP;rna-XM_018050701.1	0	+	8642301	8955624	0	16	257,168,130,113,194,203,168,134,75,159,129,100,222,101,147,1237	0,67311,97092,129376,131874,171720,189555,205673,215440,216996,240184,244182,280602,296623,300056,312086
NC_030808.1	8642301	8955624	ID=rna-XM_018050752.1;gene-APP;rna-XM_018050752.1	0	+	8642301	8955624	0	16	257,168,130,113,194,203,134,75,159,129,100,222,54,101,147,1237	0,67311,97092,129376,131874,171720,205673,215440,216996,240184,244182,280602,289993,296623,300056,312086
NC_030808.1	8642301	8955624	ID=rna-XM_018050579.1;gene-APP;rna-XM_018050579.1	0	+	8642301	8955624	0	17	257,168,130,113,194,203,168,57,134,75,159,129,100,222,101,147,1237	0,67311,97092,129376,131874,171720,189555,192358,205673,215440,216996,240184,244182,280602,296623,300056,312086
NC_030808.1	8642359	8833771	ID=ONT.83.7;gene-APP;ONT.83.7	0	+	8642359	8833771	0	7	199,168,130,113,194,203,1915	0,67253,97034,129318,131816,171662,189497
NC_030808.1	8642301	8955624	ID=rna-XM_018050642.1;gene-APP;rna-XM_018050642.1	0	+	8642301	8955624	0	17	257,168,130,113,194,203,168,134,75,159,129,100,222,54,101,147,1237	0,67311,97092,129376,131874,171720,189555,205673,215440,216996,240184,244182,280602,289993,296623,300056,312086
NC_030808.1	8833613	8833954	ID=ONT.83.14;gene-APP;ONT.83.14	0	+	8833613	8833954	0	1	341	0
NC_030808.1	8642301	8955624	ID=rna-XM_018050829.1;gene-APP;rna-XM_018050829.1	0	+	8642301	8955624	0	15	257,168,130,113,194,203,134,75,159,129,100,222,101,147,1237	0,67311,97092,129376,131874,171720,205673,215440,216996,240184,244182,280602,296623,300056,312086
NC_030808.1	8642301	8955624	ID=rna-XM_018050701.1;gene-APP;rna-XM_018050701.1	0	+	8642301	8955624	0	16	257,168,130,113,194,203,168,134,75,159,129,100,222,101,147,1237	0,67311,97092,129376,131874,171720,189555,205673,215440,216996,240184,244182,280602,296623,300056,312086
NC_030808.1	8642301	8955624	ID=rna-XM_018050752.1;gene-APP;rna-XM_018050752.1	0	+	8642301	8955624	0	16	257,168,130,113,194,203,134,75,159,129,100,222,54,101,147,1237	0,67311,97092,129376,131874,171720,205673,215440,216996,240184,244182,280602,289993,296623,300056,312086
NC_030808.1	8642301	8955624	ID=rna-XM_018050579.1;gene-APP;rna-XM_018050579.1	0	+	8642301	8955624	0	17	257,168,130,113,194,203,168,57,134,75,159,129,100,222,101,147,1237	0,67311,97092,129376,131874,171720,189555,192358,205673,215440,216996,240184,244182,280602,296623,300056,312086
NC_030808.1	8642359	8833771	ID=ONT.83.7;gene-APP;ONT.83.7	0	+	8642359	8833771	0	7	199,168,130,113,194,203,1915	0,67253,97034,129318,131816,171662,189497
NC_030808.1	8642301	8955624	ID=rna-XM_018050642.1;gene-APP;rna-XM_018050642.1	0	+	8642301	8955624	0	17	257,168,130,113,194,203,168,134,75,159,129,100,222,54,101,147,1237	0,67311,97092,129376,131874,171720,189555,205673,215440,216996,240184,244182,280602,289993,296623,300056,312086
NC_030808.1	77245068	77245390	ID=ONT.945.1;ONT.945;ONT.945.1	0	-	77245068	77245390	0	1	322	0
NC_030808.1	157025064	157026953	ID=ONT.1264.1;ONT.1264;ONT.1264.1	0	-	157025064	157026953	0	1	1889	0
NC_030808.1	8917119	8917956	ID=ONT.85.1;ONT.85;ONT.85.1	0	+	8917119	8917956	0	1	837	0
NC_030808.1	87178761	87197691	ID=rna-XM_005675284.3;gene-MRPL47;rna-XM_005675284.3	0	+	87178761	87197691	0	7	253,152,61,97,131,96,396	0,2351,3037,5955,14338,16426,18534
NC_030808.1	87178569	87197691	ID=rna-XM_005675281.3;gene-MRPL47;rna-XM_005675281.3	0	+	87178569	87197691	0	7	157,152,61,97,131,96,396	0,2543,3229,6147,14530,16618,18726
NC_030808.1	87178598	87197606	ID=ONT.371.2;gene-MRPL47;ONT.371.2	0	+	87178598	87197606	0	6	128,747,97,131,96,311	0,2514,6118,14501,16589,18697
NC_030808.1	87178569	87197691	ID=rna-XM_005675281.3;gene-MRPL47;rna-XM_005675281.3	0	+	87178569	87197691	0	7	157,152,61,97,131,96,396	0,2543,3229,6147,14530,16618,18726
NC_030808.1	87178598	87197606	ID=ONT.371.2;gene-MRPL47;ONT.371.2	0	+	87178598	87197606	0	6	128,747,97,131,96,311	0,2514,6118,14501,16589,18697
NC_030808.1	142279669	142319559	ID=rna-XM_018051698.1;gene-UBASH3A;rna-XM_018051698.1	0	+	142279669	142319559	0	14	130,54,187,199,170,209,127,100,123,93,145,107,110,692	0,2300,6776,9422,14068,15706,25400,29208,30851,31996,34345,35103,37640,39198
NC_030808.1	5371272	5417805	ID=rna-XM_005674712.3;gene-MAP3K7CL;rna-XM_005674712.3	0	-	5371272	5417805	0	6	1133,116,62,109,54,289	0,17432,29330,44072,45657,46244
NC_030808.1	5371272	5417803	ID=rna-XM_013964618.2;gene-MAP3K7CL;rna-XM_013964618.2	0	-	5371272	5417803	0	5	1133,116,62,109,287	0,17432,29330,44072,46244
NC_030808.1	5371272	5417874	ID=rna-XM_013964647.2;gene-MAP3K7CL;rna-XM_013964647.2	0	-	5371272	5417874	0	5	1133,116,62,109,476	0,17432,29330,44072,46126
NC_030808.1	5371272	5417803	ID=rna-XM_013964618.2;gene-MAP3K7CL;rna-XM_013964618.2	0	-	5371272	5417803	0	5	1133,116,62,109,287	0,17432,29330,44072,46244
NC_030808.1	5371272	5417874	ID=rna-XM_013964647.2;gene-MAP3K7CL;rna-XM_013964647.2	0	-	5371272	5417874	0	5	1133,116,62,109,476	0,17432,29330,44072,46126
NC_030808.1	149569601	149570480	ID=ONT.1246.1;ONT.1246;ONT.1246.1	0	-	149569601	149570480	0	1	879	0
NC_030808.1	45938669	45949908	ID=rna-XM_018061706.1;gene-NFKBIZ;rna-XM_018061706.1	0	+	45938669	45949908	0	12	447,140,31,104,776,106,147,64,170,111,168,1393	0,2609,3240,3389,3590,5175,5777,6118,6471,7558,7797,9846
NC_030808.1	68910515	68911140	ID=ONT.889.1;ONT.889;ONT.889.1	0	-	68910515	68911140	0	1	625	0
NC_030808.1	70832524	70833149	ID=ONT.909.6;gene-WDR53;ONT.909.6	0	-	70832524	70833149	0	1	625	0
NC_030808.1	70820544	70833139	ID=rna-XM_018046257.1;gene-WDR53;rna-XM_018046257.1	0	-	70820544	70833139	0	4	776,496,73,19	0,3913,10794,12576
NC_030808.1	70821015	70821439	ID=ONT.909.5;gene-WDR53;ONT.909.5	0	-	70821015	70821439	0	1	424	0
NC_030808.1	70820544	70833167	ID=rna-XM_005675070.2;gene-WDR53;rna-XM_005675070.2	0	-	70820544	70833167	0	4	776,496,39,47	0,3913,11722,12576
NC_030808.1	70820544	70833184	ID=rna-XM_013963522.2;gene-WDR53;rna-XM_013963522.2	0	-	70820544	70833184	0	3	776,496,64	0,3913,12576
NC_030808.1	70820544	70833184	ID=rna-XM_005675069.2;gene-WDR53;rna-XM_005675069.2	0	-	70820544	70833184	0	5	776,496,73,39,64	0,3913,10794,11722,12576
NC_030808.1	70820544	70833139	ID=rna-XM_018046257.1;gene-WDR53;rna-XM_018046257.1	0	-	70820544	70833139	0	4	776,496,73,19	0,3913,10794,12576
NC_030808.1	70821015	70821439	ID=ONT.909.5;gene-WDR53;ONT.909.5	0	-	70821015	70821439	0	1	424	0
NC_030808.1	70820544	70833167	ID=rna-XM_005675070.2;gene-WDR53;rna-XM_005675070.2	0	-	70820544	70833167	0	4	776,496,39,47	0,3913,11722,12576
NC_030808.1	70820544	70833184	ID=rna-XM_013963522.2;gene-WDR53;rna-XM_013963522.2	0	-	70820544	70833184	0	3	776,496,64	0,3913,12576
NC_030808.1	70820544	70833184	ID=rna-XM_005675069.2;gene-WDR53;rna-XM_005675069.2	0	-	70820544	70833184	0	5	776,496,73,39,64	0,3913,10794,11722,12576
NC_030808.1	129998996	130000014	ID=ONT.1132.1;ONT.1132;ONT.1132.1	0	-	129998996	130000014	0	1	1018	0
NC_030808.1	53178113	53200843	ID=rna-XM_018063982.1;gene-KIAA1524;rna-XM_018063982.1	0	-	53178113	53200843	0	19	33,16,197,111,75,196,119,100,142,160,219,76,146,123,97,95,113,148,372	0,419,2661,4539,4744,5487,6612,8172,9594,10944,12522,15512,15960,16245,17244,18580,19522,20461,22358
NC_030808.1	53176702	53200839	ID=rna-XM_018063907.1;gene-KIAA1524;rna-XM_018063907.1	0	-	53176702	53200839	0	20	145,83,114,197,111,75,196,119,100,142,160,219,76,146,123,97,95,113,148,368	0,1004,1330,4072,5950,6155,6898,8023,9583,11005,12355,13933,16923,17371,17656,18655,19991,20933,21872,23769
NC_030808.1	53172697	53200836	ID=rna-XM_005674898.3;gene-KIAA1524;rna-XM_005674898.3	0	-	53172697	53200836	0	21	2712,140,83,114,197,111,75,196,119,100,142,160,219,76,146,123,97,95,113,148,365	0,3929,5009,5335,8077,9955,10160,10903,12028,13588,15010,16360,17938,20928,21376,21661,22660,23996,24938,25877,27774
NC_030808.1	53179507	53200843	ID=rna-XM_018064006.1;gene-KIAA1524;rna-XM_018064006.1	0	-	53179507	53200843	0	18	268,197,111,75,196,119,100,142,160,219,76,146,123,97,95,113,148,372	0,1267,3145,3350,4093,5218,6778,8200,9550,11128,14118,14566,14851,15850,17186,18128,19067,20964
NC_030808.1	53177768	53200795	ID=ONT.809.1;gene-KIAA1524;ONT.809.1	0	-	53177768	53200795	0	19	21,114,197,111,75,196,119,100,140,160,219,76,146,123,97,95,113,148,324	0,264,3006,4884,5089,5832,6957,8517,9939,11289,12867,15857,16305,16590,17589,18925,19867,20806,22703
NC_030808.1	53176702	53200839	ID=rna-XM_018063907.1;gene-KIAA1524;rna-XM_018063907.1	0	-	53176702	53200839	0	20	145,83,114,197,111,75,196,119,100,142,160,219,76,146,123,97,95,113,148,368	0,1004,1330,4072,5950,6155,6898,8023,9583,11005,12355,13933,16923,17371,17656,18655,19991,20933,21872,23769
NC_030808.1	53172697	53200836	ID=rna-XM_005674898.3;gene-KIAA1524;rna-XM_005674898.3	0	-	53172697	53200836	0	21	2712,140,83,114,197,111,75,196,119,100,142,160,219,76,146,123,97,95,113,148,365	0,3929,5009,5335,8077,9955,10160,10903,12028,13588,15010,16360,17938,20928,21376,21661,22660,23996,24938,25877,27774
NC_030808.1	53179507	53200843	ID=rna-XM_018064006.1;gene-KIAA1524;rna-XM_018064006.1	0	-	53179507	53200843	0	18	268,197,111,75,196,119,100,142,160,219,76,146,123,97,95,113,148,372	0,1267,3145,3350,4093,5218,6778,8200,9550,11128,14118,14566,14851,15850,17186,18128,19067,20964
NC_030808.1	53177768	53200795	ID=ONT.809.1;gene-KIAA1524;ONT.809.1	0	-	53177768	53200795	0	19	21,114,197,111,75,196,119,100,140,160,219,76,146,123,97,95,113,148,324	0,264,3006,4884,5089,5832,6957,8517,9939,11289,12867,15857,16305,16590,17589,18925,19867,20806,22703
NC_030808.1	42028336	42058376	ID=rna-XM_005674814.3;gene-MINA;rna-XM_005674814.3	0	-	42028336	42058376	0	10	463,84,89,169,103,104,129,120,466,18	0,1121,2671,4573,5687,8985,18979,20183,25996,30022
NC_030808.1	42028336	42060810	ID=rna-XM_018057168.1;gene-MINA;rna-XM_018057168.1	0	-	42028336	42060810	0	10	463,84,89,166,103,104,129,120,466,91	0,1121,2671,4573,5687,8985,18979,20183,25996,32383
NC_030808.1	42028336	42060810	ID=rna-XM_018057058.1;gene-MINA;rna-XM_018057058.1	0	-	42028336	42060810	0	10	463,84,89,169,103,104,129,120,466,91	0,1121,2671,4573,5687,8985,18979,20183,25996,32383
NC_030808.1	42028336	42060810	ID=rna-XM_018057168.1;gene-MINA;rna-XM_018057168.1	0	-	42028336	42060810	0	10	463,84,89,166,103,104,129,120,466,91	0,1121,2671,4573,5687,8985,18979,20183,25996,32383
NC_030808.1	42028336	42060810	ID=rna-XM_018057058.1;gene-MINA;rna-XM_018057058.1	0	-	42028336	42060810	0	10	463,84,89,169,103,104,129,120,466,91	0,1121,2671,4573,5687,8985,18979,20183,25996,32383
NC_030808.1	151424862	151473356	ID=rna-XM_018052898.1;gene-LOC102177934;rna-XM_018052898.1	0	+	151424862	151473356	0	13	143,202,188,211,166,165,212,132,101,57,89,109,568	0,13149,15278,16189,22183,38109,40666,42463,46031,46276,46725,47113,47926
NC_030808.1	151417146	151473349	ID=rna-XM_018052889.1;gene-LOC102177934;rna-XM_018052889.1	0	+	151417146	151473349	0	15	153,174,146,204,202,188,211,166,165,212,132,101,89,109,561	0,7685,10442,12801,20865,22994,23905,29899,45825,48382,50179,53747,54441,54829,55642
NC_030808.1	151417146	151473356	ID=rna-XM_018052883.1;gene-LOC102177934;rna-XM_018052883.1	0	+	151417146	151473356	0	16	153,174,146,204,202,188,211,166,165,212,132,101,57,89,109,568	0,7685,10442,12801,20865,22994,23905,29899,45825,48382,50179,53747,53992,54441,54829,55642
NC_030808.1	151430072	151473356	ID=rna-XM_018052907.1;gene-LOC102177934;rna-XM_018052907.1	0	+	151430072	151473356	0	12	79,188,211,166,165,212,132,101,57,89,109,568	0,10068,10979,16973,32899,35456,37253,40821,41066,41515,41903,42716
NC_030808.1	151417146	151473349	ID=rna-XM_018052889.1;gene-LOC102177934;rna-XM_018052889.1	0	+	151417146	151473349	0	15	153,174,146,204,202,188,211,166,165,212,132,101,89,109,561	0,7685,10442,12801,20865,22994,23905,29899,45825,48382,50179,53747,54441,54829,55642
NC_030808.1	151417146	151473356	ID=rna-XM_018052883.1;gene-LOC102177934;rna-XM_018052883.1	0	+	151417146	151473356	0	16	153,174,146,204,202,188,211,166,165,212,132,101,57,89,109,568	0,7685,10442,12801,20865,22994,23905,29899,45825,48382,50179,53747,53992,54441,54829,55642
NC_030808.1	151430072	151473356	ID=rna-XM_018052907.1;gene-LOC102177934;rna-XM_018052907.1	0	+	151430072	151473356	0	12	79,188,211,166,165,212,132,101,57,89,109,568	0,10068,10979,16973,32899,35456,37253,40821,41066,41515,41903,42716
NC_030808.1	143100098	143111722	ID=rna-XM_018051760.1;gene-SIK1;rna-XM_018051760.1	0	-	143100098	143111722	0	14	2316,235,276,217,123,147,224,124,125,162,64,117,171,113	0,2719,3639,4412,4733,5323,5704,6499,6846,7146,7470,10384,10952,11511
NC_030808.1	143100098	143111556	ID=rna-XM_018051761.1;gene-SIK1;rna-XM_018051761.1	0	-	143100098	143111556	0	14	2316,235,276,217,123,147,224,124,125,162,64,117,171,15	0,2719,3639,4412,4733,5323,5704,6499,6846,7146,7470,10384,10952,11443
NC_030808.1	143100098	143111556	ID=rna-XM_018051761.1;gene-SIK1;rna-XM_018051761.1	0	-	143100098	143111556	0	14	2316,235,276,217,123,147,224,124,125,162,64,117,171,15	0,2719,3639,4412,4733,5323,5704,6499,6846,7146,7470,10384,10952,11443
NC_030808.1	57089811	57110562	ID=rna-XM_005674923.3;gene-SLC35A5;rna-XM_005674923.3	0	+	57089811	57110562	0	7	235,146,99,131,68,781,1625	0,1064,6072,7495,10556,16947,19126
NC_030808.1	57089827	57110559	ID=ONT.197.2;gene-SLC35A5;ONT.197.2	0	+	57089827	57110559	0	6	219,146,99,68,781,1622	0,1048,6056,10540,16931,19110
NC_030808.1	57089831	57110558	ID=ONT.197.4;gene-SLC35A5;ONT.197.4	0	+	57089831	57110558	0	7	215,146,99,134,68,161,1621	0,1044,6052,7472,10536,16927,19106
NC_030808.1	57089822	57110561	ID=ONT.197.1;gene-SLC35A5;ONT.197.1	0	+	57089822	57110561	0	7	224,146,99,131,68,161,1624	0,1053,6061,7484,10545,16936,19115
NC_030808.1	57089808	57110562	ID=rna-XM_005674922.3;gene-SLC35A5;rna-XM_005674922.3	0	+	57089808	57110562	0	7	238,146,99,134,68,781,1625	0,1067,6075,7495,10559,16950,19129
NC_030808.1	57089827	57110559	ID=ONT.197.2;gene-SLC35A5;ONT.197.2	0	+	57089827	57110559	0	6	219,146,99,68,781,1622	0,1048,6056,10540,16931,19110
NC_030808.1	57089831	57110558	ID=ONT.197.4;gene-SLC35A5;ONT.197.4	0	+	57089831	57110558	0	7	215,146,99,134,68,161,1621	0,1044,6052,7472,10536,16927,19106
NC_030808.1	57089822	57110561	ID=ONT.197.1;gene-SLC35A5;ONT.197.1	0	+	57089822	57110561	0	7	224,146,99,131,68,161,1624	0,1053,6061,7484,10545,16936,19115
NC_030808.1	57089808	57110562	ID=rna-XM_005674922.3;gene-SLC35A5;rna-XM_005674922.3	0	+	57089808	57110562	0	7	238,146,99,134,68,781,1625	0,1067,6075,7495,10559,16950,19129
NC_030808.1	117838392	117839410	ID=ONT.468.1;ONT.468;ONT.468.1	0	+	117838392	117839410	0	1	1018	0
NC_030808.1	69442966	69586789	ID=rna-XM_018045902.1;gene-ZNF148;rna-XM_018045902.1	0	-	69442966	69586789	0	10	6732,119,84,124,126,349,136,81,122,230	0,7058,50417,51732,60349,87045,96887,105695,108735,143593
NC_030808.1	69442966	69586809	ID=rna-XM_018045895.1;gene-ZNF148;rna-XM_018045895.1	0	-	69442966	69586809	0	9	6732,119,84,124,126,349,136,81,250	0,7058,50417,51732,60349,87045,96887,105695,143593
NC_030808.1	69442966	69586363	ID=rna-XM_005675046.3;gene-ZNF148;rna-XM_005675046.3	0	-	69442966	69586363	0	9	6732,119,84,124,126,349,136,81,681	0,7058,50417,51732,60349,87045,96887,105695,142716
NC_030808.1	69442968	69586790	ID=rna-XM_018045911.1;gene-ZNF148;rna-XM_018045911.1	0	-	69442968	69586790	0	10	6730,119,84,124,126,349,44,136,81,231	0,7056,50415,51730,60347,87043,88955,96885,105693,143591
NC_030808.1	69442968	69586790	ID=rna-XM_018045912.1;gene-ZNF148;rna-XM_018045912.1	0	-	69442968	69586790	0	8	6730,119,84,124,126,136,81,231	0,7056,50415,51730,60347,96885,105693,143591
NC_030808.1	69442966	69571578	ID=rna-XM_013963386.2;gene-ZNF148;rna-XM_013963386.2	0	-	69442966	69571578	0	9	6732,119,84,124,126,349,136,81,111	0,7058,50417,51732,60349,87045,96887,105695,128501
NC_030808.1	69442966	69586809	ID=rna-XM_018045895.1;gene-ZNF148;rna-XM_018045895.1	0	-	69442966	69586809	0	9	6732,119,84,124,126,349,136,81,250	0,7058,50417,51732,60349,87045,96887,105695,143593
NC_030808.1	69442966	69586363	ID=rna-XM_005675046.3;gene-ZNF148;rna-XM_005675046.3	0	-	69442966	69586363	0	9	6732,119,84,124,126,349,136,81,681	0,7058,50417,51732,60349,87045,96887,105695,142716
NC_030808.1	69442968	69586790	ID=rna-XM_018045911.1;gene-ZNF148;rna-XM_018045911.1	0	-	69442968	69586790	0	10	6730,119,84,124,126,349,44,136,81,231	0,7056,50415,51730,60347,87043,88955,96885,105693,143591
NC_030808.1	69442968	69586790	ID=rna-XM_018045912.1;gene-ZNF148;rna-XM_018045912.1	0	-	69442968	69586790	0	8	6730,119,84,124,126,136,81,231	0,7056,50415,51730,60347,96885,105693,143591
NC_030808.1	69442966	69571578	ID=rna-XM_013963386.2;gene-ZNF148;rna-XM_013963386.2	0	-	69442966	69571578	0	9	6732,119,84,124,126,349,136,81,111	0,7058,50417,51732,60349,87045,96887,105695,128501
NC_030808.1	45619335	45620389	ID=ONT.156.1;ONT.156;ONT.156.1	0	+	45619335	45620389	0	1	1054	0
NC_030808.1	85793013	85794420	ID=ONT.369.1;ONT.369;ONT.369.1	0	+	85793013	85794420	0	1	1407	0
NC_030808.1	82575831	82607245	ID=rna-XM_018047260.1;gene-ECE2;rna-XM_018047260.1	0	-	82575831	82607245	0	20	1069,96,191,68,111,104,78,99,111,115,143,189,66,147,125,216,136,87,284,310	0,1751,1940,2338,2531,2821,3459,3638,4651,6040,6439,7275,11368,11583,11845,12420,12842,13330,26312,31104
NC_030808.1	82600985	82607208	ID=rna-XM_005675194.3;gene-ECE2;rna-XM_005675194.3	0	-	82600985	82607208	0	3	461,284,273	0,1158,5950
NC_030808.1	82571367	82589622	ID=rna-XM_018047248.1;gene-ECE2;rna-XM_018047248.1	0	-	82571367	82589622	0	19	199,96,191,68,111,104,78,99,111,115,143,189,66,147,125,216,136,87,114	0,6215,6404,6802,6995,7285,7923,8102,9115,10504,10903,11739,15832,16047,16309,16884,17306,17794,18141
NC_030808.1	82575916	82589681	ID=rna-XM_018047241.1;gene-ECE2;rna-XM_018047241.1	0	-	82575916	82589681	0	18	984,96,191,68,111,104,78,99,111,115,143,189,66,147,125,216,136,173	0,1666,1855,2253,2446,2736,3374,3553,4566,5955,6354,7190,11283,11498,11760,12335,12757,13592
NC_030808.1	82575916	82589691	ID=rna-XM_018047235.1;gene-ECE2;rna-XM_018047235.1	0	-	82575916	82589691	0	19	984,96,191,68,111,104,78,99,111,115,143,189,66,147,125,216,136,87,183	0,1666,1855,2253,2446,2736,3374,3553,4566,5955,6354,7190,11283,11498,11760,12335,12757,13245,13592
NC_030808.1	82600985	82607208	ID=rna-XM_005675194.3;gene-ECE2;rna-XM_005675194.3	0	-	82600985	82607208	0	3	461,284,273	0,1158,5950
NC_030808.1	82571367	82589622	ID=rna-XM_018047248.1;gene-ECE2;rna-XM_018047248.1	0	-	82571367	82589622	0	19	199,96,191,68,111,104,78,99,111,115,143,189,66,147,125,216,136,87,114	0,6215,6404,6802,6995,7285,7923,8102,9115,10504,10903,11739,15832,16047,16309,16884,17306,17794,18141
NC_030808.1	82575916	82589681	ID=rna-XM_018047241.1;gene-ECE2;rna-XM_018047241.1	0	-	82575916	82589681	0	18	984,96,191,68,111,104,78,99,111,115,143,189,66,147,125,216,136,173	0,1666,1855,2253,2446,2736,3374,3553,4566,5955,6354,7190,11283,11498,11760,12335,12757,13592
NC_030808.1	82575916	82589691	ID=rna-XM_018047235.1;gene-ECE2;rna-XM_018047235.1	0	-	82575916	82589691	0	19	984,96,191,68,111,104,78,99,111,115,143,189,66,147,125,216,136,87,183	0,1666,1855,2253,2446,2736,3374,3553,4566,5955,6354,7190,11283,11498,11760,12335,12757,13245,13592
NC_030808.1	106511543	106512792	ID=ONT.1040.1;ONT.1040;ONT.1040.1	0	-	106511543	106512792	0	1	1249	0
NC_030808.1	151797738	151798264	ID=ONT.633.1;ONT.633;ONT.633.1	0	+	151797738	151798264	0	1	526	0
NC_030808.1	44697097	44699555	ID=ONT.787.1;ONT.787;ONT.787.1	0	-	44697097	44699555	0	2	238,115	0,2343
NC_030808.1	95283478	95283668	ID=ONT.1008.1;ONT.1008;ONT.1008.1	0	-	95283478	95283668	0	1	190	0
NC_030808.1	34236130	34251851	ID=rna-NM_001285673.1;gene-POU1F1;rna-NM_001285673.1	0	-	34236130	34251851	0	6	211,61,165,225,72,142	0,1231,2041,4646,11832,15579
NC_030808.1	34235895	34251973	ID=rna-XM_005674793.2;gene-POU1F1;rna-XM_005674793.2	0	-	34235895	34251973	0	6	446,61,165,225,150,264	0,1466,2276,4881,12067,15814
NC_030808.1	34235895	34251973	ID=rna-XM_005674793.2;gene-POU1F1;rna-XM_005674793.2	0	-	34235895	34251973	0	6	446,61,165,225,150,264	0,1466,2276,4881,12067,15814
NC_030808.1	71986720	71987554	ID=ONT.921.1;ONT.921;ONT.921.1	0	-	71986720	71987554	0	1	834	0
NC_030808.1	63980790	63984400	ID=ONT.857.2;ONT.857;ONT.857.2	0	-	63980790	63984400	0	2	330,222	0,3388
NC_030808.1	63980789	63983899	ID=ONT.857.1;ONT.857;ONT.857.1	0	-	63980789	63983899	0	2	331,76	0,3034
NC_030808.1	63980789	63983899	ID=ONT.857.1;ONT.857;ONT.857.1	0	-	63980789	63983899	0	2	331,76	0,3034
NC_030808.1	136540095	136540579	ID=ONT.537.1;ONT.537;ONT.537.1	0	+	136540095	136540579	0	1	484	0
NC_030808.1	105608095	105610698	ID=ONT.1034.1;ONT.1034;ONT.1034.1	0	-	105608095	105610698	0	1	2603	0
NC_030808.1	3968463	3969459	ID=rna-XM_005674705.3;gene-LOC102181992;rna-XM_005674705.3	0	+	3968463	3969459	0	1	996	0
NC_030808.1	131805588	131884445	ID=rna-XM_018050821.1;gene-NCK1;rna-XM_018050821.1	0	-	131805588	131884445	0	4	9139,713,244,119	0,11059,26693,78738
NC_030808.1	131805007	131805947	ID=ONT.1139.1;gene-NCK1;ONT.1139.1	0	-	131805007	131805947	0	1	940	0
NC_030808.1	131813837	131884168	ID=rna-XM_018050814.1;gene-NCK1;rna-XM_018050814.1	0	-	131813837	131884168	0	4	890,713,244,116	0,2810,18444,70215
NC_030808.1	131813837	131884147	ID=rna-XM_018050830.1;gene-NCK1;rna-XM_018050830.1	0	-	131813837	131884147	0	4	890,713,239,95	0,2810,18444,70215
NC_030808.1	131813837	131884430	ID=rna-XM_018050839.1;gene-NCK1;rna-XM_018050839.1	0	-	131813837	131884430	0	4	890,713,239,104	0,2810,18444,70489
NC_030808.1	131814084	131828966	ID=rna-XM_018050844.1;gene-NCK1;rna-XM_018050844.1	0	-	131814084	131828966	0	3	643,713,119	0,2563,14763
NC_030808.1	131805007	131805947	ID=ONT.1139.1;gene-NCK1;ONT.1139.1	0	-	131805007	131805947	0	1	940	0
NC_030808.1	131813837	131884168	ID=rna-XM_018050814.1;gene-NCK1;rna-XM_018050814.1	0	-	131813837	131884168	0	4	890,713,244,116	0,2810,18444,70215
NC_030808.1	131813837	131884147	ID=rna-XM_018050830.1;gene-NCK1;rna-XM_018050830.1	0	-	131813837	131884147	0	4	890,713,239,95	0,2810,18444,70215
NC_030808.1	131813837	131884430	ID=rna-XM_018050839.1;gene-NCK1;rna-XM_018050839.1	0	-	131813837	131884430	0	4	890,713,239,104	0,2810,18444,70489
NC_030808.1	131814084	131828966	ID=rna-XM_018050844.1;gene-NCK1;rna-XM_018050844.1	0	-	131814084	131828966	0	3	643,713,119	0,2563,14763
NC_030808.1	151251786	151254168	ID=ONT.628.1;ONT.628;ONT.628.1	0	+	151251786	151254168	0	1	2382	0
NC_030808.1	143914619	143922224	ID=rna-XM_018051894.1;gene-PFKL;rna-XM_018051894.1	0	+	143914619	143922224	0	3	201,74,78	0,5457,7527
NC_030808.1	127775598	127801960	ID=rna-XM_005675503.2;gene-TRIM42;rna-XM_005675503.2	0	-	127775598	127801960	0	5	87,225,824,701,341	0,10250,14579,20344,26021
NC_030808.1	1977211	1978271	ID=ONT.31.1;ONT.31;ONT.31.1	0	+	1977211	1978271	0	1	1060	0
NC_030808.1	19819906	19823485	ID=ONT.97.1;ONT.97;ONT.97.1	0	+	19819906	19823485	0	1	3579	0
NC_030808.1	3863835	3864387	ID=rna-XM_005674702.3;gene-LOC102180888;rna-XM_005674702.3	0	-	3863835	3864387	0	1	552	0
NC_030808.1	117939161	117962682	ID=rna-XM_018053811.1;gene-ANKUB1;rna-XM_018053811.1	0	+	117939161	117962682	0	6	207,144,217,115,241,702	0,1490,9478,18617,22577,22819
NC_030808.1	82525973	82535295	ID=rna-XM_018047187.1;gene-FAM131A;rna-XM_018047187.1	0	-	82525973	82535295	0	7	1742,117,183,94,143,408,690	0,3248,3529,3932,6222,7008,8632
NC_030808.1	82525985	82535295	ID=rna-XM_018047196.1;gene-FAM131A;rna-XM_018047196.1	0	-	82525985	82535295	0	7	1730,117,183,94,143,61,690	0,3236,3517,3920,6210,7343,8620
NC_030808.1	82525985	82535295	ID=rna-XM_018047193.1;gene-FAM131A;rna-XM_018047193.1	0	-	82525985	82535295	0	6	1730,117,183,94,143,690	0,3236,3517,3920,6210,8620
NC_030808.1	82525985	82535295	ID=rna-XM_018047202.1;gene-FAM131A;rna-XM_018047202.1	0	-	82525985	82535295	0	5	1730,117,183,94,690	0,3236,3517,3920,8620
NC_030808.1	82525985	82535295	ID=rna-XM_018047196.1;gene-FAM131A;rna-XM_018047196.1	0	-	82525985	82535295	0	7	1730,117,183,94,143,61,690	0,3236,3517,3920,6210,7343,8620
NC_030808.1	82525985	82535295	ID=rna-XM_018047193.1;gene-FAM131A;rna-XM_018047193.1	0	-	82525985	82535295	0	6	1730,117,183,94,143,690	0,3236,3517,3920,6210,8620
NC_030808.1	82525985	82535295	ID=rna-XM_018047202.1;gene-FAM131A;rna-XM_018047202.1	0	-	82525985	82535295	0	5	1730,117,183,94,690	0,3236,3517,3920,8620
NC_030808.1	42415582	42418304	ID=rna-XM_013970332.2;gene-LOC102190992;rna-XM_013970332.2	0	+	42415582	42418304	0	2	129,921	0,1801
NC_030808.1	96816925	96875750	ID=rna-XM_005675333.3;gene-GPR160;rna-XM_005675333.3	0	-	96816925	96875750	0	3	1390,116,110	0,4975,58715
NC_030808.1	96816926	96876667	ID=ONT.1022.2;gene-GPR160;ONT.1022.2	0	-	96816926	96876667	0	4	1389,116,123,194	0,4974,58714,59547
NC_030808.1	96816925	96871416	ID=rna-XM_018047944.1;gene-GPR160;rna-XM_018047944.1	0	-	96816925	96871416	0	3	1390,116,242	0,4975,54249
NC_030808.1	96816925	96881009	ID=rna-XM_018047940.1;gene-GPR160;rna-XM_018047940.1	0	-	96816925	96881009	0	3	1390,116,53	0,4975,64031
NC_030808.1	96816925	96872183	ID=rna-XM_018047948.1;gene-GPR160;rna-XM_018047948.1	0	-	96816925	96872183	0	3	1390,116,80	0,4975,55178
NC_030808.1	96816926	96876667	ID=ONT.1022.2;gene-GPR160;ONT.1022.2	0	-	96816926	96876667	0	4	1389,116,123,194	0,4974,58714,59547
NC_030808.1	96816925	96871416	ID=rna-XM_018047944.1;gene-GPR160;rna-XM_018047944.1	0	-	96816925	96871416	0	3	1390,116,242	0,4975,54249
NC_030808.1	96816925	96881009	ID=rna-XM_018047940.1;gene-GPR160;rna-XM_018047940.1	0	-	96816925	96881009	0	3	1390,116,53	0,4975,64031
NC_030808.1	96816925	96872183	ID=rna-XM_018047948.1;gene-GPR160;rna-XM_018047948.1	0	-	96816925	96872183	0	3	1390,116,80	0,4975,55178
NC_030808.1	134894845	134988952	ID=rna-XM_018051074.1;gene-SLCO2A1;rna-XM_018051074.1	0	+	134894845	134988952	0	14	96,138,163,228,99,137,79,165,190,166,164,65,124,1977	0,45539,52402,70093,71337,73270,75559,76104,78031,79835,82504,88636,91111,92130
NC_030808.1	73902313	73920247	ID=rna-XM_013963779.2;gene-HRASLS;rna-XM_013963779.2	0	-	73902313	73920247	0	5	151,269,139,134,144	0,3661,9352,10097,17790
NC_030808.1	73868645	73920247	ID=rna-XM_018046595.1;gene-HRASLS;rna-XM_018046595.1	0	-	73868645	73920247	0	5	894,269,139,134,144	0,37329,43020,43765,51458
NC_030808.1	73896457	73920246	ID=rna-XM_005675113.3;gene-HRASLS;rna-XM_005675113.3	0	-	73896457	73920246	0	5	249,269,139,134,143	0,9517,15208,15953,23646
NC_030808.1	73868645	73920247	ID=rna-XM_018046595.1;gene-HRASLS;rna-XM_018046595.1	0	-	73868645	73920247	0	5	894,269,139,134,144	0,37329,43020,43765,51458
NC_030808.1	73896457	73920246	ID=rna-XM_005675113.3;gene-HRASLS;rna-XM_005675113.3	0	-	73896457	73920246	0	5	249,269,139,134,143	0,9517,15208,15953,23646
NC_030808.1	3298618	3299271	ID=ONT.46.1;ONT.46;ONT.46.1	0	+	3298618	3299271	0	1	653	0
NC_030808.1	144758675	144760202	ID=ONT.1211.1;ONT.1211;ONT.1211.1	0	-	144758675	144760202	0	1	1527	0
NC_030808.1	67399192	67399520	ID=ONT.885.1;ONT.885;ONT.885.1	0	-	67399192	67399520	0	1	328	0
NC_030808.1	2797213	2797849	ID=ONT.682.1;ONT.682;ONT.682.1	0	-	2797213	2797849	0	1	636	0
NC_030808.1	97121622	97125673	ID=ONT.405.1;ONT.405;ONT.405.1	0	+	97121622	97125673	0	2	298,58	0,3993
NC_030808.1	59503224	59503742	ID=ONT.217.1;ONT.217;ONT.217.1	0	+	59503224	59503742	0	1	518	0
NC_030808.1	130089250	130186513	ID=rna-XM_018049909.1;gene-CEP70;rna-XM_018049909.1	0	+	130089250	130186513	0	17	183,125,91,124,181,170,57,85,89,75,106,171,147,169,115,80,2581	0,26852,32764,32973,33415,53092,55756,65534,65715,67313,78927,88227,90311,90619,91161,92259,94682
NC_030808.1	130104316	130186513	ID=rna-XM_018049915.1;gene-CEP70;rna-XM_018049915.1	0	+	130104316	130186513	0	17	66,103,125,91,124,181,170,85,89,75,106,171,147,169,115,80,2581	0,1956,11786,17698,17907,18349,38026,50468,50649,52247,63861,73161,75245,75553,76095,77193,79616
NC_030808.1	130185633	130186717	ID=ONT.510.1;gene-CEP70;ONT.510.1	0	+	130185633	130186717	0	1	1084	0
NC_030808.1	130089233	130186513	ID=rna-XM_018049916.1;gene-CEP70;rna-XM_018049916.1	0	+	130089233	130186513	0	17	108,125,91,124,181,170,57,85,89,75,106,171,147,169,115,80,2581	0,26869,32781,32990,33432,53109,55773,65551,65732,67330,78944,88244,90328,90636,91178,92276,94699
NC_030808.1	130104165	130186513	ID=rna-XM_018049919.1;gene-CEP70;rna-XM_018049919.1	0	+	130104165	130186513	0	17	217,125,91,124,181,170,57,85,89,75,106,171,147,169,115,80,2581	0,11937,17849,18058,18500,38177,40841,50619,50800,52398,64012,73312,75396,75704,76246,77344,79767
NC_030808.1	130104316	130186513	ID=rna-XM_018049913.1;gene-CEP70;rna-XM_018049913.1	0	+	130104316	130186513	0	18	66,103,125,91,124,181,170,57,85,80,75,106,171,147,169,115,80,2581	0,1956,11786,17698,17907,18349,38026,40690,50468,50658,52247,63861,73161,75245,75553,76095,77193,79616
NC_030808.1	130104316	130186513	ID=rna-XM_018049904.1;gene-CEP70;rna-XM_018049904.1	0	+	130104316	130186513	0	18	66,103,125,91,124,181,170,57,85,89,75,106,171,147,169,115,80,2581	0,1956,11786,17698,17907,18349,38026,40690,50468,50649,52247,63861,73161,75245,75553,76095,77193,79616
NC_030808.1	130104316	130186513	ID=rna-XM_018049915.1;gene-CEP70;rna-XM_018049915.1	0	+	130104316	130186513	0	17	66,103,125,91,124,181,170,85,89,75,106,171,147,169,115,80,2581	0,1956,11786,17698,17907,18349,38026,50468,50649,52247,63861,73161,75245,75553,76095,77193,79616
NC_030808.1	130185633	130186717	ID=ONT.510.1;gene-CEP70;ONT.510.1	0	+	130185633	130186717	0	1	1084	0
NC_030808.1	130089233	130186513	ID=rna-XM_018049916.1;gene-CEP70;rna-XM_018049916.1	0	+	130089233	130186513	0	17	108,125,91,124,181,170,57,85,89,75,106,171,147,169,115,80,2581	0,26869,32781,32990,33432,53109,55773,65551,65732,67330,78944,88244,90328,90636,91178,92276,94699
NC_030808.1	130104165	130186513	ID=rna-XM_018049919.1;gene-CEP70;rna-XM_018049919.1	0	+	130104165	130186513	0	17	217,125,91,124,181,170,57,85,89,75,106,171,147,169,115,80,2581	0,11937,17849,18058,18500,38177,40841,50619,50800,52398,64012,73312,75396,75704,76246,77344,79767
NC_030808.1	130104316	130186513	ID=rna-XM_018049913.1;gene-CEP70;rna-XM_018049913.1	0	+	130104316	130186513	0	18	66,103,125,91,124,181,170,57,85,80,75,106,171,147,169,115,80,2581	0,1956,11786,17698,17907,18349,38026,40690,50468,50658,52247,63861,73161,75245,75553,76095,77193,79616
NC_030808.1	130104316	130186513	ID=rna-XM_018049904.1;gene-CEP70;rna-XM_018049904.1	0	+	130104316	130186513	0	18	66,103,125,91,124,181,170,57,85,89,75,106,171,147,169,115,80,2581	0,1956,11786,17698,17907,18349,38026,40690,50468,50649,52247,63861,73161,75245,75553,76095,77193,79616
NC_030808.1	138970081	138991195	ID=ONT.1179.3;gene-BRWD1;ONT.1179.3	0	-	138970081	138991195	0	5	2122,60,30,59,164	0,20392,20610,20780,20950
NC_030808.1	138867426	138991336	ID=rna-XM_018051507.1;gene-BRWD1;rna-XM_018051507.1	0	-	138867426	138991336	0	42	3199,924,894,168,227,167,153,147,42,73,126,121,156,62,112,83,125,108,126,190,95,132,94,184,186,226,129,135,151,99,41,101,71,101,222,161,99,151,60,30,59,305	0,12619,14506,17191,18738,22853,29848,30928,32851,33974,36932,38533,38873,41312,42323,43802,44510,46976,47177,48942,51700,55685,60401,63596,70033,73819,74216,78190,78546,81558,83192,84021,85856,93163,100573,101847,102478,104626,123047,123265,123435,123605
NC_030808.1	138867426	138991336	ID=rna-XM_018051507.1;gene-BRWD1;rna-XM_018051507.1	0	-	138867426	138991336	0	42	3199,924,894,168,227,167,153,147,42,73,126,121,156,62,112,83,125,108,126,190,95,132,94,184,186,226,129,135,151,99,41,101,71,101,222,161,99,151,60,30,59,305	0,12619,14506,17191,18738,22853,29848,30928,32851,33974,36932,38533,38873,41312,42323,43802,44510,46976,47177,48942,51700,55685,60401,63596,70033,73819,74216,78190,78546,81558,83192,84021,85856,93163,100573,101847,102478,104626,123047,123265,123435,123605
NC_030808.1	146870791	146871245	ID=ONT.1225.1;ONT.1225;ONT.1225.1	0	-	146870791	146871245	0	1	454	0
NC_030808.1	42164928	42165852	ID=rna-XM_005674878.1;gene-LOC102188254;rna-XM_005674878.1	0	+	42164928	42165852	0	1	924	0
NC_030808.1	3762860	3763711	ID=ONT.61.1;ONT.61;ONT.61.1	0	+	3762860	3763711	0	1	851	0
NC_030808.1	57074328	57074535	ID=ONT.818.1;ONT.818;ONT.818.1	0	-	57074328	57074535	0	1	207	0
NC_030808.1	65299422	65617155	ID=rna-XM_018043989.1;gene-STXBP5L;rna-XM_018043989.1	0	+	65299422	65617155	0	29	217,197,98,82,101,135,64,84,124,79,155,73,148,68,41,218,170,126,152,72,66,93,171,240,361,166,112,221,4719	0,1161,54417,78974,82782,125802,132545,150811,155893,171249,175733,180482,183632,184902,189813,195759,197716,198568,210101,212221,231740,239674,289344,292114,301523,305809,308288,312238,313014
NC_030808.1	65299422	65617155	ID=rna-XM_018044062.1;gene-STXBP5L;rna-XM_018044062.1	0	+	65299422	65617155	0	28	217,197,98,82,101,135,64,84,124,79,155,73,148,68,41,218,170,126,152,66,93,171,240,361,166,112,221,4719	0,1161,54417,78974,82782,125802,132545,150811,155893,171249,175733,180482,183632,184902,189813,195759,197716,198568,210101,231740,239674,289344,292114,301523,305809,308288,312238,313014
NC_030808.1	65299422	65617155	ID=rna-XM_018044072.1;gene-STXBP5L;rna-XM_018044072.1	0	+	65299422	65617155	0	28	217,197,98,82,101,135,64,84,124,79,155,73,148,68,41,218,170,126,152,72,66,171,240,361,166,112,221,4719	0,1161,54417,78974,82782,125802,132545,150811,155893,171249,175733,180482,183632,184902,189813,195759,197716,198568,210101,212221,231740,289344,292114,301523,305809,308288,312238,313014
NC_030808.1	65299422	65617155	ID=rna-XM_018044028.1;gene-STXBP5L;rna-XM_018044028.1	0	+	65299422	65617155	0	29	139,197,98,82,101,135,64,84,124,79,155,73,148,68,41,218,170,126,152,72,66,93,171,240,361,166,112,221,4719	0,1161,54417,78974,82782,125802,132545,150811,155893,171249,175733,180482,183632,184902,189813,195759,197716,198568,210101,212221,231740,239674,289344,292114,301523,305809,308288,312238,313014
NC_030808.1	65299422	65617155	ID=rna-XM_018044099.1;gene-STXBP5L;rna-XM_018044099.1	0	+	65299422	65617155	0	27	217,197,98,82,101,135,64,84,124,79,155,73,148,68,41,218,170,126,152,66,171,240,361,166,112,221,4719	0,1161,54417,78974,82782,125802,132545,150811,155893,171249,175733,180482,183632,184902,189813,195759,197716,198568,210101,231740,289344,292114,301523,305809,308288,312238,313014
NC_030808.1	65299422	65617155	ID=rna-XM_018044062.1;gene-STXBP5L;rna-XM_018044062.1	0	+	65299422	65617155	0	28	217,197,98,82,101,135,64,84,124,79,155,73,148,68,41,218,170,126,152,66,93,171,240,361,166,112,221,4719	0,1161,54417,78974,82782,125802,132545,150811,155893,171249,175733,180482,183632,184902,189813,195759,197716,198568,210101,231740,239674,289344,292114,301523,305809,308288,312238,313014
NC_030808.1	65299422	65617155	ID=rna-XM_018044072.1;gene-STXBP5L;rna-XM_018044072.1	0	+	65299422	65617155	0	28	217,197,98,82,101,135,64,84,124,79,155,73,148,68,41,218,170,126,152,72,66,171,240,361,166,112,221,4719	0,1161,54417,78974,82782,125802,132545,150811,155893,171249,175733,180482,183632,184902,189813,195759,197716,198568,210101,212221,231740,289344,292114,301523,305809,308288,312238,313014
NC_030808.1	65299422	65617155	ID=rna-XM_018044028.1;gene-STXBP5L;rna-XM_018044028.1	0	+	65299422	65617155	0	29	139,197,98,82,101,135,64,84,124,79,155,73,148,68,41,218,170,126,152,72,66,93,171,240,361,166,112,221,4719	0,1161,54417,78974,82782,125802,132545,150811,155893,171249,175733,180482,183632,184902,189813,195759,197716,198568,210101,212221,231740,239674,289344,292114,301523,305809,308288,312238,313014
NC_030808.1	65299422	65617155	ID=rna-XM_018044099.1;gene-STXBP5L;rna-XM_018044099.1	0	+	65299422	65617155	0	27	217,197,98,82,101,135,64,84,124,79,155,73,148,68,41,218,170,126,152,66,171,240,361,166,112,221,4719	0,1161,54417,78974,82782,125802,132545,150811,155893,171249,175733,180482,183632,184902,189813,195759,197716,198568,210101,231740,289344,292114,301523,305809,308288,312238,313014
NC_030808.1	73740122	73740869	ID=ONT.934.1;ONT.934;ONT.934.1	0	-	73740122	73740869	0	1	747	0
NC_030808.1	141713988	141714247	ID=ONT.562.1;ONT.562;ONT.562.1	0	+	141713988	141714247	0	1	259	0
NC_030808.1	78332675	78333846	ID=ONT.309.1;ONT.309;ONT.309.1	0	+	78332675	78333846	0	1	1171	0
NC_030808.1	78255566	78256489	ID=ONT.307.1;ONT.307;ONT.307.1	0	+	78255566	78256489	0	1	923	0
NC_030808.1	138988249	138988618	ID=ONT.548.1;ONT.548;ONT.548.1	0	+	138988249	138988618	0	1	369	0
NC_030808.1	34864860	34953982	ID=rna-XM_018054719.1;gene-ZNF654;rna-XM_018054719.1	0	+	34864860	34953982	0	9	291,146,82,136,203,140,142,2347,3130	0,28069,50466,66001,68948,69733,76642,83045,85992
NC_030808.1	34864859	34953982	ID=rna-XM_018054696.1;gene-ZNF654;rna-XM_018054696.1	0	+	34864859	34953982	0	8	292,146,82,136,203,140,142,6077	0,28070,50467,66002,68949,69734,76643,83046
NC_030808.1	34864859	34953982	ID=rna-XM_018054696.1;gene-ZNF654;rna-XM_018054696.1	0	+	34864859	34953982	0	8	292,146,82,136,203,140,142,6077	0,28070,50467,66002,68949,69734,76643,83046
NC_030808.1	128978618	128979244	ID=ONT.1128.1;ONT.1128;ONT.1128.1	0	-	128978618	128979244	0	1	626	0
NC_030808.1	8351616	8353055	ID=ONT.714.1;ONT.714;ONT.714.1	0	-	8351616	8353055	0	1	1439	0
NC_030808.1	149181656	149193008	ID=ONT.1238.4;gene-PIGP;ONT.1238.4	0	-	149181656	149193008	0	6	335,119,73,133,104,81	0,1175,2597,6899,10684,11271
NC_030808.1	149181664	149193062	ID=ONT.1238.6;gene-PIGP;ONT.1238.6	0	-	149181664	149193062	0	6	327,139,119,73,104,135	0,751,1167,2589,10676,11263
NC_030808.1	149181656	149192904	ID=rna-XM_018052821.1;gene-PIGP;rna-XM_018052821.1	0	-	149181656	149192904	0	5	335,119,73,104,201	0,1175,2597,10684,11047
NC_030808.1	149181656	149193007	ID=ONT.1238.3;gene-PIGP;ONT.1238.3	0	-	149181656	149193007	0	4	335,119,104,80	0,1175,10684,11271
NC_030808.1	149181662	149192995	ID=ONT.1238.5;gene-PIGP;ONT.1238.5	0	-	149181662	149192995	0	3	329,104,68	0,10678,11265
NC_030808.1	149181656	149193145	ID=rna-XM_018052822.1;gene-PIGP;rna-XM_018052822.1	0	-	149181656	149193145	0	5	335,119,73,104,218	0,1175,2597,10684,11271
NC_030808.1	149172772	149192997	ID=ONT.1238.1;gene-PIGP;ONT.1238.1	0	-	149172772	149192997	0	3	327,104,70	0,19568,20155
NC_030808.1	149181955	149192919	ID=rna-XM_013967105.2;gene-PIGP;rna-XM_013967105.2	0	-	149181955	149192919	0	6	36,139,119,73,104,216	0,460,876,2298,10385,10748
NC_030808.1	149181664	149193062	ID=ONT.1238.6;gene-PIGP;ONT.1238.6	0	-	149181664	149193062	0	6	327,139,119,73,104,135	0,751,1167,2589,10676,11263
NC_030808.1	149181656	149192904	ID=rna-XM_018052821.1;gene-PIGP;rna-XM_018052821.1	0	-	149181656	149192904	0	5	335,119,73,104,201	0,1175,2597,10684,11047
NC_030808.1	149181656	149193007	ID=ONT.1238.3;gene-PIGP;ONT.1238.3	0	-	149181656	149193007	0	4	335,119,104,80	0,1175,10684,11271
NC_030808.1	149181662	149192995	ID=ONT.1238.5;gene-PIGP;ONT.1238.5	0	-	149181662	149192995	0	3	329,104,68	0,10678,11265
NC_030808.1	149181656	149193145	ID=rna-XM_018052822.1;gene-PIGP;rna-XM_018052822.1	0	-	149181656	149193145	0	5	335,119,73,104,218	0,1175,2597,10684,11271
NC_030808.1	149172772	149192997	ID=ONT.1238.1;gene-PIGP;ONT.1238.1	0	-	149172772	149192997	0	3	327,104,70	0,19568,20155
NC_030808.1	149181955	149192919	ID=rna-XM_013967105.2;gene-PIGP;rna-XM_013967105.2	0	-	149181955	149192919	0	6	36,139,119,73,104,216	0,460,876,2298,10385,10748
NC_030808.1	136860370	136861295	ID=ONT.542.1;ONT.542;ONT.542.1	0	+	136860370	136861295	0	1	925	0
NC_030808.1	8825876	8826753	ID=ONT.718.1;ONT.718;ONT.718.1	0	-	8825876	8826753	0	1	877	0
NC_030808.1	9097408	9099424	ID=ONT.86.1;ONT.86;ONT.86.1	0	+	9097408	9099424	0	1	2016	0
NC_030808.1	96632043	96632321	ID=ONT.1018.1;ONT.1018;ONT.1018.1	0	-	96632043	96632321	0	1	278	0
NC_030808.1	80273478	80280715	ID=rna-XM_005675161.3;gene-AHSG;rna-XM_005675161.3	0	-	80273478	80280715	0	7	687,87,102,164,85,111,366	0,1323,2291,3584,4284,4694,6871
NC_030808.1	97302356	97302764	ID=ONT.1025.1;ONT.1025;ONT.1025.1	0	-	97302356	97302764	0	1	408	0
NC_030808.1	97681318	97682762	ID=ONT.1027.1;ONT.1027;ONT.1027.1	0	-	97681318	97682762	0	1	1444	0
NC_030808.1	78801644	78803564	ID=ONT.323.1;ONT.323;ONT.323.1	0	+	78801644	78803564	0	1	1920	0
NC_030808.1	45853430	45913096	ID=rna-XM_018061530.1;gene-NXPE3;rna-XM_018061530.1	0	+	45853430	45913096	0	6	228,171,755,74,207,1671	0,9024,36085,39990,54726,57995
NC_030808.1	45853594	45857861	ID=ONT.167.3;gene-NXPE3;ONT.167.3	0	+	45853594	45857861	0	2	64,168	0,4099
NC_030808.1	45853429	45913096	ID=rna-XM_018061583.1;gene-NXPE3;rna-XM_018061583.1	0	+	45853429	45913096	0	5	229,755,74,207,1671	0,36086,39991,54727,57996
NC_030808.1	45853565	45890411	ID=ONT.167.2;gene-NXPE3;ONT.167.2	0	+	45853565	45890411	0	3	93,171,896	0,8889,35950
NC_030808.1	45853594	45857861	ID=ONT.167.3;gene-NXPE3;ONT.167.3	0	+	45853594	45857861	0	2	64,168	0,4099
NC_030808.1	45853429	45913096	ID=rna-XM_018061583.1;gene-NXPE3;rna-XM_018061583.1	0	+	45853429	45913096	0	5	229,755,74,207,1671	0,36086,39991,54727,57996
NC_030808.1	45853565	45890411	ID=ONT.167.2;gene-NXPE3;ONT.167.2	0	+	45853565	45890411	0	3	93,171,896	0,8889,35950
NC_030808.1	24804210	25257494	ID=rna-XM_005674783.3;gene-ROBO1;rna-XM_005674783.3	0	-	24804210	25257494	0	29	1691,194,309,153,407,249,145,108,336,155,43,198,172,122,232,122,167,169,82,206,172,125,9,128,139,121,158,327,1056	0,2924,8407,17213,20797,31464,35010,37952,40219,43387,50968,56497,60832,64328,65390,66454,72339,72589,72925,74511,82913,84864,88994,109859,113102,113744,140343,362049,452228
NC_030808.1	24804211	25257543	ID=rna-XM_013968475.2;gene-ROBO1;rna-XM_013968475.2	0	-	24804211	25257543	0	30	1707,194,309,153,407,249,145,108,171,155,43,27,198,172,122,232,122,167,169,82,206,172,125,9,128,139,121,158,327,1105	0,2923,8406,17212,20796,31463,35009,37951,40218,43386,50967,52417,56496,60831,64327,65389,66453,72338,72588,72924,74510,82912,84863,88993,109858,113101,113743,140342,362048,452227
NC_030808.1	24804210	25920329	ID=rna-XM_005674780.3;gene-ROBO1;rna-XM_005674780.3	0	-	24804210	25920329	0	31	1691,194,309,153,407,249,145,108,336,155,43,27,198,172,122,232,122,167,169,82,206,172,125,9,128,139,121,158,327,84,139	0,2924,8407,17213,20797,31464,35010,37952,40219,43387,50968,52418,56497,60832,64328,65390,66454,72339,72589,72925,74511,82913,84864,88994,109859,113102,113744,140343,362049,574755,1115980
NC_030808.1	24804211	25257543	ID=rna-XM_013968306.2;gene-ROBO1;rna-XM_013968306.2	0	-	24804211	25257543	0	29	1707,194,309,153,407,249,145,108,336,155,43,198,172,122,232,122,167,169,82,206,172,125,9,128,139,121,158,327,1105	0,2923,8406,17212,20796,31463,35009,37951,40218,43386,50967,56496,60831,64327,65389,66453,72338,72588,72924,74510,82912,84863,88993,109858,113101,113743,140342,362048,452227
NC_030808.1	24804211	25257543	ID=rna-XM_018053813.1;gene-ROBO1;rna-XM_018053813.1	0	-	24804211	25257543	0	30	1707,194,309,153,407,249,145,108,336,155,43,27,198,172,122,232,122,167,169,82,206,172,125,9,128,139,121,158,327,1105	0,2923,8406,17212,20796,31463,35009,37951,40218,43386,50967,52417,56496,60831,64327,65389,66453,72338,72588,72924,74510,82912,84863,88993,109858,113101,113743,140342,362048,452227
NC_030808.1	24804211	25256493	ID=rna-XM_013968529.2;gene-ROBO1;rna-XM_013968529.2	0	-	24804211	25256493	0	29	1707,194,309,153,407,249,145,108,171,155,43,198,172,122,232,122,167,169,82,206,172,125,9,128,139,121,158,327,55	0,2923,8406,17212,20796,31463,35009,37951,40218,43386,50967,56496,60831,64327,65389,66453,72338,72588,72924,74510,82912,84863,88993,109858,113101,113743,140342,362048,452227
NC_030808.1	24804210	25257494	ID=rna-XM_005674785.3;gene-ROBO1;rna-XM_005674785.3	0	-	24804210	25257494	0	29	1691,194,309,153,407,249,145,108,171,155,43,198,172,122,232,122,167,169,82,206,172,125,9,128,139,121,158,327,1056	0,2924,8407,17213,20797,31464,35010,37952,40219,43387,50968,56497,60832,64328,65390,66454,72339,72589,72925,74511,82913,84864,88994,109859,113102,113744,140343,362049,452228
NC_030808.1	24804211	25257543	ID=rna-XM_013968475.2;gene-ROBO1;rna-XM_013968475.2	0	-	24804211	25257543	0	30	1707,194,309,153,407,249,145,108,171,155,43,27,198,172,122,232,122,167,169,82,206,172,125,9,128,139,121,158,327,1105	0,2923,8406,17212,20796,31463,35009,37951,40218,43386,50967,52417,56496,60831,64327,65389,66453,72338,72588,72924,74510,82912,84863,88993,109858,113101,113743,140342,362048,452227
NC_030808.1	24804210	25920329	ID=rna-XM_005674780.3;gene-ROBO1;rna-XM_005674780.3	0	-	24804210	25920329	0	31	1691,194,309,153,407,249,145,108,336,155,43,27,198,172,122,232,122,167,169,82,206,172,125,9,128,139,121,158,327,84,139	0,2924,8407,17213,20797,31464,35010,37952,40219,43387,50968,52418,56497,60832,64328,65390,66454,72339,72589,72925,74511,82913,84864,88994,109859,113102,113744,140343,362049,574755,1115980
NC_030808.1	24804211	25257543	ID=rna-XM_013968306.2;gene-ROBO1;rna-XM_013968306.2	0	-	24804211	25257543	0	29	1707,194,309,153,407,249,145,108,336,155,43,198,172,122,232,122,167,169,82,206,172,125,9,128,139,121,158,327,1105	0,2923,8406,17212,20796,31463,35009,37951,40218,43386,50967,56496,60831,64327,65389,66453,72338,72588,72924,74510,82912,84863,88993,109858,113101,113743,140342,362048,452227
NC_030808.1	24804211	25257543	ID=rna-XM_018053813.1;gene-ROBO1;rna-XM_018053813.1	0	-	24804211	25257543	0	30	1707,194,309,153,407,249,145,108,336,155,43,27,198,172,122,232,122,167,169,82,206,172,125,9,128,139,121,158,327,1105	0,2923,8406,17212,20796,31463,35009,37951,40218,43386,50967,52417,56496,60831,64327,65389,66453,72338,72588,72924,74510,82912,84863,88993,109858,113101,113743,140342,362048,452227
NC_030808.1	24804211	25256493	ID=rna-XM_013968529.2;gene-ROBO1;rna-XM_013968529.2	0	-	24804211	25256493	0	29	1707,194,309,153,407,249,145,108,171,155,43,198,172,122,232,122,167,169,82,206,172,125,9,128,139,121,158,327,55	0,2923,8406,17212,20796,31463,35009,37951,40218,43386,50967,56496,60831,64327,65389,66453,72338,72588,72924,74510,82912,84863,88993,109858,113101,113743,140342,362048,452227
NC_030808.1	24804210	25257494	ID=rna-XM_005674785.3;gene-ROBO1;rna-XM_005674785.3	0	-	24804210	25257494	0	29	1691,194,309,153,407,249,145,108,171,155,43,198,172,122,232,122,167,169,82,206,172,125,9,128,139,121,158,327,1056	0,2924,8407,17213,20797,31464,35010,37952,40219,43387,50968,56497,60832,64328,65390,66454,72339,72589,72925,74511,82913,84864,88994,109859,113102,113744,140343,362049,452228
NC_030808.1	138955907	138957240	ID=ONT.547.1;ONT.547;ONT.547.1	0	+	138955907	138957240	0	1	1333	0
NC_030808.1	157291464	157304773	ID=rna-XM_005675737.3;gene-LOC102184668;rna-XM_005675737.3	0	-	157291464	157304773	0	8	1453,92,96,127,83,176,85,469	0,1927,2803,4081,6230,8050,10147,12840
NC_030808.1	157291464	157381913	ID=rna-XM_018053251.1;gene-LOC102184668;rna-XM_018053251.1	0	-	157291464	157381913	0	11	679,1424,194,68,272,102,157,50,108,124,69	0,76795,79895,81210,81862,82350,83237,85186,89436,89850,90380
NC_030808.1	157291464	157304773	ID=rna-XM_018053257.1;gene-LOC102184668;rna-XM_018053257.1	0	-	157291464	157304773	0	8	1456,92,96,127,83,176,85,469	0,1927,2803,4081,6230,8050,10147,12840
NC_030808.1	157291464	157304773	ID=rna-XM_005675738.3;gene-LOC102184668;rna-XM_005675738.3	0	-	157291464	157304773	0	7	1456,92,127,83,176,85,469	0,1927,4081,6230,8050,10147,12840
NC_030808.1	157291464	157304773	ID=rna-XM_018053275.1;gene-LOC102184668;rna-XM_018053275.1	0	-	157291464	157304773	0	7	1453,92,127,83,176,85,469	0,1927,4081,6230,8050,10147,12840
NC_030808.1	157291464	157381913	ID=rna-XM_018053251.1;gene-LOC102184668;rna-XM_018053251.1	0	-	157291464	157381913	0	11	679,1424,194,68,272,102,157,50,108,124,69	0,76795,79895,81210,81862,82350,83237,85186,89436,89850,90380
NC_030808.1	157291464	157304773	ID=rna-XM_018053257.1;gene-LOC102184668;rna-XM_018053257.1	0	-	157291464	157304773	0	8	1456,92,96,127,83,176,85,469	0,1927,2803,4081,6230,8050,10147,12840
NC_030808.1	157291464	157304773	ID=rna-XM_005675738.3;gene-LOC102184668;rna-XM_005675738.3	0	-	157291464	157304773	0	7	1456,92,127,83,176,85,469	0,1927,4081,6230,8050,10147,12840
NC_030808.1	157291464	157304773	ID=rna-XM_018053275.1;gene-LOC102184668;rna-XM_018053275.1	0	-	157291464	157304773	0	7	1453,92,127,83,176,85,469	0,1927,4081,6230,8050,10147,12840
NC_030808.1	118117400	118118208	ID=ONT.1094.1;ONT.1094;ONT.1094.1	0	-	118117400	118118208	0	1	808	0
NC_030808.1	148056893	148057099	ID=ONT.1231.1;ONT.1231;ONT.1231.1	0	-	148056893	148057099	0	1	206	0
NC_030808.1	98138251	98632671	ID=rna-XM_018050267.1;gene-LOC102190915;rna-XM_018050267.1	0	-	98138251	98632671	0	12	694,89,88,123,138,123,120,123,123,105,110,89	0,3524,3614,4076,11245,14892,16955,63388,135523,487761,489402,494331
NC_030808.1	3326926	3327468	ID=ONT.48.1;ONT.48;ONT.48.1	0	+	3326926	3327468	0	1	542	0
NC_030808.1	121626909	121680111	ID=rna-XM_005675472.2;gene-LOC102175808;rna-XM_005675472.2	0	+	121626909	121680111	0	8	86,160,43,221,162,162,2,137	0,19784,21474,31530,40592,43536,43999,53065
NC_030808.1	49868649	49869157	ID=ONT.170.1;ONT.170;ONT.170.1	0	+	49868649	49869157	0	1	508	0
NC_030808.1	41991944	41992089	ID=ONT.766.1;ONT.766;ONT.766.1	0	-	41991944	41992089	0	1	145	0
NC_030808.1	151475672	151649851	ID=rna-XM_005675709.3;gene-COL6A6;rna-XM_005675709.3	0	-	151475672	151649851	0	38	977,97,672,97,494,12,37,36,63,63,36,51,63,63,63,63,36,54,66,63,54,45,27,72,54,93,155,79,344,570,576,558,561,621,588,98,101,313	0,11701,15151,18767,25371,30158,32330,32484,33643,38144,38908,40905,41881,46256,58641,60299,62452,69094,70364,81250,82094,82238,82606,82718,85087,86476,90005,95350,95511,105946,109697,113349,115051,116711,118618,121711,125259,173866
NC_030808.1	70105793	70106288	ID=ONT.898.1;ONT.898;ONT.898.1	0	-	70105793	70106288	0	1	495	0
NC_030808.1	69764560	69764856	ID=ONT.254.1;ONT.254;ONT.254.1	0	+	69764560	69764856	0	1	296	0
NC_030808.1	145631238	145635520	ID=ONT.594.4;gene-COL6A1;ONT.594.4	0	+	145631238	145635520	0	8	214,130,205,160,129,21,21,46	0,704,2274,3410,3743,3978,4135,4236
NC_030808.1	145631244	145636929	ID=ONT.594.7;gene-COL6A1;ONT.594.7	0	+	145631244	145636929	0	10	208,130,205,160,129,21,21,45,54,46	0,698,2268,3404,3737,3972,4129,4230,5059,5639
NC_030808.1	145631262	145636333	ID=ONT.594.9;gene-COL6A1;ONT.594.9	0	+	145631262	145636333	0	7	190,130,201,160,129,79,30	0,680,2250,3386,3719,4178,5041
NC_030808.1	145631262	145636927	ID=ONT.594.11;gene-COL6A1;ONT.594.11	0	+	145631262	145636927	0	8	190,130,205,160,129,79,54,44	0,680,2250,3386,3719,4178,5041,5621
NC_030808.1	145631233	145635109	ID=ONT.594.1;gene-COL6A1;ONT.594.1	0	+	145631233	145635109	0	5	219,130,205,160,128	0,709,2279,3415,3748
NC_030808.1	145633654	145635110	ID=ONT.594.13;gene-COL6A1;ONT.594.13	0	+	145633654	145635110	0	3	54,160,129	0,994,1327
NC_030808.1	145631263	145636338	ID=ONT.594.12;gene-COL6A1;ONT.594.12	0	+	145631263	145636338	0	7	189,130,205,160,129,79,35	0,679,2249,3385,3718,4177,5040
NC_030808.1	145631262	145636334	ID=ONT.594.10;gene-COL6A1;ONT.594.10	0	+	145631262	145636334	0	7	190,130,205,160,174,45,31	0,680,2250,3386,3719,4212,5041
NC_030808.1	145631194	145652325	ID=rna-XM_018052320.1;gene-COL6A1;rna-XM_018052320.1	0	+	145631194	145652325	0	35	258,130,201,160,129,21,21,45,54,45,27,27,45,54,63,63,54,36,63,63,63,63,51,36,63,66,36,37,9,134,110,184,181,30,1388	0,748,2318,3454,3787,4022,4179,4280,5109,5689,5833,6029,6148,6501,6753,7577,7731,7868,8093,8775,14154,14924,15099,15270,15620,15880,16454,17241,17532,17749,18169,18393,18673,19587,19743
NC_030808.1	145631238	145636333	ID=ONT.594.6;gene-COL6A1;ONT.594.6	0	+	145631238	145636333	0	9	214,130,205,160,129,21,21,45,30	0,704,2274,3410,3743,3978,4135,4236,5065
NC_030808.1	145631244	145636929	ID=ONT.594.7;gene-COL6A1;ONT.594.7	0	+	145631244	145636929	0	10	208,130,205,160,129,21,21,45,54,46	0,698,2268,3404,3737,3972,4129,4230,5059,5639
NC_030808.1	145631262	145636333	ID=ONT.594.9;gene-COL6A1;ONT.594.9	0	+	145631262	145636333	0	7	190,130,201,160,129,79,30	0,680,2250,3386,3719,4178,5041
NC_030808.1	145631262	145636927	ID=ONT.594.11;gene-COL6A1;ONT.594.11	0	+	145631262	145636927	0	8	190,130,205,160,129,79,54,44	0,680,2250,3386,3719,4178,5041,5621
NC_030808.1	145631233	145635109	ID=ONT.594.1;gene-COL6A1;ONT.594.1	0	+	145631233	145635109	0	5	219,130,205,160,128	0,709,2279,3415,3748
NC_030808.1	145633654	145635110	ID=ONT.594.13;gene-COL6A1;ONT.594.13	0	+	145633654	145635110	0	3	54,160,129	0,994,1327
NC_030808.1	145631263	145636338	ID=ONT.594.12;gene-COL6A1;ONT.594.12	0	+	145631263	145636338	0	7	189,130,205,160,129,79,35	0,679,2249,3385,3718,4177,5040
NC_030808.1	145631262	145636334	ID=ONT.594.10;gene-COL6A1;ONT.594.10	0	+	145631262	145636334	0	7	190,130,205,160,174,45,31	0,680,2250,3386,3719,4212,5041
NC_030808.1	145631194	145652325	ID=rna-XM_018052320.1;gene-COL6A1;rna-XM_018052320.1	0	+	145631194	145652325	0	35	258,130,201,160,129,21,21,45,54,45,27,27,45,54,63,63,54,36,63,63,63,63,51,36,63,66,36,37,9,134,110,184,181,30,1388	0,748,2318,3454,3787,4022,4179,4280,5109,5689,5833,6029,6148,6501,6753,7577,7731,7868,8093,8775,14154,14924,15099,15270,15620,15880,16454,17241,17532,17749,18169,18393,18673,19587,19743
NC_030808.1	145631238	145636333	ID=ONT.594.6;gene-COL6A1;ONT.594.6	0	+	145631238	145636333	0	9	214,130,205,160,129,21,21,45,30	0,704,2274,3410,3743,3978,4135,4236,5065
NC_030808.1	151225791	151227539	ID=ONT.1251.4;ONT.1251;ONT.1251.4	0	-	151225791	151227539	0	4	579,135,167,86	0,751,1308,1662
NC_030808.1	151225603	151227560	ID=ONT.1251.1;ONT.1251;ONT.1251.1	0	-	151225603	151227560	0	4	150,198,167,107	0,908,1496,1850
NC_030808.1	151225784	151227532	ID=ONT.1251.3;ONT.1251;ONT.1251.3	0	-	151225784	151227532	0	4	586,198,167,79	0,727,1315,1669
NC_030808.1	151225782	151227547	ID=ONT.1251.2;ONT.1251;ONT.1251.2	0	-	151225782	151227547	0	4	588,167,167,94	0,760,1317,1671
NC_030808.1	151225603	151227560	ID=ONT.1251.1;ONT.1251;ONT.1251.1	0	-	151225603	151227560	0	4	150,198,167,107	0,908,1496,1850
NC_030808.1	151225784	151227532	ID=ONT.1251.3;ONT.1251;ONT.1251.3	0	-	151225784	151227532	0	4	586,198,167,79	0,727,1315,1669
NC_030808.1	151225782	151227547	ID=ONT.1251.2;ONT.1251;ONT.1251.2	0	-	151225782	151227547	0	4	588,167,167,94	0,760,1317,1671
NC_030808.1	59528682	59529060	ID=ONT.851.1;ONT.851;ONT.851.1	0	-	59528682	59529060	0	1	378	0
NC_030808.1	101714520	101725766	ID=rna-XM_005675365.3;gene-SLITRK3;rna-XM_005675365.3	0	+	101714520	101725766	0	2	656,5914	0,5332
NC_030808.1	64857900	64858568	ID=ONT.865.1;ONT.865;ONT.865.1	0	-	64857900	64858568	0	1	668	0
NC_030808.1	118732190	118770499	ID=rna-XM_018049119.1;gene-GYG1;rna-XM_018049119.1	0	-	118732190	118770499	0	8	861,51,220,127,163,175,136,215	0,1137,3315,20159,32481,32944,35254,38094
NC_030808.1	118732191	118745129	ID=ONT.1099.1;gene-GYG1;ONT.1099.1	0	-	118732191	118745129	0	3	860,244,106	0,3290,12832
NC_030808.1	118732190	118770411	ID=rna-XM_018049124.1;gene-GYG1;rna-XM_018049124.1	0	-	118732190	118770411	0	7	861,220,127,163,175,136,127	0,3315,20159,32481,32944,35254,38094
NC_030808.1	118732192	118745123	ID=ONT.1099.3;gene-GYG1;ONT.1099.3	0	-	118732192	118745123	0	3	859,220,100	0,3313,12831
NC_030808.1	118732191	118745129	ID=ONT.1099.1;gene-GYG1;ONT.1099.1	0	-	118732191	118745129	0	3	860,244,106	0,3290,12832
NC_030808.1	118732190	118770411	ID=rna-XM_018049124.1;gene-GYG1;rna-XM_018049124.1	0	-	118732190	118770411	0	7	861,220,127,163,175,136,127	0,3315,20159,32481,32944,35254,38094
NC_030808.1	118732192	118745123	ID=ONT.1099.3;gene-GYG1;ONT.1099.3	0	-	118732192	118745123	0	3	859,220,100	0,3313,12831
NC_030808.1	41404937	41405795	ID=rna-XM_018056444.1;gene-LOC108637287;rna-XM_018056444.1	0	-	41404937	41405795	0	3	234,560,61	0,235,797
NC_030808.1	144488791	144490162	ID=rna-XM_018052065.1;gene-LOC108636563;rna-XM_018052065.1	0	+	144488791	144490162	0	1	1371	0
NC_030808.1	144475748	144489764	ID=ONT.585.8;gene-LOC108636563;ONT.585.8	0	+	144475748	144489764	0	2	10,572	0,13444
NC_030808.1	144475748	144489764	ID=ONT.585.8;gene-LOC108636563;ONT.585.8	0	+	144475748	144489764	0	2	10,572	0,13444
NC_030808.1	82569677	82570294	ID=ONT.353.2;ONT.353;ONT.353.2	0	+	82569677	82570294	0	2	172,288	0,329
NC_030808.1	82569646	82570394	ID=ONT.353.1;ONT.353;ONT.353.1	0	+	82569646	82570394	0	1	748	0
NC_030808.1	82569769	82570669	ID=ONT.353.3;ONT.353;ONT.353.3	0	+	82569769	82570669	0	1	900	0
NC_030808.1	82569646	82570394	ID=ONT.353.1;ONT.353;ONT.353.1	0	+	82569646	82570394	0	1	748	0
NC_030808.1	82569769	82570669	ID=ONT.353.3;ONT.353;ONT.353.3	0	+	82569769	82570669	0	1	900	0
NC_030808.1	106240695	106240952	ID=ONT.1039.1;ONT.1039;ONT.1039.1	0	-	106240695	106240952	0	1	257	0
NC_030808.1	134693346	134694672	ID=ONT.1159.1;ONT.1159;ONT.1159.1	0	-	134693346	134694672	0	1	1326	0
NC_030808.1	121826937	121869228	ID=rna-XM_018049184.1;gene-PLSCR4;rna-XM_018049184.1	0	+	121826937	121869228	0	9	103,28,111,236,43,227,162,159,2100	0,20512,21031,27600,32591,33532,36819,39054,40191
NC_030808.1	94970594	94970841	ID=ONT.395.1;ONT.395;ONT.395.1	0	+	94970594	94970841	0	1	247	0
NC_030808.1	153098496	153103831	ID=ONT.1260.1;gene-DPH3;ONT.1260.1	0	-	153098496	153103831	0	2	2648,205	0,5130
NC_030808.1	153098493	153103893	ID=rna-XM_005675720.3;gene-DPH3;rna-XM_005675720.3	0	-	153098493	153103893	0	3	2651,75,267	0,4086,5133
NC_030808.1	153098493	153103893	ID=rna-XM_005675720.3;gene-DPH3;rna-XM_005675720.3	0	-	153098493	153103893	0	3	2651,75,267	0,4086,5133
NC_030808.1	150479081	150489041	ID=rna-XM_018050731.1;gene-KCNJ15;rna-XM_018050731.1	0	+	150479081	150489041	0	4	1198,109,10,3461	0,3927,6356,6499
NC_030808.1	150483001	150489038	ID=ONT.622.1;gene-KCNJ15;ONT.622.1	0	+	150483001	150489038	0	2	116,3458	0,2579
NC_030808.1	150483001	150489038	ID=ONT.622.1;gene-KCNJ15;ONT.622.1	0	+	150483001	150489038	0	2	116,3458	0,2579
NC_030808.1	85751204	85756524	ID=ONT.367.2;gene-DNAJC19;ONT.367.2	0	+	85751204	85756524	0	5	142,52,74,80,145	0,871,1011,3040,5175
NC_030808.1	85751160	85756951	ID=rna-XM_005675221.3;gene-DNAJC19;rna-XM_005675221.3	0	+	85751160	85756951	0	6	80,52,74,80,71,572	0,915,1055,3084,3826,5219
NC_030808.1	85751174	85756941	ID=rna-XM_005675220.3;gene-DNAJC19;rna-XM_005675220.3	0	+	85751174	85756941	0	6	172,52,74,80,71,562	0,901,1041,3070,3812,5205
NC_030808.1	85751160	85756951	ID=rna-XM_005675221.3;gene-DNAJC19;rna-XM_005675221.3	0	+	85751160	85756951	0	6	80,52,74,80,71,572	0,915,1055,3084,3826,5219
NC_030808.1	85751174	85756941	ID=rna-XM_005675220.3;gene-DNAJC19;rna-XM_005675220.3	0	+	85751174	85756941	0	6	172,52,74,80,71,562	0,901,1041,3070,3812,5205
NC_030808.1	45541786	45542174	ID=ONT.790.1;ONT.790;ONT.790.1	0	-	45541786	45542174	0	1	388	0
NC_030808.1	106585637	106586261	ID=ONT.423.1;ONT.423;ONT.423.1	0	+	106585637	106586261	0	1	624	0
NC_030808.1	52033184	52323930	ID=rna-XM_018062653.1;gene-BBX;rna-XM_018062653.1	0	+	52033184	52323930	0	19	167,72,74,118,171,243,199,68,81,75,81,1009,139,149,90,60,198,187,5828	0,3328,130487,148508,197016,202777,212823,216685,230245,233364,240550,254506,256195,259779,268219,269652,277937,280150,284918
NC_030808.1	52033184	52323930	ID=rna-XM_018062985.1;gene-BBX;rna-XM_018062985.1	0	+	52033184	52323930	0	18	167,72,74,171,243,199,68,81,75,81,1009,139,149,90,60,189,187,5828	0,3328,130487,197016,202777,212823,216685,230245,233364,240550,254506,256195,259779,268219,269652,277937,280150,284918
NC_030808.1	52033419	52323930	ID=rna-XM_018062849.1;gene-BBX;rna-XM_018062849.1	0	+	52033419	52323930	0	18	65,72,74,171,243,199,68,81,75,81,1009,139,149,90,60,198,187,5828	0,3093,130252,196781,202542,212588,216450,230010,233129,240315,254271,255960,259544,267984,269417,277702,279915,284683
NC_030808.1	52033184	52323930	ID=rna-XM_018063039.1;gene-BBX;rna-XM_018063039.1	0	+	52033184	52323930	0	17	167,72,74,171,243,199,68,81,75,81,1009,139,149,60,198,187,5828	0,3328,130487,197016,202777,212823,216685,230245,233364,240550,254506,256195,259779,269652,277937,280150,284918
NC_030808.1	52033184	52323930	ID=rna-XM_018062921.1;gene-BBX;rna-XM_018062921.1	0	+	52033184	52323930	0	17	167,72,171,243,199,68,81,75,81,1009,139,149,90,60,198,187,5828	0,3328,197016,202777,212823,216685,230245,233364,240550,254506,256195,259779,268219,269652,277937,280150,284918
NC_030808.1	52034363	52323930	ID=rna-XM_018062778.1;gene-BBX;rna-XM_018062778.1	0	+	52034363	52323930	0	18	76,72,74,171,243,199,68,81,75,81,1009,139,149,90,60,198,187,5828	0,2149,129308,195837,201598,211644,215506,229066,232185,239371,253327,255016,258600,267040,268473,276758,278971,283739
NC_030808.1	52033185	52323930	ID=rna-XM_018062715.1;gene-BBX;rna-XM_018062715.1	0	+	52033185	52323930	0	19	166,132,72,74,171,243,199,68,81,75,81,1009,139,149,90,60,198,187,5828	0,559,3327,130486,197015,202776,212822,216684,230244,233363,240549,254505,256194,259778,268218,269651,277936,280149,284917
NC_030808.1	52033219	52041448	ID=ONT.177.5;gene-BBX;ONT.177.5	0	+	52033219	52041448	0	2	132,4936	0,3293
NC_030808.1	52033185	52323930	ID=rna-XM_018062583.1;gene-BBX;rna-XM_018062583.1	0	+	52033185	52323930	0	18	166,72,74,171,243,199,68,81,75,81,1009,139,149,90,60,198,187,5828	0,3327,130486,197015,202776,212822,216684,230244,233363,240549,254505,256194,259778,268218,269651,277936,280149,284917
NC_030808.1	52033184	52323930	ID=rna-XM_018062985.1;gene-BBX;rna-XM_018062985.1	0	+	52033184	52323930	0	18	167,72,74,171,243,199,68,81,75,81,1009,139,149,90,60,189,187,5828	0,3328,130487,197016,202777,212823,216685,230245,233364,240550,254506,256195,259779,268219,269652,277937,280150,284918
NC_030808.1	52033419	52323930	ID=rna-XM_018062849.1;gene-BBX;rna-XM_018062849.1	0	+	52033419	52323930	0	18	65,72,74,171,243,199,68,81,75,81,1009,139,149,90,60,198,187,5828	0,3093,130252,196781,202542,212588,216450,230010,233129,240315,254271,255960,259544,267984,269417,277702,279915,284683
NC_030808.1	52033184	52323930	ID=rna-XM_018063039.1;gene-BBX;rna-XM_018063039.1	0	+	52033184	52323930	0	17	167,72,74,171,243,199,68,81,75,81,1009,139,149,60,198,187,5828	0,3328,130487,197016,202777,212823,216685,230245,233364,240550,254506,256195,259779,269652,277937,280150,284918
NC_030808.1	52033184	52323930	ID=rna-XM_018062921.1;gene-BBX;rna-XM_018062921.1	0	+	52033184	52323930	0	17	167,72,171,243,199,68,81,75,81,1009,139,149,90,60,198,187,5828	0,3328,197016,202777,212823,216685,230245,233364,240550,254506,256195,259779,268219,269652,277937,280150,284918
NC_030808.1	52034363	52323930	ID=rna-XM_018062778.1;gene-BBX;rna-XM_018062778.1	0	+	52034363	52323930	0	18	76,72,74,171,243,199,68,81,75,81,1009,139,149,90,60,198,187,5828	0,2149,129308,195837,201598,211644,215506,229066,232185,239371,253327,255016,258600,267040,268473,276758,278971,283739
NC_030808.1	52033185	52323930	ID=rna-XM_018062715.1;gene-BBX;rna-XM_018062715.1	0	+	52033185	52323930	0	19	166,132,72,74,171,243,199,68,81,75,81,1009,139,149,90,60,198,187,5828	0,559,3327,130486,197015,202776,212822,216684,230244,233363,240549,254505,256194,259778,268218,269651,277936,280149,284917
NC_030808.1	52033219	52041448	ID=ONT.177.5;gene-BBX;ONT.177.5	0	+	52033219	52041448	0	2	132,4936	0,3293
NC_030808.1	52033185	52323930	ID=rna-XM_018062583.1;gene-BBX;rna-XM_018062583.1	0	+	52033185	52323930	0	18	166,72,74,171,243,199,68,81,75,81,1009,139,149,90,60,198,187,5828	0,3327,130486,197015,202776,212822,216684,230244,233363,240549,254505,256194,259778,268218,269651,277936,280149,284917
NC_030808.1	145768041	145797657	ID=rna-XM_018052339.1;gene-COL6A2;rna-XM_018052339.1	0	+	145768041	145797657	0	28	119,140,599,21,66,54,45,27,27,45,54,63,63,90,63,63,63,63,51,36,63,63,36,46,153,453,39,1106	0,14565,14894,15698,16451,17781,17920,18236,18487,18611,19215,19637,20095,20446,20988,21630,21896,22323,22656,22956,23215,23363,23579,23777,24092,24409,25062,28510
NC_030808.1	145768041	145799845	ID=rna-XM_018052331.1;gene-COL6A2;rna-XM_018052331.1	0	+	145768041	145799845	0	28	119,140,599,21,66,54,45,27,27,45,54,63,63,90,63,63,63,63,51,36,63,63,36,46,153,453,39,1114	0,14565,14894,15698,16451,17781,17920,18236,18487,18611,19215,19637,20095,20446,20988,21630,21896,22323,22656,22956,23215,23363,23579,23777,24092,24409,25062,30690
NC_030808.1	145768041	145799845	ID=rna-XM_018052331.1;gene-COL6A2;rna-XM_018052331.1	0	+	145768041	145799845	0	28	119,140,599,21,66,54,45,27,27,45,54,63,63,90,63,63,63,63,51,36,63,63,36,46,153,453,39,1114	0,14565,14894,15698,16451,17781,17920,18236,18487,18611,19215,19637,20095,20446,20988,21630,21896,22323,22656,22956,23215,23363,23579,23777,24092,24409,25062,30690
NC_030808.1	3214359	3215056	ID=ONT.692.1;ONT.692;ONT.692.1	0	-	3214359	3215056	0	1	697	0
NC_030808.1	143654313	143733893	ID=rna-XM_018051841.1;gene-TRAPPC10;rna-XM_018051841.1	0	+	143654313	143733893	0	23	252,82,136,197,196,112,248,147,115,77,92,141,113,515,142,159,230,101,127,171,178,207,3226	0,19055,23277,32759,35178,37318,39853,46606,47311,48254,49363,51430,51865,54536,55813,57465,58427,66144,67615,68736,71100,75853,76354
NC_030808.1	143654312	143727156	ID=rna-XM_018051854.1;gene-TRAPPC10;rna-XM_018051854.1	0	+	143654312	143727156	0	22	253,82,136,197,196,112,248,147,115,77,92,141,113,515,142,159,230,101,127,171,178,774	0,19056,23278,32760,35179,37319,39854,46607,47312,48255,49364,51431,51866,54537,55814,57466,58428,66145,67616,68737,71101,72070
NC_030808.1	143654340	143731585	ID=rna-XM_018051848.1;gene-TRAPPC10;rna-XM_018051848.1	0	+	143654340	143731585	0	23	225,82,136,197,196,112,248,147,115,77,92,141,113,515,142,159,230,101,127,171,178,195,918	0,19028,23250,32732,35151,37291,39826,46579,47284,48227,49336,51403,51838,54509,55786,57438,58400,66117,67588,68709,71073,75826,76327
NC_030808.1	143654312	143727156	ID=rna-XM_018051854.1;gene-TRAPPC10;rna-XM_018051854.1	0	+	143654312	143727156	0	22	253,82,136,197,196,112,248,147,115,77,92,141,113,515,142,159,230,101,127,171,178,774	0,19056,23278,32760,35179,37319,39854,46607,47312,48255,49364,51431,51866,54537,55814,57466,58428,66145,67616,68737,71101,72070
NC_030808.1	143654340	143731585	ID=rna-XM_018051848.1;gene-TRAPPC10;rna-XM_018051848.1	0	+	143654340	143731585	0	23	225,82,136,197,196,112,248,147,115,77,92,141,113,515,142,159,230,101,127,171,178,195,918	0,19028,23250,32732,35151,37291,39826,46579,47284,48227,49336,51403,51838,54509,55786,57438,58400,66117,67588,68709,71073,75826,76327
NC_030808.1	80319907	80320220	ID=ONT.334.1;gene-TBCCD1;ONT.334.1	0	+	80319907	80320220	0	1	313	0
NC_030808.1	80323126	80346149	ID=rna-XM_005675163.3;gene-TBCCD1;rna-XM_005675163.3	0	+	80323126	80346149	0	8	87,379,156,367,187,498,151,723	0,2617,7462,10024,12167,12491,19210,22300
NC_030808.1	80319785	80346149	ID=rna-XM_013963912.2;gene-TBCCD1;rna-XM_013963912.2	0	+	80319785	80346149	0	8	277,379,156,367,187,498,151,723	0,5958,10803,13365,15508,15832,22551,25641
NC_030808.1	80323125	80347985	ID=rna-XM_013963915.2;gene-TBCCD1;rna-XM_013963915.2	0	+	80323125	80347985	0	8	88,379,156,367,187,498,151,105	0,2618,7463,10025,12168,12492,19211,24755
NC_030808.1	80323126	80346149	ID=rna-XM_005675163.3;gene-TBCCD1;rna-XM_005675163.3	0	+	80323126	80346149	0	8	87,379,156,367,187,498,151,723	0,2617,7462,10024,12167,12491,19210,22300
NC_030808.1	80319785	80346149	ID=rna-XM_013963912.2;gene-TBCCD1;rna-XM_013963912.2	0	+	80319785	80346149	0	8	277,379,156,367,187,498,151,723	0,5958,10803,13365,15508,15832,22551,25641
NC_030808.1	80323125	80347985	ID=rna-XM_013963915.2;gene-TBCCD1;rna-XM_013963915.2	0	+	80323125	80347985	0	8	88,379,156,367,187,498,151,105	0,2618,7463,10025,12168,12492,19211,24755
NC_030808.1	79294474	79318484	ID=rna-XM_005675136.3;gene-BCL6;rna-XM_005675136.3	0	+	79294474	79318484	0	10	65,39,171,222,972,185,168,131,138,1212	0,10371,11216,12975,14805,16320,17769,19002,19250,22798
NC_030808.1	79302306	79318484	ID=rna-XM_005675137.3;gene-BCL6;rna-XM_005675137.3	0	+	79302306	79318484	0	10	1402,39,171,222,972,185,168,131,138,1212	0,2539,3384,5143,6973,8488,9937,11170,11418,14966
NC_030808.1	79296934	79318484	ID=rna-XM_018046765.1;gene-BCL6;rna-XM_018046765.1	0	+	79296934	79318484	0	10	5363,39,171,222,972,185,168,131,138,1212	0,7911,8756,10515,12345,13860,15309,16542,16790,20338
NC_030808.1	79302306	79318484	ID=rna-XM_005675137.3;gene-BCL6;rna-XM_005675137.3	0	+	79302306	79318484	0	10	1402,39,171,222,972,185,168,131,138,1212	0,2539,3384,5143,6973,8488,9937,11170,11418,14966
NC_030808.1	79296934	79318484	ID=rna-XM_018046765.1;gene-BCL6;rna-XM_018046765.1	0	+	79296934	79318484	0	10	5363,39,171,222,972,185,168,131,138,1212	0,7911,8756,10515,12345,13860,15309,16542,16790,20338
NC_030808.1	63664325	63706664	ID=rna-XM_005674980.2;gene-C1H3orf30;rna-XM_005674980.2	0	+	63664325	63706664	0	4	1230,147,63,147	0,1954,8125,42192
NC_030808.1	58730602	58735948	ID=ONT.838.1;ONT.838;ONT.838.1	0	-	58730602	58735948	0	1	5346	0
NC_030808.1	58732365	58737094	ID=ONT.209.1;ONT.209;ONT.209.1	0	+	58732365	58737094	0	1	4729	0
NC_030808.1	132891128	132891385	ID=ONT.522.1;ONT.522;ONT.522.1	0	+	132891128	132891385	0	1	257	0
NC_030808.1	142343035	142357475	ID=rna-XM_005675640.3;gene-RSPH1;rna-XM_005675640.3	0	-	142343035	142357475	0	8	208,141,160,72,136,91,106,266	0,993,2096,4696,9737,10352,11689,14174
NC_030808.1	142343035	142357475	ID=rna-XM_005675639.3;gene-RSPH1;rna-XM_005675639.3	0	-	142343035	142357475	0	9	208,141,160,72,136,91,106,114,266	0,993,2096,4696,9737,10352,11689,11897,14174
NC_030808.1	142343035	142357475	ID=rna-XM_005675639.3;gene-RSPH1;rna-XM_005675639.3	0	-	142343035	142357475	0	9	208,141,160,72,136,91,106,114,266	0,993,2096,4696,9737,10352,11689,11897,14174
NC_030808.1	76916394	76918892	ID=ONT.939.1;ONT.939;ONT.939.1	0	-	76916394	76918892	0	1	2498	0
NC_030808.1	152314009	152355704	ID=rna-XM_018053002.1;gene-COLQ;rna-XM_018053002.1	0	-	152314009	152355704	0	17	1398,103,121,120,140,106,81,36,45,27,63,72,27,45,102,113,312	0,4704,6489,6919,8018,15439,20005,23256,24625,25261,25804,27627,29405,29756,33210,34275,41383
NC_030808.1	152314009	152379414	ID=rna-XM_018052994.1;gene-COLQ;rna-XM_018052994.1	0	-	152314009	152379414	0	17	1398,103,121,120,140,106,81,36,45,27,63,72,27,45,102,116,250	0,4704,6489,6919,8018,15439,20005,23256,24625,25261,25804,27627,29405,29756,33210,34275,65155
NC_030808.1	152314009	152379414	ID=rna-XM_018052994.1;gene-COLQ;rna-XM_018052994.1	0	-	152314009	152379414	0	17	1398,103,121,120,140,106,81,36,45,27,63,72,27,45,102,116,250	0,4704,6489,6919,8018,15439,20005,23256,24625,25261,25804,27627,29405,29756,33210,34275,65155
NC_030808.1	145947154	145959034	ID=rna-XM_005675781.3;gene-C1H21orf58;rna-XM_005675781.3	0	-	145947154	145959034	0	8	899,194,122,112,165,74,61,206	0,1293,1844,5991,8336,9569,10992,11674
NC_030808.1	76761491	76779219	ID=rna-XM_005675123.3;gene-CLDN1;rna-XM_005675123.3	0	+	76761491	76779219	0	4	467,165,85,2413	0,10270,13529,15315
NC_030808.1	76761656	76771979	ID=ONT.296.5;gene-CLDN1;ONT.296.5	0	+	76761656	76771979	0	2	302,218	0,10105
NC_030808.1	76761656	76771979	ID=ONT.296.5;gene-CLDN1;ONT.296.5	0	+	76761656	76771979	0	2	302,218	0,10105
NC_030808.1	21180272	21180875	ID=ONT.740.1;ONT.740;ONT.740.1	0	-	21180272	21180875	0	1	603	0
NC_030808.1	44280841	44307131	ID=rna-XM_018058475.1;gene-LOC102177192;rna-XM_018058475.1	0	+	44280841	44307131	0	8	393,199,111,102,88,141,210,425	0,1398,4901,13199,14571,15054,22949,25865
NC_030808.1	60222775	60934014	ID=rna-XM_005674947.3;gene-LSAMP;rna-XM_005674947.3	0	-	60222775	60934014	0	9	8112,33,36,149,121,135,126,233,617	0,13942,32807,43299,43914,53877,241333,326811,710622
NC_030808.1	60222775	60934014	ID=rna-XM_005674948.3;gene-LSAMP;rna-XM_005674948.3	0	-	60222775	60934014	0	7	8112,149,121,135,126,233,617	0,43299,43914,53877,241333,326811,710622
NC_030808.1	60222775	60934014	ID=rna-XM_005674948.3;gene-LSAMP;rna-XM_005674948.3	0	-	60222775	60934014	0	7	8112,149,121,135,126,233,617	0,43299,43914,53877,241333,326811,710622
NC_030808.1	120517275	120525099	ID=rna-XM_005675469.3;gene-ZIC1;rna-XM_005675469.3	0	-	120517275	120525099	0	3	3697,164,1823	0,4412,6001
NC_030808.1	77246596	77250329	ID=ONT.302.1;ONT.302;ONT.302.1	0	+	77246596	77250329	0	1	3733	0
NC_030808.1	72870932	72873713	ID=rna-XM_013963692.2;gene-GP5;rna-XM_013963692.2	0	+	72870932	72873713	0	1	2781	0
NC_030808.1	68130581	68161671	ID=rna-XM_005675043.3;gene-ROPN1;rna-XM_005675043.3	0	-	68130581	68161671	0	6	211,176,162,118,128,397	0,738,5646,7081,10955,30693
NC_030808.1	72058693	72239088	ID=rna-XM_005675095.3;gene-XXYLT1;rna-XM_005675095.3	0	+	72058693	72239088	0	4	603,148,133,3210	0,28625,101234,177185
NC_030808.1	142805986	142828548	ID=rna-XM_018051749.1;gene-CBS;rna-XM_018051749.1	0	-	142805986	142828548	0	16	827,85,109,135,75,106,85,126,92,70,135,80,135,107,223,119	0,2689,4716,5619,5919,7756,8165,8885,9753,10965,11551,11781,12344,14747,18841,22443
NC_030808.1	142805980	142818782	ID=ONT.1193.1;gene-CBS;ONT.1193.1	0	-	142805980	142818782	0	14	833,85,109,135,75,106,85,126,92,70,135,80,135,123	0,2695,4722,5625,5925,7762,8171,8891,9759,10971,11557,11787,12350,12679
NC_030808.1	142805991	142827340	ID=ONT.1193.4;gene-CBS;ONT.1193.4	0	-	142805991	142827340	0	17	822,85,109,135,75,106,85,126,92,70,135,80,135,107,223,73,91	0,2684,4711,5614,5914,7751,8160,8880,9748,10960,11546,11776,12339,14742,18836,20950,21258
NC_030808.1	142805991	142827377	ID=ONT.1193.5;gene-CBS;ONT.1193.5	0	-	142805991	142827377	0	16	822,85,109,135,75,106,85,126,92,70,135,80,135,107,223,128	0,2684,4711,5614,5914,7751,8160,8880,9748,10960,11546,11776,12339,14742,18836,21258
NC_030808.1	142805991	142814867	ID=ONT.1193.2;gene-CBS;ONT.1193.2	0	-	142805991	142814867	0	8	822,85,109,135,75,106,85,189	0,2684,4711,5614,5914,7751,8160,8687
NC_030808.1	142805986	142828548	ID=rna-XM_018051747.1;gene-CBS;rna-XM_018051747.1	0	-	142805986	142828548	0	17	827,42,85,109,135,75,106,85,126,92,70,135,80,135,107,223,119	0,2248,2689,4716,5619,5919,7756,8165,8885,9753,10965,11551,11781,12344,14747,18841,22443
NC_030808.1	142805991	142827325	ID=ONT.1193.3;gene-CBS;ONT.1193.3	0	-	142805991	142827325	0	16	822,85,109,135,75,106,85,126,92,70,135,80,135,107,223,384	0,2684,4711,5614,5914,7751,8160,8880,9748,10960,11546,11776,12339,14742,18836,20950
NC_030808.1	142805986	142827392	ID=rna-XM_005675647.3;gene-CBS;rna-XM_005675647.3	0	-	142805986	142827392	0	17	827,42,85,109,135,75,106,85,126,92,70,135,80,135,107,223,143	0,2248,2689,4716,5619,5919,7756,8165,8885,9753,10965,11551,11781,12344,14747,18841,21263
NC_030808.1	142805980	142818782	ID=ONT.1193.1;gene-CBS;ONT.1193.1	0	-	142805980	142818782	0	14	833,85,109,135,75,106,85,126,92,70,135,80,135,123	0,2695,4722,5625,5925,7762,8171,8891,9759,10971,11557,11787,12350,12679
NC_030808.1	142805991	142827340	ID=ONT.1193.4;gene-CBS;ONT.1193.4	0	-	142805991	142827340	0	17	822,85,109,135,75,106,85,126,92,70,135,80,135,107,223,73,91	0,2684,4711,5614,5914,7751,8160,8880,9748,10960,11546,11776,12339,14742,18836,20950,21258
NC_030808.1	142805991	142827377	ID=ONT.1193.5;gene-CBS;ONT.1193.5	0	-	142805991	142827377	0	16	822,85,109,135,75,106,85,126,92,70,135,80,135,107,223,128	0,2684,4711,5614,5914,7751,8160,8880,9748,10960,11546,11776,12339,14742,18836,21258
NC_030808.1	142805991	142814867	ID=ONT.1193.2;gene-CBS;ONT.1193.2	0	-	142805991	142814867	0	8	822,85,109,135,75,106,85,189	0,2684,4711,5614,5914,7751,8160,8687
NC_030808.1	142805986	142828548	ID=rna-XM_018051747.1;gene-CBS;rna-XM_018051747.1	0	-	142805986	142828548	0	17	827,42,85,109,135,75,106,85,126,92,70,135,80,135,107,223,119	0,2248,2689,4716,5619,5919,7756,8165,8885,9753,10965,11551,11781,12344,14747,18841,22443
NC_030808.1	142805991	142827325	ID=ONT.1193.3;gene-CBS;ONT.1193.3	0	-	142805991	142827325	0	16	822,85,109,135,75,106,85,126,92,70,135,80,135,107,223,384	0,2684,4711,5614,5914,7751,8160,8880,9748,10960,11546,11776,12339,14742,18836,20950
NC_030808.1	142805986	142827392	ID=rna-XM_005675647.3;gene-CBS;rna-XM_005675647.3	0	-	142805986	142827392	0	17	827,42,85,109,135,75,106,85,126,92,70,135,80,135,107,223,143	0,2248,2689,4716,5619,5919,7756,8165,8885,9753,10965,11551,11781,12344,14747,18841,21263
NC_030808.1	144524419	144525140	ID=ONT.588.1;ONT.588;ONT.588.1	0	+	144524419	144525140	0	1	721	0
NC_030808.1	57751119	57753088	ID=ONT.825.1;ONT.825;ONT.825.1	0	-	57751119	57753088	0	1	1969	0
NC_030808.1	91106767	91107438	ID=ONT.380.1;ONT.380;ONT.380.1	0	+	91106767	91107438	0	1	671	0
NC_030808.1	55736344	55737652	ID=ONT.811.1;ONT.811;ONT.811.1	0	-	55736344	55737652	0	1	1308	0
NC_030808.1	98349520	98352001	ID=ONT.411.1;ONT.411;ONT.411.1	0	+	98349520	98352001	0	1	2481	0
NC_030808.1	515658	517780	ID=ONT.662.1;ONT.662;ONT.662.1	0	-	515658	517780	0	1	2122	0
NC_030808.1	116091939	116092537	ID=ONT.452.2;ONT.452;ONT.452.2	0	+	116091939	116092537	0	1	598	0
NC_030808.1	116091938	116092997	ID=ONT.452.1;ONT.452;ONT.452.1	0	+	116091938	116092997	0	1	1059	0
NC_030808.1	116091938	116092997	ID=ONT.452.1;ONT.452;ONT.452.1	0	+	116091938	116092997	0	1	1059	0
NC_030808.1	154280864	154281478	ID=ONT.646.1;ONT.646;ONT.646.1	0	+	154280864	154281478	0	1	614	0
NC_030808.1	118382271	118382823	ID=ONT.1097.1;ONT.1097;ONT.1097.1	0	-	118382271	118382823	0	1	552	0
NC_030808.1	95587711	95588336	ID=ONT.1010.1;ONT.1010;ONT.1010.1	0	-	95587711	95588336	0	1	625	0
NC_030808.1	56631127	56667948	ID=rna-XM_018065321.1;gene-C1H3orf52;rna-XM_018065321.1	0	+	56631127	56667948	0	6	234,130,128,71,218,517	0,11368,22304,28743,31606,36304
NC_030808.1	56631155	56668841	ID=ONT.192.5;gene-C1H3orf52;ONT.192.5	0	+	56631155	56668841	0	5	206,130,128,71,1410	0,11340,22276,28715,36276
NC_030808.1	56631127	56667558	ID=rna-XM_018065255.1;gene-C1H3orf52;rna-XM_018065255.1	0	+	56631127	56667558	0	6	234,130,128,71,235,127	0,11368,22304,28743,31606,36304
NC_030808.1	56631145	56668841	ID=ONT.192.2;gene-C1H3orf52;ONT.192.2	0	+	56631145	56668841	0	5	216,128,71,218,1410	0,22286,28725,31588,36286
NC_030808.1	56631141	56668841	ID=ONT.192.1;gene-C1H3orf52;ONT.192.1	0	+	56631141	56668841	0	6	220,130,128,71,179,1410	0,11354,22290,28729,31631,36290
NC_030808.1	56631154	56668839	ID=ONT.192.3;gene-C1H3orf52;ONT.192.3	0	+	56631154	56668839	0	7	207,60,130,128,71,218,1408	0,4594,11341,22277,28716,31579,36277
NC_030808.1	56631155	56668841	ID=ONT.192.5;gene-C1H3orf52;ONT.192.5	0	+	56631155	56668841	0	5	206,130,128,71,1410	0,11340,22276,28715,36276
NC_030808.1	56631127	56667558	ID=rna-XM_018065255.1;gene-C1H3orf52;rna-XM_018065255.1	0	+	56631127	56667558	0	6	234,130,128,71,235,127	0,11368,22304,28743,31606,36304
NC_030808.1	56631145	56668841	ID=ONT.192.2;gene-C1H3orf52;ONT.192.2	0	+	56631145	56668841	0	5	216,128,71,218,1410	0,22286,28725,31588,36286
NC_030808.1	56631141	56668841	ID=ONT.192.1;gene-C1H3orf52;ONT.192.1	0	+	56631141	56668841	0	6	220,130,128,71,179,1410	0,11354,22290,28729,31631,36290
NC_030808.1	56631154	56668839	ID=ONT.192.3;gene-C1H3orf52;ONT.192.3	0	+	56631154	56668839	0	7	207,60,130,128,71,218,1408	0,4594,11341,22277,28716,31579,36277
NC_030808.1	127061727	127101500	ID=ONT.500.2;ONT.500;ONT.500.2	0	+	127061727	127101500	0	2	938,105	0,39668
NC_030808.1	127061727	127062271	ID=ONT.500.1;ONT.500;ONT.500.1	0	+	127061727	127062271	0	1	544	0
NC_030808.1	127061727	127062271	ID=ONT.500.1;ONT.500;ONT.500.1	0	+	127061727	127062271	0	1	544	0
NC_030808.1	68975716	69087834	ID=rna-XM_018045853.1;gene-ITGB5;rna-XM_018045853.1	0	-	68975716	69087834	0	15	681,167,120,104,223,430,135,90,96,162,169,250,205,86,115	0,1311,2452,4774,8591,29037,37846,44890,46875,48461,71741,83748,93848,101893,112003
NC_030808.1	70187383	70187751	ID=ONT.900.1;ONT.900;ONT.900.1	0	-	70187383	70187751	0	1	368	0
NC_030808.1	146910350	146910632	ID=ONT.1227.1;ONT.1227;ONT.1227.1	0	-	146910350	146910632	0	1	282	0
NC_030808.1	83809138	83888786	ID=rna-XM_005675219.3;gene-ATP11B;rna-XM_005675219.3	0	-	83809138	83888786	0	28	3501,134,166,104,66,139,128,60,146,103,154,204,182,104,74,69,176,243,198,151,82,65,48,104,129,108,81,109	0,7626,21082,22490,23087,33144,34798,36660,37942,41249,46513,51615,53263,55647,56047,57532,58958,59731,62143,63168,68311,70995,73150,75510,76213,76530,79220,79539
NC_030808.1	83824217	83921211	ID=rna-XM_018047495.1;gene-ATP11B;rna-XM_018047495.1	0	-	83824217	83921211	0	30	319,86,166,104,66,139,128,60,146,103,154,204,182,104,74,69,176,243,198,151,82,65,48,104,129,108,81,90,117,321	0,3312,6003,7411,8008,18065,19719,21581,22863,26170,31434,36536,38184,40568,40968,42453,43879,44652,47064,48089,53232,55916,58071,60431,61134,61451,64141,65747,73818,96673
NC_030808.1	83809138	83921209	ID=rna-XM_018047490.1;gene-ATP11B;rna-XM_018047490.1	0	-	83809138	83921209	0	30	3501,134,166,104,66,139,128,60,146,103,154,204,182,104,74,69,176,243,198,151,82,65,48,104,129,108,81,90,117,319	0,7626,21082,22490,23087,33144,34798,36660,37942,41249,46513,51615,53263,55647,56047,57532,58958,59731,62143,63168,68311,70995,73150,75510,76213,76530,79220,80826,88897,111752
NC_030808.1	83824217	83921211	ID=rna-XM_018047495.1;gene-ATP11B;rna-XM_018047495.1	0	-	83824217	83921211	0	30	319,86,166,104,66,139,128,60,146,103,154,204,182,104,74,69,176,243,198,151,82,65,48,104,129,108,81,90,117,321	0,3312,6003,7411,8008,18065,19719,21581,22863,26170,31434,36536,38184,40568,40968,42453,43879,44652,47064,48089,53232,55916,58071,60431,61134,61451,64141,65747,73818,96673
NC_030808.1	83809138	83921209	ID=rna-XM_018047490.1;gene-ATP11B;rna-XM_018047490.1	0	-	83809138	83921209	0	30	3501,134,166,104,66,139,128,60,146,103,154,204,182,104,74,69,176,243,198,151,82,65,48,104,129,108,81,90,117,319	0,7626,21082,22490,23087,33144,34798,36660,37942,41249,46513,51615,53263,55647,56047,57532,58958,59731,62143,63168,68311,70995,73150,75510,76213,76530,79220,80826,88897,111752
NC_030808.1	76786078	76786313	ID=ONT.298.1;ONT.298;ONT.298.1	0	+	76786078	76786313	0	1	235	0
NC_030808.1	1439135	1545420	ID=rna-XM_018047783.1;gene-EVA1C;rna-XM_018047783.1	0	-	1439135	1545420	0	6	572,90,81,144,153,556	0,11759,13487,25512,41274,105729
NC_030808.1	1439121	1545430	ID=rna-XM_018047722.1;gene-EVA1C;rna-XM_018047722.1	0	-	1439121	1545430	0	8	586,90,81,144,153,124,197,566	0,11773,13501,25526,41288,51035,54283,105743
NC_030808.1	1439121	1545430	ID=rna-XM_018047722.1;gene-EVA1C;rna-XM_018047722.1	0	-	1439121	1545430	0	8	586,90,81,144,153,124,197,566	0,11773,13501,25526,41288,51035,54283,105743
NC_030808.1	78796468	78797394	ID=ONT.322.1;ONT.322;ONT.322.1	0	+	78796468	78797394	0	1	926	0
NC_030808.1	65897179	65898249	ID=ONT.234.1;ONT.234;ONT.234.1	0	+	65897179	65898249	0	1	1070	0
NC_030808.1	42364369	42365335	ID=rna-XM_018053527.1;gene-LOC102173504;rna-XM_018053527.1	0	+	42364369	42365335	0	1	966	0
NC_030808.1	67831037	67831412	ID=ONT.248.1;ONT.248;ONT.248.1	0	+	67831037	67831412	0	1	375	0
NC_030808.1	142067270	142132372	ID=rna-XM_018051686.1;gene-ABCG1;rna-XM_018051686.1	0	+	142067270	142132372	0	15	272,235,118,133,51,146,124,115,185,102,169,101,159,119,1835	0,7039,44439,45707,48621,52490,52788,53922,57319,57644,58773,59895,60101,61496,63267
NC_030808.1	142067270	142132372	ID=rna-XM_018051689.1;gene-ABCG1;rna-XM_018051689.1	0	+	142067270	142132372	0	15	272,235,118,133,51,146,124,115,149,102,169,101,159,119,1835	0,7039,44439,45707,48621,52490,52788,53922,57319,57644,58773,59895,60101,61496,63267
NC_030808.1	142067270	142132372	ID=rna-XM_018051689.1;gene-ABCG1;rna-XM_018051689.1	0	+	142067270	142132372	0	15	272,235,118,133,51,146,124,115,149,102,169,101,159,119,1835	0,7039,44439,45707,48621,52490,52788,53922,57319,57644,58773,59895,60101,61496,63267
NC_030808.1	83625793	83656888	ID=rna-XM_013964200.2;gene-LAMP3;rna-XM_013964200.2	0	+	83625793	83656888	0	7	206,755,129,58,171,167,93	0,6690,8294,19925,21436,24294,31002
NC_030808.1	83625793	83653316	ID=rna-XM_013964197.2;gene-LAMP3;rna-XM_013964197.2	0	+	83625793	83653316	0	6	206,755,129,58,171,3229	0,6690,8294,19925,21436,24294
NC_030808.1	83625793	83658751	ID=rna-XM_013964202.2;gene-LAMP3;rna-XM_013964202.2	0	+	83625793	83658751	0	6	206,755,129,58,171,1956	0,6690,8294,19925,21436,31002
NC_030808.1	83625793	83653316	ID=rna-XM_013964197.2;gene-LAMP3;rna-XM_013964197.2	0	+	83625793	83653316	0	6	206,755,129,58,171,3229	0,6690,8294,19925,21436,24294
NC_030808.1	83625793	83658751	ID=rna-XM_013964202.2;gene-LAMP3;rna-XM_013964202.2	0	+	83625793	83658751	0	6	206,755,129,58,171,1956	0,6690,8294,19925,21436,31002
NC_030808.1	105701902	105702091	ID=ONT.1035.1;ONT.1035;ONT.1035.1	0	-	105701902	105702091	0	1	189	0
NC_030808.1	116458581	116491160	ID=rna-XM_005675438.3;gene-P2RY14;rna-XM_005675438.3	0	+	116458581	116491160	0	3	760,106,2193	0,23019,30386
NC_030808.1	116458581	116491160	ID=rna-XM_013965769.2;gene-P2RY14;rna-XM_013965769.2	0	+	116458581	116491160	0	2	760,2250	0,30329
NC_030808.1	116429051	116491160	ID=rna-XM_018049028.1;gene-P2RY14;rna-XM_018049028.1	0	+	116429051	116491160	0	4	338,101,106,2193	0,30189,52549,59916
NC_030808.1	116458581	116491160	ID=rna-XM_013965768.2;gene-P2RY14;rna-XM_013965768.2	0	+	116458581	116491160	0	3	760,106,2250	0,23019,30329
NC_030808.1	116429315	116491111	ID=ONT.457.4;gene-P2RY14;ONT.457.4	0	+	116429315	116491111	0	3	74,101,2144	0,29925,59652
NC_030808.1	116458581	116491160	ID=rna-XM_005675439.3;gene-P2RY14;rna-XM_005675439.3	0	+	116458581	116491160	0	2	760,2193	0,30386
NC_030808.1	116429016	116430227	ID=ONT.457.1;gene-P2RY14;ONT.457.1	0	+	116429016	116430227	0	1	1211	0
NC_030808.1	116458581	116491160	ID=rna-XM_013965769.2;gene-P2RY14;rna-XM_013965769.2	0	+	116458581	116491160	0	2	760,2250	0,30329
NC_030808.1	116429051	116491160	ID=rna-XM_018049028.1;gene-P2RY14;rna-XM_018049028.1	0	+	116429051	116491160	0	4	338,101,106,2193	0,30189,52549,59916
NC_030808.1	116458581	116491160	ID=rna-XM_013965768.2;gene-P2RY14;rna-XM_013965768.2	0	+	116458581	116491160	0	3	760,106,2250	0,23019,30329
NC_030808.1	116429315	116491111	ID=ONT.457.4;gene-P2RY14;ONT.457.4	0	+	116429315	116491111	0	3	74,101,2144	0,29925,59652
NC_030808.1	116458581	116491160	ID=rna-XM_005675439.3;gene-P2RY14;rna-XM_005675439.3	0	+	116458581	116491160	0	2	760,2193	0,30386
NC_030808.1	116429016	116430227	ID=ONT.457.1;gene-P2RY14;ONT.457.1	0	+	116429016	116430227	0	1	1211	0
NC_030808.1	73508617	73587245	ID=ONT.931.2;gene-OPA1;ONT.931.2	0	-	73508617	73587245	0	29	125,75,111,94,117,141,80,109,153,166,77,65,116,73,73,131,100,72,75,81,114,87,105,54,72,108,97,319,179	0,2294,23083,23673,26069,27943,31263,31796,33169,35280,41416,42251,43486,44710,44871,47824,48509,48691,49082,49283,50071,50805,52712,55933,69666,71114,72851,73606,78449
NC_030808.1	73505668	73587329	ID=rna-XM_005675103.3;gene-OPA1;rna-XM_005675103.3	0	-	73505668	73587329	0	31	3074,75,111,94,117,141,80,109,153,166,77,65,116,73,73,131,100,72,75,81,114,87,105,54,111,68,54,108,97,319,263	0,5243,26032,26622,29018,30892,34212,34745,36118,38229,44365,45200,46435,47659,47820,50773,51458,51640,52031,52232,53020,53754,55661,58882,63753,72619,73371,74063,75800,76555,81398
NC_030808.1	73508285	73587329	ID=rna-XM_005675105.2;gene-OPA1;rna-XM_005675105.2	0	-	73508285	73587329	0	30	457,75,111,94,117,141,80,109,153,166,77,65,116,73,73,131,100,72,75,81,114,87,105,54,111,68,108,97,319,263	0,2626,23415,24005,26401,28275,31595,32128,33501,35612,41748,42583,43818,45042,45203,48156,48841,49023,49414,49615,50403,51137,53044,56265,61136,70002,71446,73183,73938,78781
NC_030808.1	73505668	73587329	ID=rna-XM_005675107.3;gene-OPA1;rna-XM_005675107.3	0	-	73505668	73587329	0	29	3074,75,111,94,117,141,80,109,153,166,77,65,116,73,73,131,100,72,75,81,114,87,105,54,68,108,97,319,263	0,5243,26032,26622,29018,30892,34212,34745,36118,38229,44365,45200,46435,47659,47820,50773,51458,51640,52031,52232,53020,53754,55661,58882,72619,74063,75800,76555,81398
NC_030808.1	73505668	73587329	ID=rna-XM_005675106.3;gene-OPA1;rna-XM_005675106.3	0	-	73505668	73587329	0	30	3074,75,111,94,117,141,80,109,153,166,77,65,116,73,73,131,100,72,75,81,114,87,105,54,68,54,108,97,319,263	0,5243,26032,26622,29018,30892,34212,34745,36118,38229,44365,45200,46435,47659,47820,50773,51458,51640,52031,52232,53020,53754,55661,58882,72619,73371,74063,75800,76555,81398
NC_030808.1	73505668	73587329	ID=rna-XM_005675103.3;gene-OPA1;rna-XM_005675103.3	0	-	73505668	73587329	0	31	3074,75,111,94,117,141,80,109,153,166,77,65,116,73,73,131,100,72,75,81,114,87,105,54,111,68,54,108,97,319,263	0,5243,26032,26622,29018,30892,34212,34745,36118,38229,44365,45200,46435,47659,47820,50773,51458,51640,52031,52232,53020,53754,55661,58882,63753,72619,73371,74063,75800,76555,81398
NC_030808.1	73508285	73587329	ID=rna-XM_005675105.2;gene-OPA1;rna-XM_005675105.2	0	-	73508285	73587329	0	30	457,75,111,94,117,141,80,109,153,166,77,65,116,73,73,131,100,72,75,81,114,87,105,54,111,68,108,97,319,263	0,2626,23415,24005,26401,28275,31595,32128,33501,35612,41748,42583,43818,45042,45203,48156,48841,49023,49414,49615,50403,51137,53044,56265,61136,70002,71446,73183,73938,78781
NC_030808.1	73505668	73587329	ID=rna-XM_005675107.3;gene-OPA1;rna-XM_005675107.3	0	-	73505668	73587329	0	29	3074,75,111,94,117,141,80,109,153,166,77,65,116,73,73,131,100,72,75,81,114,87,105,54,68,108,97,319,263	0,5243,26032,26622,29018,30892,34212,34745,36118,38229,44365,45200,46435,47659,47820,50773,51458,51640,52031,52232,53020,53754,55661,58882,72619,74063,75800,76555,81398
NC_030808.1	73505668	73587329	ID=rna-XM_005675106.3;gene-OPA1;rna-XM_005675106.3	0	-	73505668	73587329	0	30	3074,75,111,94,117,141,80,109,153,166,77,65,116,73,73,131,100,72,75,81,114,87,105,54,68,54,108,97,319,263	0,5243,26032,26622,29018,30892,34212,34745,36118,38229,44365,45200,46435,47659,47820,50773,51458,51640,52031,52232,53020,53754,55661,58882,72619,73371,74063,75800,76555,81398
NC_030808.1	385775	386170	ID=ONT.656.1;ONT.656;ONT.656.1	0	-	385775	386170	0	1	395	0
NC_030808.1	419074	419442	ID=ONT.659.1;ONT.659;ONT.659.1	0	-	419074	419442	0	1	368	0
NC_030808.1	71702242	71739306	ID=rna-XM_018046459.1;gene-BDH1;rna-XM_018046459.1	0	-	71702242	71739306	0	7	1038,153,142,111,73,127,184	0,2323,9640,22498,23271,29806,36880
NC_030808.1	71702242	71739165	ID=rna-XM_018046468.1;gene-BDH1;rna-XM_018046468.1	0	-	71702242	71739165	0	7	1038,153,142,111,73,127,189	0,2323,9640,22498,23271,29806,36734
NC_030808.1	71702252	71739155	ID=ONT.919.5;gene-BDH1;ONT.919.5	0	-	71702252	71739155	0	7	1028,158,142,111,73,127,179	0,2308,9630,22488,23261,29796,36724
NC_030808.1	71702244	71739178	ID=ONT.919.3;gene-BDH1;ONT.919.3	0	-	71702244	71739178	0	7	1036,158,142,111,73,127,56	0,2316,9638,22496,23269,29804,36878
NC_030808.1	71702242	71739165	ID=rna-XM_018046468.1;gene-BDH1;rna-XM_018046468.1	0	-	71702242	71739165	0	7	1038,153,142,111,73,127,189	0,2323,9640,22498,23271,29806,36734
[truncated: 107,295 more rows]
