# Supplementary material for: Construction of a Candidate Differentially Expressed Transcript Profile Associated with the Hair Follicle Cycle in Jiangnan Cashmere Goats (Capra hircus)
Source: Biology (Basel). 2026 Mar 20;15(6):498. doi: 10.3390/biology15060498 (PMC13023814; doi:10.3390/biology15060498)
Supplement: Supplementary file 1 [file biology-15-00498-s001.zip › supplementary files/supplementary files/Table S9.xlsx]

## Sheet: Sheet1
Event_Region	GeneID	Target_Exon	Event_Type	N	T	Exon_Type	Reference_Transcript	ΔPSI	T-test_p-value	FDR(BH)	N_Values
NC-030810.1:33436723-33440881	MYSM1	NC-030810.1:33440768-33440791	MES	6	6	-	ONT.3402.6	-0.1938	0.00448003	0.000164271	71.8253968253968|75.5868544600939|72.4719101123596|72.4279835390947|62.874251497006|68.3760683760684
NC-030810.1:33436723-33440881	MYSM1	NC-030810.1:33439574-33439652	MES	6	6	-	ONT.3402.6	-0.1418	0.0234864	0.000605737	81.7460317460317|83.5680751173709|79.2134831460674|83.1275720164609|73.9520958083832|78.2051282051282
NC-030810.1:119454165-119487371	DCAF6	NC-030810.1:119473360-119473419	SES	6	6	-	XM.018046453.1	-0.124	0.0393954	0.00259559	45.0381679389313|49.5327102803738|54.4444444444444|54.6511627906977|48.4375|42.4528301886792
NC-030816.1:25681189-25688147	TUBE1	NC-030816.1:25686932-25687047	SES	6	6	-	XM.005684557.2	-0.1264	0.0331003	0.00395203	81.4814814814815|82.6923076923077|88.4615384615385|84.375|79.746835443038|86.5853658536585
NC-030835.1:17433927-17445780	ASCC1	NC-030835.1:17433927-17434017	TSS|A5SS	6	6	-	ONT.23795.5	-0.229	0.000761807	0.00489792	35.2750809061489|34.7826086956522|30.1020408163265|41.06463878327|44.1860465116279|41.4342629482072
NC-030809.1:99591520-99595538	45723	NC-030809.1:99592925-99592973	SES	6	6	-	ONT.1699.1	-0.1695	0.00860443	0.00501693	88.9679715302491|92.2651933701657|89.4211576846307|89.945652173913|84.9056603773585|87.2262773722628
NC-030813.1:66816359-66827134	ATP10D	NC-030813.1:66822647-66822751	MES	5	5	-	XM.018049418.1	-0.1563	0.0137075	0.00593895	na|90.4761904761905|95.5555555555556|95.2380952380952|90.9090909090909|100
NC-030820.1:64495551-64498199	RBM39	NC-030820.1:64495647-64495712	SES	6	6	-	ONT.13433.11	-0.1176	0.0444077	0.00826007	74.2793791574279|72.9468599033817|70.3218116805721|77.5139664804469|76.1029411764706|69.2146596858639
NC-030813.1:66816359-66827134	ATP10D	NC-030813.1:66821329-66821409	MES	5	5	-	XM.018049418.1	-0.1155	0.0480961	0.0095983	na|87.3015873015873|88.8888888888889|88.0952380952381|87.8787878787879|98.4615384615385
NC-030834.1:30359375-30364055	ACSL1	NC-030834.1:30361885-30361962	SES	6	6	-	ONT.23506.5	-0.1225	0.0404017	0.0284268	76.3826606875934|79.7783933518006|77.4299835255354|80.2177858439201|75.0877192982456|74.5945945945946
NC-030816.1:25687005-25688147	TUBE1	NC-030816.1:25687005-25687047	A5SS	6	6	-	XM.005684557.2	-0.1497	0.0181798	0.0340579	80|75|85.1851851851852|78.7878787878788|68.2926829268293|84.0909090909091
NC-030824.1:12947667-12957030	C17H12orf49	NC-030824.1:12956967-12957030	TSS|A5SS	4	5	-	XM.013970654.2	-0.2161	0.00165347	0.0409891	na|70.5882352941177|na|58.3333333333333|69.6969696969697|66.6666666666667
NC-030812.1:5701089-5726032	OSBPL8	NC-030812.1:5716598-5716636	SES	5	6	-	XM.018047582.1	-0.1272	0.031491	0.0491316	25|na|17.8571428571429|19.2307692307692|16.6666666666667|8
