# Supplementary material for: Construction of a Candidate Differentially Expressed Transcript Profile Associated with the Hair Follicle Cycle in Jiangnan Cashmere Goats (Capra hircus)
Source: Biology (Basel). 2026 Mar 20;15(6):498. doi: 10.3390/biology15060498 (PMC13023814; doi:10.3390/biology15060498)
Supplement: Supplementary file 1 [file biology-15-00498-s001.zip › supplementary files/supplementary files/Table S8.xlsx]

## Sheet: Sheet1
Event_Region	GeneID	Target_Exon	Event_Type	N	T	Exon_Type	Reference_Transcript	ΔPSI	T-test_p-value	FDR(BH)	N_Values	T_Values	DatabaseID
NC-030812.1:80017976-80077112	CCDC91	NC-030812.1:80021746-80021906	MES	3	6	-	XM.018048367.1	0.1474	0.000333299	0.000605078	na|na|na|47.5|48.6486486486487|54.5454545454545	70.5882352941177|64.7058823529412|63.3333333333333|63.6363636363636|65.2482269503546|62.2950819672131	NC-030812.1_80017976_80077112_W_XM.018048367.1_2
NC-030809.1:44666731-44667765	CARF	NC-030809.1:44667516-44667582	SES	2	3	-	XM.005676388.3	0.286	0.00063359	0.00106619	9.09090909090909|na|10|na|na|na	na|39.1304347826087|40|na|35.2941176470588|na	NC-030809.1_44666731_44667765_W_XM.005676388.3_1
NC-030812.1:80020802-80021745	CCDC91	NC-030812.1:80020802-80020869	A3SS	6	6	-	XM.018048366.1	-0.1482	0.000897501	0.00162914	75|76.9230769230769|70.8333333333333|75|79.4117647058823|76.9230769230769	56.5217391304348|61.9047619047619|57.5342465753425|64.4444444444444|52.0547945205479|72.7272727272727	NC-030812.1_80020802_80021745_S_XM.018048366.1_1
NC-030811.1:73978416-73978971	SRPK2	NC-030811.1:73978416-73978419	A5SS	6	6	-	XM.013963257.2	-0.2228	0.00130529	0.00233134	46.6666666666667|46.1538461538462|41.1764705882353|39.2857142857143|55.5555555555556|53.8461538461538	33.3333333333333|6.66666666666667|34.4827586206897|29.1666666666667|19.047619047619|26.3157894736842	NC-030811.1_73978416_73978971_S_XM.013963257.2_1
NC-030809.1:92633678-92639127	FMNL2	NC-030809.1:92637272-92637365	SES	3	4	-	XM.018063103.1	0.143	0.00250972	0.00423591	60.8695652173913|61.9047619047619|na|64|na|na	81.8181818181818|na|77.7777777777778|na|72.7272727272727|73.9130434782609	NC-030809.1_92633678_92639127_W_XM.018063103.1_1
NC-030810.1:88779192-88781012	ADORA3	NC-030810.1:88779192-88779194	TSS|A3SS	2	4	-	XM.013962543.2	0.2996	0.00322155	0.00562536	na|na|na|32|41.6666666666667|na	63.6363636363636|71.4285714285714|61.5384615384615|na|70.5882352941177|na	NC-030810.1_88779192_88781012_S_XM.013962543.2_1
NC-030809.1:14871118-14877369	S100PBP	NC-030809.1:14876535-14876678	MES	6	5	-	XM.018057928.1	-0.139	0.0035728	0.00598958	36.3636363636364|40|39.2857142857143|28.5714285714286|45|45.945945945946	28.5714285714286|29.0322580645161|26|16.2162162162162|26.6666666666667|na	NC-030809.1_14871118_14877369_W_XM.018057928.1_2
NC-030812.1:80017976-80077112	CCDC91	NC-030812.1:80020666-80020801	MES	3	6	-	XM.018048367.1	0.1467	0.0035424	0.00642777	na|na|na|47.5|55.4054054054054|54.5454545454545	74.1176470588235|68.2352941176471|68|64.7727272727273|68.7943262411348|59.0163934426229	NC-030812.1_80017976_80077112_W_XM.018048367.1_1
NC-030817.1:94124181-94128052	POC5	NC-030817.1:94124665-94124717	SES	6	6	-	XM.013966709.2	0.1001	0.00443818	0.00878785	20|30|31.25|26.6666666666667|24.5614035087719|25	32.7586206896552|30.1587301587302|32.9268292682927|44.4444444444444|37.2549019607843|40	NC-030817.1_94124181_94128052_W_XM.013966709.2_1
NC-030817.1:82318101-82335225	SENP8	NC-030817.1:82333020-82333097	SES	6	6	-	ONT.10733.3	0.1215	0.00445499	0.00881994	40.2173913043478|42.96875|37.8151260504202|36.4485981308411|48.0769230769231|48.936170212766	53.0612244897959|46.4285714285714|50|64.3564356435644|57.3913043478261|56.0975609756098	NC-030817.1_82318101_82335225_W_ONT.10733.3_1
NC-030812.1:115858509-115859239	ONT.6099	NC-030812.1:115859165-115859239	A5SS	6	6	-	ONT.6099.3	-0.1539	0.005855	0.0103306	65.5172413793103|45.4545454545455|54.5454545454545|54.5454545454545|44.4444444444444|58.8235294117647	40|26.8292682926829|43.2432432432432|37.037037037037|48.1481481481481|35.7142857142857	NC-030812.1_115858509_115859239_S_ONT.6099.3_1
NC-030834.1:12235537-12242408	WHSC1L1	NC-030834.1:12240775-12240891	SES	6	5	-	XM.005698833.3	-0.106	0.000891568	0.0164169	88.5714285714286|93.1818181818182|95.6521739130435|92.4528301886792|94.5945945945946|88.8888888888889	78.2608695652174|na|75.8620689655172|85.1851851851852|85.1063829787234|83.7209302325581	NC-030834.1_12235537_12242408_W_XM.005698833.3_1
NC-030828.1:67267172-67268560	EIF5	NC-030828.1:67267305-67268561	A3SS	5	3	-	ONT.19872.1	0.5954	0.0015706	0.0164611	18.1818181818182|15|14.2857142857143|na|45.4545454545455|9.09090909090909	61.5384615384615|na|88.135593220339|90.1408450704225|na|na	NC-030828.1_67267172_67268560_S_ONT.19872.1_1
NC-030818.1:87476272-87476843	YWHAQ	NC-030818.1:87476789-87476843	TSS|A3SS	6	6	-	XM.018055678.1	-0.353	0.00858063	0.0171123	82.7586206896552|90|78.7878787878788|48.4848484848485|23.5087719298246|72.5806451612903	24.3986254295533|40.5405405405405|22.020202020202|28.1481481481481|41.4414414414414|27.7777777777778	NC-030818.1_87476272_87476843_S_XM.018055678.1_1
NC-030817.1:94124181-94124664	POC5	NC-030817.1:94124551-94124664	TSS|A3SS	6	6	-	ONT.10203.7	0.173	0.00879727	0.0174121	20|43.75|20|26.1904761904762|20|25	40.7407407407407|53.8461538461538|47.2222222222222|51.6129032258064|33.3333333333333|32	NC-030817.1_94124181_94124664_S_ONT.10203.7_1
NC-030818.1:87476272-87476843	YWHAQ	NC-030818.1:87476756-87476844	A3SS	6	6	-	ONT.11283.2	0.3895	0.00882371	0.0175923	6.89655172413793|7.5|9.09090909090909|49.6969696969697|72.280701754386|17.741935483871	73.5395189003437|51.3513513513513|76.3636363636364|69.3827160493827|54.0540540540541|72.2222222222222	NC-030818.1_87476272_87476843_S_ONT.11283.2_1
NC-030818.1:87476272-87476788	YWHAQ	NC-030818.1:87476756-87476789	A3SS	6	6	-	XM.018055678.1	0.3895	0.00882371	0.0175923	6.89655172413793|7.5|9.09090909090909|49.6969696969697|72.280701754386|17.741935483871	73.5395189003437|51.3513513513513|76.3636363636364|69.3827160493827|54.0540540540541|72.2222222222222	NC-030818.1_87476272_87476788_S_XM.018055678.1_1
NC-030817.1:94124181-94128052	POC5	NC-030817.1:94124181-94124717	TSS|A5SS	6	6	-	XM.013966708.2	0.1349	0.00900668	0.0178241	33.3333333333333|52.9411764705882|47.3684210526316|42.8571428571429|39.3939393939394|44.1176470588235	53.125|48.6486486486487|56.25|71.4285714285714|56.6666666666667|54.8387096774194	NC-030817.1_94124181_94128052_S_XM.013966708.2_1
NC-030827.1:35297547-35300318	FYB	NC-030827.1:35298559-35298696	SES	2	3	-	XM.005694771.3	0.1491	0.00185107	0.0185537	na|na|na|4.76190476190476|7.14285714285714|na	na|na|na|20|22.5806451612903|20	NC-030827.1_35297547_35300318_W_XM.005694771.3_1
NC-030817.1:99514176-99527802	EPB41L4A	NC-030817.1:99526733-99526846	SES	2	4	-	XM.018053736.1	-0.1925	0.00939358	0.0185873	72.7272727272727|na|na|na|83.3333333333333|na	54.5454545454545|na|57.6923076923077|na|61.9047619047619|60.9756097560976	NC-030817.1_99514176_99527802_W_XM.018053736.1_1
NC-030817.1:94124181-94128052	POC5	NC-030817.1:94124551-94124717	SES	6	6	-	ONT.10203.7	0.1464	0.00960912	0.0190112	26.6666666666667|53.3333333333333|37.5|35.5555555555556|31.5789473684211|36.6666666666667	48.2758620689655|50.7936507936508|53.6585365853659|63.8888888888889|47.0588235294118|45.4545454545455	NC-030817.1_94124181_94128052_W_ONT.10203.7_1
NC-030810.1:101192566-101192783	RORC	NC-030810.1:101192748-101192783	A5SS	2	6	-	ONT.3703.3	0.1602	0.0117084	0.019714	na|69.2307692307692|na|77.7777777777778|na|na	96.4285714285714|86.6666666666667|91.3793103448276|88.8888888888889|92.8571428571429|80.9523809523809	NC-030810.1_101192566_101192783_S_ONT.3703.3_1
NC-030828.1:41207948-41209356	LOC108638478	NC-030828.1:41207948-41208061	TSS|A5SS	6	6	-	ONT.19773.1	0.1378	0.00205076	0.0211763	65.3846153846154|67.741935483871|66.6666666666667|81.3725490196078|76.3636363636364|77.2727272727273	82|92.156862745098|85.4545454545455|83.9416058394161|81.9277108433735|91.9753086419753	NC-030828.1_41207948_41209356_S_ONT.19773.1_1
NC-030814.1:35412942-35413428	HMMR	NC-030814.1:35412942-35412944	A3SS	6	5	-	XM.005683371.3	0.1414	0.0116436	0.0216955	57.1428571428571|60.6060606060606|58.3333333333333|63.6363636363636|66.6666666666667|47.8260869565217	80|84.2105263157895|67.8571428571429|65.2173913043478|68.5714285714286|na	NC-030814.1_35412942_35413428_S_XM.005683371.3_1
NC-030834.1:12240859-12242408	WHSC1L1	NC-030834.1:12240859-12240891	A5SS	6	5	-	XM.005698833.3	-0.1861	0.00121338	0.0223147	78.9473684210526|87.5|91.6666666666667|85.7142857142857|90|78.9473684210526	66.6666666666667|na|53.3333333333333|71.4285714285714|72|70.8333333333333	NC-030834.1_12240859_12242408_S_XM.005698833.3_1
NC-030809.1:40011405-40062713	METTL21A	NC-030809.1:40012838-40012949	SES	6	6	-	XM.018060324.1	-0.1408	0.0140494	0.0236015	46.6666666666667|22.4489795918367|41.9354838709677|26.8518518518519|36.1111111111111|50	27.7777777777778|23.4042553191489|26.6666666666667|17.7777777777778|20|23.8805970149254	NC-030809.1_40011405_40062713_W_XM.018060324.1_1
NC-030828.1:31971708-32076128	PEAK1	NC-030828.1:31977944-31978029	SES	4	6	-	ONT.20067.2	0.1604	0.00262546	0.0253806	81.8181818181818|80|na|72.7272727272727|80|na	100|84|100|93.75|100|90.3225806451613	NC-030828.1_31971708_32076128_W_ONT.20067.2_1
NC-030811.1:105397405-105526666	ASNS	NC-030811.1:105460929-105461023	SES	6	5	-	XM.013963150.2	0.2505	0.0156744	0.0274616	69.4444444444444|67.5|63.8297872340426|33.3333333333333|36|45.8333333333333	93.1818181818182|66.6666666666667|70.5882352941177|77.5|80.5970149253731|na	NC-030811.1_105397405_105526666_W_XM.013963150.2_1
NC-030814.1:89716285-89716802	LOC102181027	NC-030814.1:89716680-89716802	A3SS	5	6	-	XM.005682590.2	-0.1539	0.0145128	0.027534	81.8181818181818|72.2222222222222|na|76.4705882352941|91.6666666666667|68	71.4285714285714|70|63.3333333333333|60|61.1111111111111|50	NC-030814.1_89716285_89716802_S_XM.005682590.2_1
NC-030821.1:71249318-71268835	FAM49B	NC-030821.1:71268606-71268624	SES	5	6	-	ONT.14149.1	-0.1345	0.000671197	0.0277038	na|28.5714285714286|38.0952380952381|31.8181818181818|40.7766990291262|38.5542168674699	18.75|27.8688524590164|24.4444444444444|18.2795698924731|20.6349206349206|22.7272727272727	NC-030821.1_71249318_71268835_W_ONT.14149.1_1
NC-030817.1:35123100-35126326	KTN1	NC-030817.1:35126078-35126161	SES	6	6	-	XM.018054105.1	0.1067	0.0144595	0.0283821	45.4545454545455|44.2622950819672|46.875|50|56.1643835616438|42.8571428571429	55.9139784946236|64.7058823529412|52.9411764705882|56.5217391304348|50|69.5238095238095	NC-030817.1_35123100_35126326_W_XM.018054105.1_1
NC-030809.1:92637319-92639127	FMNL2	NC-030809.1:92637319-92637365	TSS|A5SS	3	5	-	XM.018063103.1	0.1844	0.0184614	0.0311485	30.7692307692308|36.3636363636364|na|38.4615384615385|na|na	63.6363636363636|na|60|40|54.5454545454545|50	NC-030809.1_92637319_92639127_S_XM.018063103.1_1
NC-030810.1:113591050-113596160	CCDC190	NC-030810.1:113591556-113591679	SES	2	4	-	ONT.3852.3	-0.2464	0.0187811	0.0318158	na|75|na|81.8181818181818|na|na	43.75|63.6363636363636|54.5454545454545|na|53.125|na	NC-030810.1_113591050_113596160_W_ONT.3852.3_1
NC-030809.1:121659915-121660002	SSFA2	NC-030809.1:121660000-121660002	A3SS	4	6	-	XM.018065361.1	-0.1233	0.0198768	0.0332692	na|na|92.8571428571429|92.1052631578947|90.9090909090909|85.7142857142857	69.2307692307692|75|90.2439024390244|72.7272727272727|85|76.1904761904762	NC-030809.1_121659915_121660002_S_XM.018065361.1_1
NC-030815.1:36927074-36927518	TMEM261	NC-030815.1:36927074-36927159	TSS|A5SS	6	6	-	ONT.8245.3	0.1395	0.0178855	0.0339898	46.875|51.7241379310345|50|61.2903225806452|56.25|40	67.8571428571429|72|51.219512195122|62.1621621621622|77.7777777777778|58.8235294117647	NC-030815.1_36927074_36927518_S_ONT.8245.3_1
NC-030810.1:45979829-45979936	SRSF11	NC-030810.1:45979934-45979936	TSS|A3SS	6	6	-	XM.018045442.1	-0.1407	0.0209424	0.0364002	85.7142857142857|69.2307692307692|91.6666666666667|73.9130434782609|73.9130434782609|85.7142857142857	68.75|76.4705882352941|64.7058823529412|50|70.9677419354839|64.8648648648649	NC-030810.1_45979829_45979936_S_XM.018045442.1_1
NC-030817.1:51906877-51910460	RNF111	NC-030817.1:51910458-51910460	A3SS	6	5	-	XM.005685709.3	0.1176	0.0208433	0.0410607	83.3333333333333|80|87.5|76.1904761904762|95.6521739130435|71.4285714285714	90.4761904761905|90|100|94.4444444444444|95.6521739130435|na	NC-030817.1_51906877_51910460_S_XM.005685709.3_1
NC-030816.1:55507480-55508615	L3MBTL3	NC-030816.1:55508613-55508615	A3SS	2	2	-	XM.005684735.3	0.331	0.0211025	0.0410974	na|60|na|66.6666666666667|na|na	na|na|92.8571428571429|na|100|na	NC-030816.1_55507480_55508615_S_XM.005684735.3_1
NC-030810.1:99979901-99981026	ECM1	NC-030810.1:99980167-99980541	SES	6	6	-	ONT.2965.2	0.1029	0.0238117	0.0417082	66.1764705882353|84.1269841269841|67.6190476190476|67.8321678321678|77.9661016949153|77.7777777777778	93.2432432432432|86.4583333333333|84.7058823529412|83.6538461538462|78.6407766990291|76.5258215962441	NC-030810.1_99979901_99981026_W_ONT.2965.2_1
NC-030809.1:14871143-14876534	S100PBP	NC-030809.1:14873583-14873624	SES	5	5	-	ONT.1411.2	-0.127	0.0249419	0.0417897	na|37.037037037037|54.5454545454545|52|62.8571428571429|58.8235294117647	40.625|39.2857142857143|44.7368421052632|36.3636363636364|40.7407407407407|na	NC-030809.1_14871143_14876534_W_ONT.1411.2_1
NC-030814.1:61077769-61081941	FAM13B	NC-030814.1:61080468-61080533	SES	2	6	-	XM.005682969.3	-0.2019	0.0221457	0.0418048	na|na|na|43.2432432432432|42.8571428571429|na	10.5263157894737|15.3846153846154|28.8888888888889|20|31.5789473684211|30.7692307692308	NC-030814.1_61077769_61081941_W_XM.005682969.3_1
NC-030813.1:26644915-26687382	RAP1GDS1	NC-030813.1:26657872-26658018	SES	6	5	-	XM.005681397.3	-0.1548	0.0231123	0.0421145	100|76.3157894736842|81.25|79.4871794871795|73.015873015873|71.0526315789474	72.5490196078431|59.0909090909091|59.3023255813954|73.9130434782609|58.695652173913|na	NC-030813.1_26644915_26687382_W_XM.005681397.3_1
NC-030813.1:17573293-17581156	ONT.6158	NC-030813.1:17580703-17580785	MES	4	5	-	ONT.6158.2	0.1524	0.0235457	0.0426979	na|51.8518518518518|56.0975609756098|na|45.7142857142857|62.0689655172414	62.5|na|82.051282051282|65.1162790697674|73.6842105263158|62.5	NC-030813.1_17573293_17581156_W_ONT.6158.2_2
NC-030811.1:72289357-72291519	PIK3CG	NC-030811.1:72291444-72291519	TSS|A5SS	3	4	-	XM.005679129.3	0.1091	0.0239366	0.0427109	na|na|na|18.75|18.5185185185185|22.7272727272727	31.25|na|27.2727272727273|26.6666666666667|38.4615384615385|na	NC-030811.1_72289357_72291519_S_XM.005679129.3_1
NC-030812.1:112392902-112403074	SERHL2	NC-030812.1:112396023-112396132	MES	2	5	-	XM.018048853.1	0.2658	0.0248246	0.0437429	31.8181818181818|na|na|na|na|8.33333333333333	40.9090909090909|na|51.7241379310345|45.8333333333333|56.5217391304348|38.2978723404255	NC-030812.1_112392902_112403074_W_XM.018048853.1_4
NC-030811.1:73979455-73984988	SRPK2	NC-030811.1:73979455-73982543	A5SS	6	6	-	XM.013963257.2	-0.1368	0.0245242	0.0437913	36.8421052631579|54.5454545454545|56|37.8378378378378|38.7096774193548|46.4285714285714	17.6470588235294|30.4347826086957|42.4242424242424|24|35.2941176470588|38.4615384615385	NC-030811.1_73979455_73984988_S_XM.013963257.2_1
NC-030812.1:112392902-112403074	SERHL2	NC-030812.1:112394341-112394415	MES	2	5	-	XM.018048853.1	0.1061	0.0250421	0.0441156	13.6363636363636|na|na|na|na|4.16666666666667	18.1818181818182|na|24.1379310344828|20.8333333333333|17.3913043478261|17.0212765957447	NC-030812.1_112392902_112403074_W_XM.018048853.1_3
NC-030817.1:87895549-87900709	ZWILCH	NC-030817.1:87897399-87897491	SES	5	5	-	XM.018053609.1	0.1188	0.0227732	0.0442455	9.09090909090909|0|0|na|6.66666666666667|0	16.1290322580645|15.1515151515152|5|11.1111111111111|27.7777777777778|na	NC-030817.1_87895549_87900709_W_XM.018053609.1_1
NC-030818.1:104565580-104568804	CCDC183	NC-030818.1:104567055-104567177	SES	4	4	-	ONT.12013.1	0.2201	0.0225998	0.0448638	na|47.6190476190476|61.5384615384615|54.8387096774194|na|71.4285714285714	72.7272727272727|na|72.0930232558139|85.2941176470588|na|93.3333333333333	NC-030818.1_104565580_104568804_W_ONT.12013.1_1
NC-030818.1:44245398-44245808	CCDC138	NC-030818.1:44245569-44245808	TSS|A5SS	2	4	-	XM.018055303.1	0.1983	0.0237979	0.0462242	na|na|na|9.09090909090909|0|na	21.4285714285714|na|29.4117647058824|16.6666666666667|30|na	NC-030818.1_44245398_44245808_S_XM.018055303.1_1
NC-030818.1:44245398-44245634	CCDC138	NC-030818.1:44245569-44245634	TSS|A5SS	2	4	-	XM.018055303.1	0.1983	0.0237979	0.0462242	na|na|na|9.09090909090909|0|na	21.4285714285714|na|29.4117647058824|16.6666666666667|30|na	NC-030818.1_44245398_44245634_S_XM.018055303.1_1
NC-030815.1:104878047-104878180	ONT.8987	NC-030815.1:104878161-104878180	A5SS	5	6	-	ONT.8987.2	-0.1199	0.0250282	0.0475024	na|31.8181818181818|33.3333333333333|28.5714285714286|23.8095238095238|44.8275862068966	20|7.69230769230769|20|26.3157894736842|21.6216216216216|27.2727272727273	NC-030815.1_104878047_104878180_S_ONT.8987.2_1
