# Supplementary material for: Construction of a Candidate Differentially Expressed Transcript Profile Associated with the Hair Follicle Cycle in Jiangnan Cashmere Goats (Capra hircus)
Source: Biology (Basel). 2026 Mar 20;15(6):498. doi: 10.3390/biology15060498 (PMC13023814; doi:10.3390/biology15060498)
Supplement: Supplementary file 1 [file biology-15-00498-s001.zip › supplementary files/supplementary files/Table S7.xlsx]

## Sheet: Sheet1
Event_Region	GeneID	Target_Exon	Event_Type	N	T	Exon_Type	Reference_Transcript	ΔPSI	T-test_p-value	FDR(BH)	N_Values	T_Values	DatabaseID
NC-030809.1:44666731-44667765	CARF	NC-030809.1:44667516-44667582	SES	2	2	-	XM.005676388.3	0.3072	0.000296111	0.000998404	9.09090909090909|na|10|na|na|na	40.5405405405405|na|na|na|na|40	NC-030809.1_44666731_44667765_W_XM.005676388.3_1
NC-030809.1:99591520-99595538	45723	NC-030809.1:99592925-99592973	SES	6	6	-	ONT.1699.1	0.1419	0.000307461	0.00105861	81.0650887573965|79.9528301886792|77.4818401937046|65.7243816254417|72.7450980392157|70.6008583690987	88.9679715302491|92.2651933701657|89.4211576846307|89.945652173913|84.9056603773585|87.2262773722628	NC-030809.1_99591520_99595538_W_ONT.1699.1_1
NC-030814.1:16283862-16313417	MCTP1	NC-030814.1:16292302-16292340	MES	5	6	-	ONT.6908.6	0.2485	0.000268299	0.00117006	na|52.6315789473684|60|48.6111111111111|52.9850746268657|52.6315789473684	95|70.2702702702703|74.4186046511628|78.8461538461538|73.015873015873|77.7777777777778	NC-030814.1_16283862_16313417_W_ONT.6908.6_1
NC-030822.1:50132935-50135663	SORL1	NC-030822.1:50135646-50135663	TSS|A5SS	6	6	-	ONT.14866.3	0.2331	0.000140228	0.00125027	11.5384615384615|18.4210526315789|21.2121212121212|20.9302325581395|15.7894736842105|0	36.8421052631579|36.1702127659575|43.6619718309859|40.4494382022472|41.6666666666667|28.9855072463768	NC-030822.1_50132935_50135663_S_ONT.14866.3_1
NC-030835.1:17433927-17445780	ASCC1	NC-030835.1:17433927-17434017	TSS|A5SS	6	6	-	ONT.23795.5	0.239	1.29075e-05	0.0016872	14.5161290322581|20.3488372093023|14.8148148148148|8.06451612903226|7.60869565217391|18.0952380952381	35.2750809061489|34.7826086956522|30.1020408163265|41.06463878327|44.1860465116279|41.4342629482072	NC-030835.1_17433927_17445780_S_ONT.23795.5_1
NC-030810.1:7549857-7551009	USP40	NC-030810.1:7550989-7551009	A3SS	2	2	-	XM.013963023.2	0.1101	0.000476386	0.00171232	68.75|na|na|na|69.2307692307692|na	80|80|na|na|na|na	NC-030810.1_7549857_7551009_S_XM.013963023.2_1
NC-030812.1:115858509-115859239	ONT.6099	NC-030812.1:115859165-115859239	A5SS	6	6	-	ONT.6099.3	-0.2343	0.000513278	0.0019243	65.5172413793103|45.4545454545455|54.5454545454545|54.5454545454545|44.4444444444444|58.8235294117647	38.4615384615385|22.5|31.25|41.6666666666667|25.8064516129032|23.0769230769231	NC-030812.1_115858509_115859239_S_ONT.6099.3_1
NC-030816.1:63299497-63301027	HEBP2	NC-030816.1:63300921-63301027	TSS|A3SS	6	6	-	ONT.9191.1	-0.132	0.000294427	0.00202367	46.4285714285714|47.3684210526316|49.8269896193772|46.7857142857143|51.3846153846154|50.9316770186335	35.4666666666667|39.6449704142012|34.5403899721448|26.4550264550265|34.5794392523364|42.8169014084507	NC-030816.1_63299497_63301027_S_ONT.9191.1_1
NC-030810.1:33436723-33440881	MYSM1	NC-030810.1:33439574-33439652	MES	6	6	-	ONT.3402.6	0.1122	0.000730026	0.00260355	76.0765550239234|68.9393939393939|70.7317073170732|63.8157894736842|68.1818181818182|64.7435897435898	81.7460317460317|83.5680751173709|79.2134831460674|83.1275720164609|73.9520958083832|78.2051282051282	NC-030810.1_33436723_33440881_W_ONT.3402.6_1
NC-030822.1:53140324-53140950	TMEM25	NC-030822.1:53140617-53140748	SES	5	6	-	XM.005689517.3	-0.2026	0.00030484	0.00271628	na|84.6153846153846|97.3684210526316|94.0298507462687|93.9393939393939|90.4761904761905	83.3333333333333|75.5102040816327|70.5882352941177|65|68.0851063829787|68.4210526315789	NC-030822.1_53140324_53140950_W_XM.005689517.3_1
NC-030813.1:59163242-59170483	LIAS	NC-030813.1:59167359-59167416	MES	4	6	-	ONT.6269.1	0.1142	0.000820957	0.00331097	na|na|83.9285714285714|77.0491803278689|75|84.4660194174757	90.983606557377|91.7355371900827|95.7264957264957|89.5833333333333|90.5405405405405|90.625	NC-030813.1_59163242_59170483_W_ONT.6269.1_2
NC-030808.1:70956341-70957062	CEP19	NC-030808.1:70956518-70956632	SES	6	6	-	ONT.911.3	0.1039	0.00173204	0.00570976	17.6056338028169|12.5|11.864406779661|5.51181102362205|10.5263157894737|6.72268907563025	21.2435233160622|16.7630057803468|19.8630136986301|28.6624203821656|22.1428571428571|18.4210526315789	NC-030808.1_70956341_70957062_W_ONT.911.3_1
NC-030826.1:10465157-10467933	TUBD1	NC-030826.1:10466893-10467109	SES	6	6	-	XM.005693129.3	-0.1055	0.000509953	0.0060062	83.695652173913|89.2857142857143|87.9518072289157|92.9824561403509|86.2068965517241|87.8048780487805	80.7692307692308|75|70.4081632653061|79.6610169491525|80.8823529411765|77.8947368421053	NC-030826.1_10465157_10467933_W_XM.005693129.3_1
NC-030812.1:31742078-31745154	PFKM	NC-030812.1:31745103-31745154	TSS|A5SS	6	6	-	ONT.5612.2	-0.1195	0.00178714	0.00669149	62.0253164556962|62.8205128205128|70.3125|54.5454545454545|67.5675675675676|65.3846153846154	43.6893203883495|54.5454545454545|54.5454545454545|50.7692307692308|52.3809523809524|55	NC-030812.1_31742078_31745154_S_ONT.5612.2_1
NC-030814.1:16283862-16313417	MCTP1	NC-030814.1:16301487-16301546	MES	5	6	-	ONT.6908.6	0.2676	0.00154048	0.00671409	na|44.7368421052632|50|41.6666666666667|35.8208955223881|46.3157894736842	95|67.5675675675676|69.7674418604651|65.3846153846154|63.4920634920635|61.6161616161616	NC-030814.1_16283862_16313417_W_ONT.6908.6_2
NC-030814.1:88363796-88364320	LOC102189116	NC-030814.1:88363845-88363904	SES	6	6	-	XM.013965333.2	-0.1432	0.00150509	0.0068729	51.7241379310345|50.6172839506173|52.6881720430108|66.6666666666667|63.9344262295082|54.3307086614173	39.5348837209302|45.3551912568306|39.1752577319588|49.3670886075949|38.1294964028777|42.4657534246575	NC-030814.1_88363796_88364320_W_XM.013965333.2_1
NC-030828.1:30833495-30876973	NRG4	NC-030828.1:30843481-30843577	SES	5	6	-	ONT.20059.1	-0.1806	0.000577549	0.00720215	66.6666666666667|69.2307692307692|76.9230769230769|80.3571428571429|76|na	57.6|54.4303797468354|46.1538461538462|53.4653465346535|61.8055555555556|61.1940298507463	NC-030828.1_30833495_30876973_W_ONT.20059.1_1
NC-030821.1:11855122-11858584	PDP1	NC-030821.1:11857875-11858011	MES	5	5	-	XM.018058222.1	-0.1454	0.000885728	0.0077927	na|28|33.3333333333333|33.3333333333333|27.7777777777778|25.6410256410256	20|13.7931034482759|11.4285714285714|9.09090909090909|na|21.0526315789474	NC-030821.1_11855122_11858584_W_XM.018058222.1_1
NC-030821.1:12385169-12388852	KIAA1429	NC-030821.1:12385615-12385767	SES	6	6	-	XM.005689233.3	-0.2816	0.00113286	0.00995504	57.8125|86.6666666666667|78.9473684210526|95.5555555555556|80.7228915662651|92.5925925925926	42.6666666666667|51.1627906976744|60|53.6231884057971|52.7272727272727|63.1578947368421	NC-030821.1_12385169_12388852_W_XM.005689233.3_1
NC-030811.1:88748201-88750789	NUPL2	NC-030811.1:88748201-88748215	A3SS	5	6	-	XM.005679047.3	0.1212	0.00287812	0.0106082	na|85.7142857142857|81.25|93.3333333333333|89.4736842105263|76.4705882352941	100|95.4545454545455|100|100|93.75|95	NC-030811.1_88748201_88750789_S_XM.005679047.3_1
NC-030827.1:2868413-2880205	RANBP17	NC-030827.1:2871868-2871958	SES	3	5	-	XM.018065634.1	0.2293	0.000918147	0.0108576	na|44.1860465116279|na|na|50|36.3636363636364	60.7843137254902|70.3703703703704|67.741935483871|69.6969696969697|63.6363636363636|na	NC-030827.1_2868413_2880205_W_XM.018065634.1_1
NC-030830.1:4910530-4912292	C23H6orf52	NC-030830.1:4910530-4911501	A3SS	6	6	-	ONT.21361.1	-0.1019	0.00129384	0.0111488	20|17.8571428571429|16.0714285714286|9.75609756097561|13.1578947368421|25	6.06060606060606|10|6.81818181818182|6.81818181818182|4.16666666666667|6.81818181818182	NC-030830.1_4910530_4912292_S_ONT.21361.1_2
NC-030809.1:17890617-17892098	TRIP12	NC-030809.1:17892084-17892098	A3SS	6	6	-	ONT.1437.1	-0.1176	0.0033355	0.0112	83.8709677419355|91.1764705882353|96.6666666666667|96.4285714285714|92.156862745098|80.6451612903226	77.5862068965517|73.8095238095238|78.7878787878788|79.4117647058823|76.1904761904762|84.6153846153846	NC-030809.1_17890617_17892098_S_ONT.1437.1_1
NC-030810.1:33436723-33440881	MYSM1	NC-030810.1:33440768-33440791	MES	6	6	-	ONT.3402.6	0.1795	0.00315605	0.0112529	72.2488038277512|53.4090909090909|52.8455284552846|42.4342105263158|49.4318181818182|45.5128205128205	71.8253968253968|75.5868544600939|72.4719101123596|72.4279835390947|62.874251497006|68.3760683760684	NC-030810.1_33436723_33440881_W_ONT.3402.6_2
NC-030816.1:63299497-63301027	HEBP2	NC-030816.1:63300061-63301028	A3SS	6	6	-	ONT.9191.4	0.1353	0.00188606	0.0129512	42.4603174603175|43.421052631579|36.6782006920415|45.3571428571429|40|37.2670807453416	57.3333333333333|50.6903353057199|56.8245125348189|65.3439153439153|51.6355140186916|44.5070422535211	NC-030816.1_63299497_63301027_S_ONT.9191.4_1
NC-030816.1:63299497-63300920	HEBP2	NC-030816.1:63300061-63300921	A3SS	6	6	-	ONT.9191.1	0.1353	0.00188606	0.0129512	42.4603174603175|43.421052631579|36.6782006920415|45.3571428571429|40|37.2670807453416	57.3333333333333|50.6903353057199|56.8245125348189|65.3439153439153|51.6355140186916|44.5070422535211	NC-030816.1_63299497_63300920_S_ONT.9191.1_1
NC-030811.1:50472872-50474367	HNRNPA2B1	NC-030811.1:50473106-50473225	SES	6	6	-	ONT.4548.10	-0.1048	0.0036448	0.0133734	82.4267782426778|85.9169199594731|90.9840728100114|96.3983050847458|90.0594059405941|87.2396819386596	71.7213114754098|77.9791747011184|79.2284866468843|74.4125326370757|81.8604651162791|84.9378330373002	NC-030811.1_50472872_50474367_W_ONT.4548.10_1
NC-030826.1:42296927-42300037	PSMC3IP	NC-030826.1:42297890-42298001	MES	3	6	-	XM.005693856.2	0.1303	0.00116374	0.0140455	na|na|na|76.5217391304348|77.3109243697479|75.9615384615385	90.5579399141631|96.6346153846154|89.6265560165975|89.9159663865546|84.9056603773585|86.1111111111111	NC-030826.1_42296927_42300037_W_XM.005693856.2_2
NC-030809.1:100172877-100208293	RBMS1	NC-030809.1:100172877-100172879	TSS|A3SS	6	6	-	ONT.2326.1	0.1512	0.00434909	0.0144084	58.3333333333333|66.6666666666667|68.75|56.25|75|62.8571428571429	81.0810810810811|86.3636363636364|89.2857142857143|78.5714285714286|71.4285714285714|71.875	NC-030809.1_100172877_100208293_S_ONT.2326.1_1
NC-030811.1:50470022-50472073	HNRNPA2B1	NC-030811.1:50470566-50472073	TSS|A5SS	6	6	-	ONT.4548.2	-0.2044	0.00476909	0.015119	58.4905660377358|60.4938271604938|73.0061349693252|79.0849673202614|67.741935483871|61.1570247933884	31.1688311688312|41.7085427135678|39.8876404494382|46|58.2089552238806|60.3658536585366	NC-030811.1_50470022_50472073_S_ONT.4548.2_1
NC-030811.1:50470022-50470628	HNRNPA2B1	NC-030811.1:50470566-50470628	A5SS	6	6	-	ONT.4548.12	-0.2044	0.00476909	0.015119	58.4905660377358|60.4938271604938|73.0061349693252|79.0849673202614|67.741935483871|61.1570247933884	31.1688311688312|41.7085427135678|39.8876404494382|46|58.2089552238806|60.3658536585366	NC-030811.1_50470022_50470628_S_ONT.4548.12_1
NC-030817.1:364364-365934	CTDSPL2	NC-030817.1:364364-364366	A3SS	6	6	-	XM.018053824.1	-0.1174	0.00217683	0.0153807	93.75|94.7368421052632|100|100|95|100	91.304347826087|91.304347826087|75|82.3529411764706|88.8888888888889|84.2105263157895	NC-030817.1_364364_365934_S_XM.018053824.1_1
NC-030826.1:22605039-22605332	TLCD2	NC-030826.1:22605263-22605332	TSS|A5SS	6	6	-	XM.018064398.1	0.1585	0.00164423	0.0162865	43.75|56|60|58.6206896551724|61.1111111111111|57.1428571428571	77.2727272727273|68.4210526315789|70.3125|79.2079207920792|75|61.5384615384615	NC-030826.1_22605039_22605332_S_XM.018064398.1_1
NC-030828.1:54592116-54598202	ADAL	NC-030828.1:54597851-54597989	SES	6	6	-	ONT.19808.3	-0.1382	0.000470223	0.016313	44.4444444444444|46.9387755102041|38.5542168674699|36.7647058823529|32.5301204819277|37.2549019607843	25.9615384615385|28|25.2336448598131|20.6896551724138|31.6455696202532|22.0588235294118	NC-030828.1_54592116_54598202_W_ONT.19808.3_1
NC-030817.1:51791708-51794106	SLTM	NC-030817.1:51792326-51792740	SES	6	6	-	XM.018054274.1	0.109	0.00236531	0.0167043	56.3694267515924|60.1156069364162|52.4242424242424|42.1940928270042|53.935860058309|56.0714285714286	64.5077720207254|61.6901408450704|61.5625|66.2068965517241|64.6840148698885|67.8481012658228	NC-030817.1_51791708_51794106_W_XM.018054274.1_1
NC-030827.1:23997528-23998197	GPX8	NC-030827.1:23997528-23997585	TSS|A3SS	6	6	-	XM.005694705.2	-0.1404	0.00194538	0.0167139	72.7272727272727|75|75.3846153846154|81.25|82.8571428571429|70.3703703703704	60.4166666666667|65.4676258992806|61.6666666666667|53.7313432835821|58.6538461538462|73.394495412844	NC-030827.1_23997528_23998197_S_XM.005694705.2_1
NC-030825.1:47303715-47303884	U2AF1L4	NC-030825.1:47303715-47303739	TSS|A3SS	6	6	-	XM.005692293.3	-0.1671	0.00175819	0.0171143	70.4225352112676|67.3913043478261|77.7777777777778|67.0588235294118|66.6666666666667|77.9661016949153	50|53.3333333333333|63.4615384615385|43.75|51.8072289156626|64.6464646464647	NC-030825.1_47303715_47303884_S_XM.005692293.3_1
NC-030827.1:23994192-23998197	GPX8	NC-030827.1:23997324-23997585	SES	6	6	-	XM.005694705.2	-0.1238	0.00204238	0.0175369	77.4436090225564|79.7546012269939|79.2307692307692|85.7692307692308|84.5070422535211|72.972972972973	65.1282051282051|73.2394366197183|66.6666666666667|62.2222222222222|62.4413145539906|75.6756756756757	NC-030827.1_23994192_23998197_W_XM.005694705.2_1
NC-030825.1:54579983-54581207	LOC102174506	NC-030825.1:54580095-54580148	SES	3	5	-	XM.005692651.3	0.2405	0.00177948	0.0175905	na|na|45.4545454545455|na|50|61.5384615384615	72.7272727272727|81.25|76.9230769230769|na|70.3703703703704|80.6451612903226	NC-030825.1_54579983_54581207_W_XM.005692651.3_1
NC-030809.1:11094426-11098937	TRNAU1AP	NC-030809.1:11095938-11096057	SES	6	6	-	ONT.1378.3	-0.1126	0.00539101	0.0178845	82.6086956521739|81.8181818181818|93.5483870967742|85.2459016393443|72.972972972973|84.8101265822785	77.0833333333333|74.0157480314961|70.1298701298701|68.3333333333333|67.6190476190476|76.271186440678	NC-030809.1_11094426_11098937_W_ONT.1378.3_1
NC-030817.1:23969281-23975424	MPP5	NC-030817.1:23969281-23969528	A3SS	6	6	-	XM.018054052.1	0.1825	0.00260351	0.0183777	68|64.7058823529412|41.1764705882353|52|55.5555555555556|57.1428571428571	71.875|68.4210526315789|84.2105263157895|75|78.5714285714286|70	NC-030817.1_23969281_23975424_S_XM.018054052.1_1
NC-030820.1:75371662-75381202	ZMYND8	NC-030820.1:75371662-75371736	A3SS	5	5	-	XM.018057969.1	0.2804	0.00217673	0.0186796	45.4545454545455|13.3333333333333|na|23.0769230769231|18.1818181818182|25	52.1739130434783|53.3333333333333|45.4545454545455|64.2857142857143|50|na	NC-030820.1_75371662_75381202_S_XM.018057969.1_1
NC-030821.1:11855122-11858584	PDP1	NC-030821.1:11857875-11858011	SES	5	5	-	XM.018058224.1	-0.22	0.00219586	0.0188327	na|52|66.6666666666667|56.4102564102564|48.1481481481481|53.8461538461538	34.2857142857143|37.9310344827586|22.8571428571429|27.2727272727273|na|44.7368421052632	NC-030821.1_11855122_11858584_W_XM.018058224.1_1
NC-030810.1:10197394-10211823	ZMYM1	NC-030810.1:10197394-10197560	TSS|A5SS	6	6	-	XM.005678720.3	-0.1026	0.00609552	0.0206188	34.4827586206897|33.3333333333333|37.5|31.7073170731707|30.6122448979592|38.6363636363636	27.2727272727273|29.4117647058824|30|25|13.0434782608696|20	NC-030810.1_10197394_10211823_S_XM.005678720.3_1
NC-030810.1:10197390-10211823	ZMYM1	NC-030810.1:10197390-10197560	TSS|A5SS	6	6	-	XM.005678720.3	-0.1026	0.00609552	0.0206188	34.4827586206897|33.3333333333333|37.5|31.7073170731707|30.6122448979592|38.6363636363636	27.2727272727273|29.4117647058824|30|25|13.0434782608696|20	NC-030810.1_10197390_10211823_S_XM.005678720.3_1
NC-030808.1:64845471-64847579	FSTL1	NC-030808.1:64847577-64847579	A5SS	5	6	-	ONT.864.4	0.1112	0.00689088	0.0227059	80|66.6666666666667|na|73.7704918032787|70.9677419354839|72.2222222222222	85.1851851851852|80.6451612903226|78.125|85|93.75|80.3921568627451	NC-030808.1_64845471_64847579_S_ONT.864.4_1
NC-030833.1:19075263-19102393	ACSL5	NC-030833.1:19102290-19102393	TSS|A5SS	6	6	-	XM.005698483.3	-0.2314	0.00266556	0.0228343	37.8378378378378|25.2380952380952|35.8620689655172|44.7513812154696|54.8387096774194|62.037037037037	15.2845528455285|19.4444444444444|24.5238095238095|13.5687732342007|23.8297872340426|25.0728862973761	NC-030833.1_19075263_19102393_S_XM.005698483.3_1
NC-030821.1:11855122-11858584	PDP1	NC-030821.1:11857875-11858011	MES	5	5	-	XM.018058221.1	-0.1486	0.00280011	0.0239729	na|32|33.3333333333333|38.4615384615385|25.9259259259259|25.6410256410256	22.8571428571429|13.7931034482759|14.2857142857143|9.09090909090909|na|21.0526315789474	NC-030821.1_11855122_11858584_W_XM.018058221.1_1
NC-030820.1:64495551-64498199	RBM39	NC-030820.1:64495647-64495712	SES	6	6	-	ONT.13433.11	0.1501	0.00309867	0.0264825	64.7368421052632|69.3415637860082|59.6091205211726|43.1906614785992|56.425702811245|57.034632034632	74.2793791574279|72.9468599033817|70.3218116805721|77.5139664804469|76.1029411764706|69.2146596858639	NC-030820.1_64495551_64498199_W_ONT.13433.11_1
NC-030810.1:111793158-111793714	PPOX	NC-030810.1:111793461-111793605	SES	6	6	-	XM.005677168.3	-0.1054	0.00858304	0.0271512	80.5555555555556|67.5675675675676|82.3529411764706|71.5909090909091|76.1904761904762|71.0526315789474	63.6363636363636|62.5|72.972972972973|57.1428571428571|62.2516556291391|67.5675675675676	NC-030810.1_111793158_111793714_W_XM.005677168.3_1
NC-030814.1:87499650-87500176	CDC42SE2	NC-030814.1:87500092-87500176	TSS|A3SS	6	6	-	ONT.7219.5	0.1284	0.00595168	0.027161	29.1666666666667|38.7096774193548|21.6216216216216|33.9622641509434|29.8507462686567|36.5384615384615	46.6666666666667|48.1481481481481|31.25|44.8979591836735|49.0566037735849|46.875	NC-030814.1_87499650_87500176_S_ONT.7219.5_1
NC-030814.1:87499650-87500173	CDC42SE2	NC-030814.1:87500092-87500173	TSS|A3SS	6	6	-	ONT.7219.5	0.1284	0.00595168	0.027161	29.1666666666667|38.7096774193548|21.6216216216216|33.9622641509434|29.8507462686567|36.5384615384615	46.6666666666667|48.1481481481481|31.25|44.8979591836735|49.0566037735849|46.875	NC-030814.1_87499650_87500173_S_ONT.7219.5_1
NC-030815.1:59152253-59152498	STOML2	NC-030815.1:59152253-59152264	A3SS	6	4	-	ONT.8764.1	0.1634	0.00576753	0.0283535	63.1578947368421|76.4705882352941|68.1818181818182|70.5882352941177|71.4285714285714|75	85.7142857142857|na|78.2608695652174|na|100|84.6153846153846	NC-030815.1_59152253_59152498_S_ONT.8764.1_1
NC-030808.1:71368350-71416573	DLG1	NC-030808.1:71381795-71381893	SES	6	6	-	ONT.918.2	0.1316	0.00872459	0.0288	72.7272727272727|84.8484848484848|66.0714285714286|60.3174603174603|70.3703703703704|77.1428571428572	89.010989010989|88.0597014925373|90|77.3333333333333|80.9523809523809|85.0746268656716	NC-030808.1_71368350_71416573_W_ONT.918.2_1
NC-030810.1:93388045-93393100	ONT.2912	NC-030810.1:93389923-93390134	SES	4	6	-	ONT.2912.2	-0.2639	0.00925067	0.0292505	73.0769230769231|37.2549019607843|47.8260869565217|na|na|61.9047619047619	25|14.7058823529412|34.4827586206897|34.6153846153846|39.1304347826087|23.8095238095238	NC-030810.1_93388045_93393100_W_ONT.2912.2_1
NC-030810.1:54482908-54484600	FUBP1	NC-030810.1:54483717-54483779	SES	6	6	-	ONT.3472.8	0.1042	0.00820391	0.0293728	11.587982832618|23.2941176470588|7.34966592427617|18.1578947368421|14.3497757847534|12.241054613936	25.7407407407407|21.1297071129707|19.7777777777778|34.0974212034384|27.5|21.2314225053079	NC-030810.1_54482908_54484600_W_ONT.3472.8_1
NC-030825.1:58062853-58063210	KLK7	NC-030825.1:58063101-58063210	TSS|A5SS	6	6	-	XM.005692750.3	-0.1479	0.00306503	0.0297955	34.2857142857143|31.8181818181818|26.6666666666667|34.375|41.304347826087|27.2727272727273	14.8148148148148|16|8.82352941176471|30|23.5294117647059|13.7931034482759	NC-030825.1_58062853_58063210_S_XM.005692750.3_1
NC-030813.1:97671497-97672679	HNRNPDL	NC-030813.1:97671497-97672307	TSS|A3SS	6	6	-	XM.018049645.1	-0.11	0.00744468	0.0304527	26.4406779661017|25.2840909090909|34.0277777777778|40.8256880733945|29.1907514450867|26.4	25.9803921568627|20.844327176781|24.0540540540541|12.6385809312639|18.7648456057007|13.9084507042254	NC-030813.1_97671497_97672679_S_XM.018049645.1_1
NC-030835.1:15908847-15920273	CAMK2G	NC-030835.1:15919081-15919149	SES	6	6	-	XM.018042364.1	0.1815	0.00365885	0.0312336	45.2380952380952|57.1428571428571|34.7826086956522|41.1764705882353|57.7777777777778|40.5660377358491	56.1643835616438|71.0280373831776|63.5135135135135|72|67.1328671328671|55.7251908396947	NC-030835.1_15908847_15920273_W_XM.018042364.1_1
NC-030813.1:98256302-98260810	LIN54	NC-030813.1:98260151-98260810	A5SS	2	4	-	XM.005681843.3	-0.3322	0.00784925	0.0320986	na|81.8181818181818|na|na|64.7058823529412|na	42.8571428571429|42.8571428571429|na|31.5789473684211|na|42.8571428571429	NC-030813.1_98256302_98260810_S_XM.005681843.3_1
NC-030812.1:50492224-50513103	USP15	NC-030812.1:50497921-50498007	SES	6	6	-	ONT.5686.2	0.11	0.00864669	0.0325837	63.5220125786163|74.7663551401869|63.5294117647059|53.1645569620253|64.1732283464567|55.2631578947368	73.3067729083665|75.7085020242915|72.0183486238532|71.8487394957983|78.125|69.4174757281553	NC-030812.1_50492224_50513103_W_ONT.5686.2_1
NC-030822.1:25179326-25186489	BBOX1	NC-030822.1:25179326-25179328	TSS|A3SS	6	6	-	XM.005690021.3	0.203	0.0037647	0.033202	37.2549019607843|29.7297297297297|25.8064516129032|36.3636363636364|26.0869565217391|31.25	45|51.5151515151515|31.5789473684211|62.5|52.1739130434783|65.5172413793103	NC-030822.1_25179326_25186489_S_XM.005690021.3_1
NC-030824.1:52452706-52454260	ELF2	NC-030824.1:52452706-52452741	A3SS	6	6	-	XM.018061538.1	-0.1471	0.00309332	0.0333232	59.8130841121495|65.625|62.962962962963|83|72.7272727272727|69.1176470588235	58.4745762711864|52.3809523809524|51.304347826087|47.9674796747967|58.125|56.7375886524823	NC-030824.1_52452706_52454260_S_XM.018061538.1_1
NC-030810.1:101192566-101192783	RORC	NC-030810.1:101192748-101192783	A5SS	2	6	-	ONT.3703.3	0.1999	0.0101172	0.0342149	na|69.2307692307692|na|77.7777777777778|na|na	100|91.6666666666667|82.3529411764706|96.1538461538462|90.7894736842105|100	NC-030810.1_101192566_101192783_S_ONT.3703.3_1
NC-030814.1:51056235-51057135	LOC102174022	NC-030814.1:51056344-51056433	SES	6	6	-	XM.005683119.3	-0.1105	0.00929423	0.0353698	67.4418604651163|72.0779220779221|77.8546712802768|74.1525423728814|80.1324503311258|69.811320754717	57.6687116564417|52.1472392638037|60.5769230769231|67.4311926605505|67.1586715867159|70.1863354037267	NC-030814.1_51056235_51057135_W_XM.005683119.3_1
NC-030826.1:25933989-25935394	RPAIN	NC-030826.1:25933989-25934395	TSS|A3SS	6	6	-	XM.005693438.3	-0.1958	0.0037403	0.0362876	71.7948717948718|73.3333333333333|74.2857142857143|89.1304347826087|71.875|84	74.2857142857143|46.875|58.6206896551724|48.8888888888889|53.1914893617021|65.0793650793651	NC-030826.1_25933989_25935394_S_XM.005693438.3_1
NW-017189516.1:21537534-21541415	LAS1L	NW-017189516.1:21537704-21537741	MES	6	6	-	ONT.24702.12	-0.2059	7.95148e-05	0.036378	73.9910313901345|70.3846153846154|85.472972972973|85.9649122807018|86.4864864864865|78.2771535580524	56.9852941176471|61.2781954887218|66.5399239543726|57.7319587628866|56.8862275449102|57.6271186440678	NW-017189516.1_21537534_21541415_W_ONT.24702.12_1
NC-030808.1:157008523-157008748	RAB5A	NC-030808.1:157008746-157008748	TSS|A3SS	4	5	-	ONT.649.1	-0.1027	0.0115569	0.0377748	na|10|na|15.7894736842105|15|20	0|5.55555555555556|0|10|na|9.09090909090909	NC-030808.1_157008523_157008748_S_ONT.649.1_1
NC-030808.1:157008523-157008747	RAB5A	NC-030808.1:157008746-157008747	TSS|A3SS	4	5	-	ONT.649.1	-0.1027	0.0115569	0.0377748	na|10|na|15.7894736842105|15|20	0|5.55555555555556|0|10|na|9.09090909090909	NC-030808.1_157008523_157008747_S_ONT.649.1_1
NC-030813.1:69490350-69497717	FIP1L1	NC-030813.1:69490641-69490709	SES	6	6	-	ONT.6316.11	0.111	0.0101478	0.038608	71.0843373493976|54.954954954955|75.3086419753086|63.6363636363636|62.5730994152047|68.0672268907563	71.3114754098361|84.6153846153846|74.7126436781609|74.1071428571429|80.0925925925926|77.3584905660377	NC-030813.1_69490350_69497717_W_ONT.6316.11_1
NC-030812.1:80728969-80731587	PPFIBP1	NC-030812.1:80731086-80731118	SES	6	6	-	ONT.5844.5	-0.1098	0.0104783	0.0398551	41.2698412698413|30.1204819277108|30|32.8767123287671|35.8778625954198|36	24.8322147651007|32.8571428571429|24.2424242424242|18.4615384615385|11.7647058823529|28.125	NC-030812.1_80728969_80731587_W_ONT.5844.5_1
NC-030811.1:87183769-87193921	DMTF1	NC-030811.1:87185534-87185673	SES	6	6	-	ONT.4225.3	-0.1144	0.0109839	0.0404538	72.7272727272727|62.7586206896552|79.8319327731092|79.7297297297297|62.9032258064516|60	57.4074074074074|58.7786259541985|59.8214285714286|57.5471698113208|57.7319587628866|58	NC-030811.1_87183769_87193921_W_ONT.4225.3_1
NC-030813.1:69490350-69497723	FIP1L1	NC-030813.1:69497718-69497723	A3SS	6	6	-	ONT.6316.10	-0.1098	0.0108248	0.0411624	27.906976744186|43.859649122807|23.2558139534884|34.375|35.1648351648352|30.1587301587302	26.5625|13.3333333333333|25|24.1379310344828|18.75|21.0526315789474	NC-030813.1_69490350_69497723_S_ONT.6316.10_1
NC-030826.1:25933989-25935394	RPAIN	NC-030826.1:25934255-25934395	SES	6	6	-	XM.005693439.3	-0.1974	0.00426601	0.0413605	71.4285714285714|72.8813559322034|75.6756756756757|89.3617021276596|69.2307692307692|84	73.2394366197183|46.031746031746|59.3220338983051|48.3516483516484|52.1276595744681|65.0793650793651	NC-030826.1_25933989_25935394_W_XM.005693439.3_1
NC-030810.1:10197394-10211823	ZMYM1	NC-030810.1:10210312-10210475	SES	6	6	-	XM.005678719.3	0.1299	0.0122845	0.0415252	63.6363636363636|63.8297872340426|48.2758620689655|56.25|55.1724137931034|44.2307692307692	74|59.3220338983051|61.8181818181818|68.5185185185185|76.9230769230769|68.75	NC-030810.1_10197394_10211823_W_XM.005678719.3_1
NC-030808.1:115805173-115818450	LOC102189713	NC-030808.1:115806769-115806991	SES	5	5	-	ONT.1076.1	0.1012	0.0134758	0.0425094	87.0967741935484|80.6451612903226|na|86.71875|91.304347826087|74.1935483870968	97.4358974358974|93.9393939393939|92.6470588235294|95.8333333333333|90.6976744186046|na	NC-030808.1_115805173_115818450_W_ONT.1076.1_1
NC-030812.1:81444839-81449186	FGFR1OP2	NC-030812.1:81446778-81446891	SES	6	6	-	XM.005680734.3	0.1074	0.0107033	0.0426268	34.6534653465347|26.1194029850746|29.0909090909091|30.327868852459|30.3225806451613|21.9251336898396	26.7123287671233|36.9127516778523|39.4736842105263|41.8181818181818|45.5445544554455|46.4052287581699	NC-030812.1_81444839_81449186_W_XM.005680734.3_1
NC-030823.1:69412328-69413531	TATDN3	NC-030823.1:69412539-69412612	SES	6	6	-	ONT.15829.3	0.1076	0.00483231	0.0484555	82.6923076923077|83.3333333333333|77.6|66.4233576642336|78.8888888888889|83.1578947368421	93.8775510204082|85.4545454545455|91.0112359550562|87.5|92.3076923076923|86.5168539325843	NC-030823.1_69412328_69413531_W_ONT.15829.3_1
NC-030812.1:47806580-47862573	MSRB3	NC-030812.1:47825686-47825812	SES	2	4	-	XM.018047980.1	0.1476	0.0132806	0.0496876	na|na|na|64.9122807017544|67.0886075949367|na	na|75.7575757575758|na|85.1851851851852|84|78.0821917808219	NC-030812.1_47806580_47862573_W_XM.018047980.1_1
