# Supplementary material for: Construction of a Candidate Differentially Expressed Transcript Profile Associated with the Hair Follicle Cycle in Jiangnan Cashmere Goats (Capra hircus)
Source: Biology (Basel). 2026 Mar 20;15(6):498. doi: 10.3390/biology15060498 (PMC13023814; doi:10.3390/biology15060498)
Supplement: Supplementary file 1 [file biology-15-00498-s001.zip › supplementary files/supplementary files/Table S11.xlsx]

## Sheet: Sheet1
ID1	ID2	coefficient	pvalue	ID1type	ID2type	ID2protein	ID1Metabolite
meta_60	A0A452G6R5	0.825174825174825	0.000951362855555526	metabolite	protein	DST	11,12-EET
meta_60	A0A452FIJ8	0.839160839160839	0.000642825988627749	metabolite	protein	FBN1	11,12-EET
meta_60	A0A452ESF7	-0.818182	0.00114310508680404	metabolite	protein	KRT28	11,12-EET
meta_60	A0A452F945	-0.804196	0.00161476898606994	metabolite	protein	LOC102176283	11,12-EET
meta_60	A0A452FMX3	0.86013986013986	0.000331668339126789	metabolite	protein	PLEC	11,12-EET
meta_60	A0A452DYP6	-0.811189	0.00136331525272704	metabolite	protein	RBM3	11,12-EET
meta_60	A0A452EYB9	0.839160839160839	0.000642825988627749	metabolite	protein	SELENBP1	11,12-EET
meta_60	A0A452DP96	-0.811189	0.00136331525272704	metabolite	protein	/	11,12-EET
meta_60	BCAT2	-0.804196	0.00161476898606994	metabolite	gene	/	11,12-EET
meta_60	BCO2	-0.909091	4.19104465303466e-05	metabolite	gene	/	11,12-EET
meta_60	FNDC4	-0.825175	0.000951362855555526	metabolite	gene	/	11,12-EET
meta_60	GPAM	-0.867133	0.000259811849861347	metabolite	gene	/	11,12-EET
meta_60	HADH	-0.853147	0.000418117940415019	metabolite	gene	/	11,12-EET
meta_60	KRT18	0.839160839160839	0.000642825988627749	metabolite	gene	/	11,12-EET
meta_60	LOC108633223	-0.902098	5.99785744652692e-05	metabolite	gene	/	11,12-EET
meta_60	LOC108638255	-0.909091	4.19104465303466e-05	metabolite	gene	/	11,12-EET
meta_60	MRAP2	0.846153846153846	0.000521133700480902	metabolite	gene	/	11,12-EET
meta_60	PANK1	-0.811189	0.00136331525272704	metabolite	gene	/	11,12-EET
meta_60	RDH12	-0.811189	0.00136331525272704	metabolite	gene	/	11,12-EET
meta_65	A0A452E354	0.86013986013986	0.000331668339126789	metabolite	protein	CYP4B1	11β-13,14-dihydro-15-keto Prostaglandin F2α
meta_65	A0A452E969	0.825174825174825	0.000951362855555526	metabolite	protein	/	11β-13,14-dihydro-15-keto Prostaglandin F2α
meta_65	CTSK	0.804195804195804	0.00161476898606994	metabolite	gene	/	11β-13,14-dihydro-15-keto Prostaglandin F2α
meta_65	LRP2	0.846153846153846	0.000521133700480902	metabolite	gene	/	11β-13,14-dihydro-15-keto Prostaglandin F2α
meta_73	A0A452FIJ8	0.804195804195804	0.00161476898606994	metabolite	protein	FBN1	13,14-dihydro-15-keto PGD2
meta_73	A0A452F945	-0.86014	0.000331668339126789	metabolite	protein	LOC102176283	13,14-dihydro-15-keto PGD2
meta_73	A0A452EYB9	0.825174825174825	0.000951362855555526	metabolite	protein	SELENBP1	13,14-dihydro-15-keto PGD2
meta_73	AQP8	0.804195804195804	0.00161476898606994	metabolite	gene	/	13,14-dihydro-15-keto PGD2
meta_73	DPEP1	0.804195804195804	0.00161476898606994	metabolite	gene	/	13,14-dihydro-15-keto PGD2
meta_73	ENPP3	-0.853147	0.000418117940415019	metabolite	gene	/	13,14-dihydro-15-keto PGD2
meta_73	FNDC4	-0.804196	0.00161476898606994	metabolite	gene	/	13,14-dihydro-15-keto PGD2
meta_73	GPAM	-0.888112	0.000114133598146271	metabolite	gene	/	13,14-dihydro-15-keto PGD2
meta_73	HRCT1	0.832167832167832	0.00078544167785366	metabolite	gene	/	13,14-dihydro-15-keto PGD2
meta_73	KRT18	0.86013986013986	0.000331668339126789	metabolite	gene	/	13,14-dihydro-15-keto PGD2
meta_73	LOC108633223	-0.811189	0.00136331525272704	metabolite	gene	/	13,14-dihydro-15-keto PGD2
meta_73	LOC108638255	-0.846154	0.000521133700480902	metabolite	gene	/	13,14-dihydro-15-keto PGD2
meta_73	RBM3	-0.839161	0.000642825988627749	metabolite	gene	/	13,14-dihydro-15-keto PGD2
meta_73	RGN	-0.811189	0.00136331525272704	metabolite	gene	/	13,14-dihydro-15-keto PGD2
meta_73	RRNAD1	0.839160839160839	0.000642825988627749	metabolite	gene	/	13,14-dihydro-15-keto PGD2
meta_73	SNRPN	0.818181818181818	0.00114310508680404	metabolite	gene	/	13,14-dihydro-15-keto PGD2
meta_73	TECR	-0.839161	0.000642825988627749	metabolite	gene	/	13,14-dihydro-15-keto PGD2
meta_73	TPPP3	0.853146853146853	0.000418117940415019	metabolite	gene	/	13,14-dihydro-15-keto PGD2
meta_73	TRPV6	0.818181818181818	0.00114310508680404	metabolite	gene	/	13,14-dihydro-15-keto PGD2
meta_74	A0A452F7N2	0.804876300031362	0.00158884768026901	metabolite	protein	AHCYL2	13,14-dihydro-15-keto PGE2
meta_74	A0A452E354	0.913643367603167	3.26718689327432e-05	metabolite	protein	CYP4B1	13,14-dihydro-15-keto PGE2
meta_74	A0A452ESW4	0.906392229765047	4.82859800348123e-05	metabolite	protein	DRB3	13,14-dihydro-15-keto PGE2
meta_74	A0A452DTC6	0.877387678412565	0.000177027751207426	metabolite	protein	DSC1	13,14-dihydro-15-keto PGE2
meta_74	A0A452FC41	0.855634264898204	0.000385574630546337	metabolite	protein	DSG1	13,14-dihydro-15-keto PGE2
meta_74	A0A452G659	0.826629713545723	0.000914801334335191	metabolite	protein	EVPL	13,14-dihydro-15-keto PGE2
meta_74	A0A452FC63	-0.855634	0.000385574630546337	metabolite	protein	GRAMD1A	13,14-dihydro-15-keto PGE2
meta_74	A0A452FW91	-0.812127	0.00133200475422424	metabolite	protein	IQCF5	13,14-dihydro-15-keto PGE2
meta_74	A0A452FK44	0.891889954088806	9.67559259881234e-05	metabolite	protein	KLK7	13,14-dihydro-15-keto PGE2
meta_74	A0A452G0P6	0.862885402736325	0.000301821231233346	metabolite	protein	KRT10	13,14-dihydro-15-keto PGE2
meta_74	A0A452EP10	-0.913643	3.26718689327432e-05	metabolite	protein	KRT71	13,14-dihydro-15-keto PGE2
meta_74	A0A452F945	-0.812127	0.00133200475422424	metabolite	protein	LOC102176283	13,14-dihydro-15-keto PGE2
meta_74	A0A452G1Y0	0.884638816250686	0.000132179891026762	metabolite	protein	LOC108634131	13,14-dihydro-15-keto PGE2
meta_74	A0A452F044	0.935396781117528	7.94650699953436e-06	metabolite	protein	MPO	13,14-dihydro-15-keto PGE2
meta_74	A0A452EWW7	-0.819379	0.00110834688637196	metabolite	protein	NOLC1	13,14-dihydro-15-keto PGE2
meta_74	A0A452FCQ8	0.848383127060084	0.000486369162343792	metabolite	protein	POF1B	13,14-dihydro-15-keto PGE2
meta_74	A0A452FBD6	0.833880851383843	0.000748444730074738	metabolite	protein	RPGR	13,14-dihydro-15-keto PGE2
meta_74	A0A452DWM3	-0.804876	0.00158884768026901	metabolite	protein	RPL7	13,14-dihydro-15-keto PGE2
meta_74	A0A452E105	0.804876300031362	0.00158884768026901	metabolite	protein	SLC4A1	13,14-dihydro-15-keto PGE2
meta_74	A0A452F0L1	0.906392229765047	4.82859800348123e-05	metabolite	protein	STS	13,14-dihydro-15-keto PGE2
meta_74	A0A452FZU5	-0.913643	3.26718689327432e-05	metabolite	protein	ZER1	13,14-dihydro-15-keto PGE2
meta_74	A0A452EB62	-0.877388	0.000177027751207426	metabolite	protein	/	13,14-dihydro-15-keto PGE2
meta_74	AADACL3	-0.913643	3.26718689327432e-05	metabolite	gene	/	13,14-dihydro-15-keto PGE2
meta_74	ABHD5	-0.804876	0.00158884768026901	metabolite	gene	/	13,14-dihydro-15-keto PGE2
meta_74	ACSL5	-0.819379	0.00110834688637196	metabolite	gene	/	13,14-dihydro-15-keto PGE2
meta_74	ACSM3	-0.812127	0.00133200475422424	metabolite	gene	/	13,14-dihydro-15-keto PGE2
meta_74	C1H3orf70	0.833880851383843	0.000748444730074738	metabolite	gene	/	13,14-dihydro-15-keto PGE2
meta_74	CCL21	0.826629713545723	0.000914801334335191	metabolite	gene	/	13,14-dihydro-15-keto PGE2
meta_74	CTSK	0.812127437869482	0.00133200475422424	metabolite	gene	/	13,14-dihydro-15-keto PGE2
meta_74	ECH1	-0.812127	0.00133200475422424	metabolite	gene	/	13,14-dihydro-15-keto PGE2
meta_74	ENPP3	-0.804876	0.00158884768026901	metabolite	gene	/	13,14-dihydro-15-keto PGE2
meta_74	LOC102169702	-0.804876	0.00158884768026901	metabolite	gene	/	13,14-dihydro-15-keto PGE2
meta_74	LOC102173518	-0.848383	0.000486369162343792	metabolite	gene	/	13,14-dihydro-15-keto PGE2
meta_74	LOC102179090	-0.82663	0.000914801334335191	metabolite	gene	/	13,14-dihydro-15-keto PGE2
meta_74	PTPRN	0.812127437869482	0.00133200475422424	metabolite	gene	/	13,14-dihydro-15-keto PGE2
meta_74	RGN	-0.848383	0.000486369162343792	metabolite	gene	/	13,14-dihydro-15-keto PGE2
meta_74	SDS	0.819378575707602	0.00110834688637196	metabolite	gene	/	13,14-dihydro-15-keto PGE2
meta_74	SNRPN	0.841131989221963	0.000606506063937085	metabolite	gene	/	13,14-dihydro-15-keto PGE2
meta_74	TECR	-0.906392	4.82859800348123e-05	metabolite	gene	/	13,14-dihydro-15-keto PGE2
meta_74	THRSP	-0.833881	0.000748444730074738	metabolite	gene	/	13,14-dihydro-15-keto PGE2
meta_74	TMEM231	-0.804876	0.00158884768026901	metabolite	gene	/	13,14-dihydro-15-keto PGE2
meta_72	A0A452E354	0.86013986013986	0.000331668339126789	metabolite	protein	CYP4B1	13,14-Dihydro-15-keto Prostaglandin F2α
meta_72	A0A452E969	0.825174825174825	0.000951362855555526	metabolite	protein	/	13,14-Dihydro-15-keto Prostaglandin F2α
meta_72	CTSK	0.804195804195804	0.00161476898606994	metabolite	gene	/	13,14-Dihydro-15-keto Prostaglandin F2α
meta_72	LRP2	0.846153846153846	0.000521133700480902	metabolite	gene	/	13,14-Dihydro-15-keto Prostaglandin F2α
meta_75	A0A452DTC6	0.844134394347707	0.000554261681934731	metabolite	protein	DSC1	13-HDoHE
meta_75	A0A452FC41	0.868652820739549	0.000245942133175747	metabolite	protein	DSG1	13-HDoHE
meta_75	A0A452G0C1	-0.872155	0.000216175373306537	metabolite	protein	GOLIM4	13-HDoHE
meta_75	A0A452FC63	-0.872155	0.000216175373306537	metabolite	protein	GRAMD1A	13-HDoHE
meta_75	A0A452G793	0.844134394347707	0.000554261681934731	metabolite	protein	JUP	13-HDoHE
meta_75	A0A452ESF7	-0.85114	0.000445901287358552	metabolite	protein	KRT28	13-HDoHE
meta_75	A0A452F0G3	-0.868653	0.000245942133175747	metabolite	protein	LOC102172465	13-HDoHE
meta_75	A0A452F044	0.823118600297557	0.00100494678387464	metabolite	protein	MPO	13-HDoHE
meta_75	A0A452EWW7	-0.886166	0.000123988877142711	metabolite	protein	NOLC1	13-HDoHE
meta_75	A0A452FMX3	0.847637026689399	0.000497797379436005	metabolite	protein	PLEC	13-HDoHE
meta_75	A0A452FCQ8	0.840631762006015	0.000615568644065423	metabolite	protein	POF1B	13-HDoHE
meta_75	A0A452DYP6	-0.921192	2.09497762120314e-05	metabolite	protein	RBM3	13-HDoHE
meta_75	A0A452FSD4	-0.802103	0.00169653289463567	metabolite	protein	RPS15	13-HDoHE
meta_75	A0A452EYB9	0.851139659031091	0.000445901287358552	metabolite	protein	SELENBP1	13-HDoHE
meta_75	A0A452DYU4	-0.823119	0.00100494678387464	metabolite	protein	UQCC2	13-HDoHE
meta_75	A0A452EV81	-0.840632	0.000615568644065423	metabolite	protein	VPS37C	13-HDoHE
meta_75	A0A452FZU5	-0.812611	0.0013161012937104	metabolite	protein	ZER1	13-HDoHE
meta_75	A0A452ET36	-0.882663	0.000143396818602426	metabolite	protein	/	13-HDoHE
meta_75	A0A452F5V5	-0.85114	0.000445901287358552	metabolite	protein	/	13-HDoHE
meta_75	A0A452FL49	0.83012386498094	0.000831418344902302	metabolite	protein	/	13-HDoHE
meta_75	AGTR1	0.802102806247406	0.00169653289463567	metabolite	gene	/	13-HDoHE
meta_75	NNAT	0.865150188397858	0.000278811844083959	metabolite	gene	/	13-HDoHE
meta_75	RRAGD	0.865150188397858	0.000278811844083959	metabolite	gene	/	13-HDoHE
meta_75	RSAD2	0.886165982448008	0.000123988877142711	metabolite	gene	/	13-HDoHE
meta_75	SDS	0.826621232639249	0.000915011267983656	metabolite	gene	/	13-HDoHE
meta_75	TMC4	-0.86515	0.000278811844083959	metabolite	gene	/	13-HDoHE
meta_84	A0A452FIJ8	0.804195804195804	0.00161476898606994	metabolite	protein	FBN1	15-keto-Prostaglandin-E1
meta_84	A0A452ESF7	-0.804196	0.00161476898606994	metabolite	protein	KRT28	15-keto-Prostaglandin-E1
meta_84	A0A452F945	-0.839161	0.000642825988627749	metabolite	protein	LOC102176283	15-keto-Prostaglandin-E1
meta_84	A0A452EYB9	0.818181818181818	0.00114310508680404	metabolite	protein	SELENBP1	15-keto-Prostaglandin-E1
meta_84	AGPAT5	-0.881119	0.000152674064676672	metabolite	gene	/	15-keto-Prostaglandin-E1
meta_84	AQP8	0.825174825174825	0.000951362855555526	metabolite	gene	/	15-keto-Prostaglandin-E1
meta_84	CDO1	0.867132867132867	0.000259811849861347	metabolite	gene	/	15-keto-Prostaglandin-E1
meta_84	CFB	0.867132867132867	0.000259811849861347	metabolite	gene	/	15-keto-Prostaglandin-E1
meta_84	CTSK	0.881118881118881	0.000152674064676672	metabolite	gene	/	15-keto-Prostaglandin-E1
meta_84	DPEP1	0.811188811188811	0.00136331525272704	metabolite	gene	/	15-keto-Prostaglandin-E1
meta_84	ECH1	-0.853147	0.000418117940415019	metabolite	gene	/	15-keto-Prostaglandin-E1
meta_84	ELOVL3	-0.818182	0.00114310508680404	metabolite	gene	/	15-keto-Prostaglandin-E1
meta_84	FNDC4	-0.86014	0.000331668339126789	metabolite	gene	/	15-keto-Prostaglandin-E1
meta_84	GPAM	-0.93007	1.17022279286783e-05	metabolite	gene	/	15-keto-Prostaglandin-E1
meta_84	HADH	-0.825175	0.000951362855555526	metabolite	gene	/	15-keto-Prostaglandin-E1
meta_84	LOC102169702	-0.811189	0.00136331525272704	metabolite	gene	/	15-keto-Prostaglandin-E1
meta_84	LOC102190840	-0.811189	0.00136331525272704	metabolite	gene	/	15-keto-Prostaglandin-E1
meta_84	LOC108633223	-0.86014	0.000331668339126789	metabolite	gene	/	15-keto-Prostaglandin-E1
meta_84	LOC108638255	-0.832168	0.00078544167785366	metabolite	gene	/	15-keto-Prostaglandin-E1
meta_84	LYVE1	0.909090909090909	4.19104465303466e-05	metabolite	gene	/	15-keto-Prostaglandin-E1
meta_84	PLA2G2F	-0.853147	0.000418117940415019	metabolite	gene	/	15-keto-Prostaglandin-E1
meta_84	PTPRN	0.853146853146853	0.000418117940415019	metabolite	gene	/	15-keto-Prostaglandin-E1
meta_84	RBM3	-0.804196	0.00161476898606994	metabolite	gene	/	15-keto-Prostaglandin-E1
meta_84	RCAN2	0.916083916083916	2.84280453484165e-05	metabolite	gene	/	15-keto-Prostaglandin-E1
meta_84	SDS	0.853146853146853	0.000418117940415019	metabolite	gene	/	15-keto-Prostaglandin-E1
meta_84	SFXN5	-0.804196	0.00161476898606994	metabolite	gene	/	15-keto-Prostaglandin-E1
meta_84	SLC25A20	-0.811189	0.00136331525272704	metabolite	gene	/	15-keto-Prostaglandin-E1
meta_84	TLCD2	-0.895105	8.36658642908716e-05	metabolite	gene	/	15-keto-Prostaglandin-E1
meta_53	A0A452F7N2	-0.853147	0.000418117940415019	metabolite	protein	AHCYL2	1-Methylpiperidine-2-carboxylic acid
meta_53	A0A452ESW4	-0.895105	8.36658642908716e-05	metabolite	protein	DRB3	1-Methylpiperidine-2-carboxylic acid
meta_53	A0A452DTC6	-0.867133	0.000259811849861347	metabolite	protein	DSC1	1-Methylpiperidine-2-carboxylic acid
meta_53	A0A452FC41	-0.853147	0.000418117940415019	metabolite	protein	DSG1	1-Methylpiperidine-2-carboxylic acid
meta_53	A0A452FC63	0.881118881118881	0.000152674064676672	metabolite	protein	GRAMD1A	1-Methylpiperidine-2-carboxylic acid
meta_53	A0A452FW91	0.895104895104895	8.36658642908716e-05	metabolite	protein	IQCF5	1-Methylpiperidine-2-carboxylic acid
meta_53	A0A452G793	-0.804196	0.00161476898606994	metabolite	protein	JUP	1-Methylpiperidine-2-carboxylic acid
meta_53	A0A452FK44	-0.839161	0.000642825988627749	metabolite	protein	KLK7	1-Methylpiperidine-2-carboxylic acid
meta_53	A0A452EP10	0.86013986013986	0.000331668339126789	metabolite	protein	KRT71	1-Methylpiperidine-2-carboxylic acid
meta_53	A0A452G1Y0	-0.804196	0.00161476898606994	metabolite	protein	LOC108634131	1-Methylpiperidine-2-carboxylic acid
meta_53	A0A452F044	-0.916084	2.84280453484165e-05	metabolite	protein	MPO	1-Methylpiperidine-2-carboxylic acid
meta_53	A0A452EWW7	0.846153846153846	0.000521133700480902	metabolite	protein	NOLC1	1-Methylpiperidine-2-carboxylic acid
meta_53	A0A452FCQ8	-0.811189	0.00136331525272704	metabolite	protein	POF1B	1-Methylpiperidine-2-carboxylic acid
meta_53	A0A452DYP6	0.818181818181818	0.00114310508680404	metabolite	protein	RBM3	1-Methylpiperidine-2-carboxylic acid
meta_53	A0A452G373	0.804195804195804	0.00161476898606994	metabolite	protein	RPL28	1-Methylpiperidine-2-carboxylic acid
meta_53	A0A452F0L1	-0.811189	0.00136331525272704	metabolite	protein	STS	1-Methylpiperidine-2-carboxylic acid
meta_53	A0A452FZU5	0.895104895104895	8.36658642908716e-05	metabolite	protein	ZER1	1-Methylpiperidine-2-carboxylic acid
meta_53	A0A452EB62	0.881118881118881	0.000152674064676672	metabolite	protein	/	1-Methylpiperidine-2-carboxylic acid
meta_53	AADACL3	0.86013986013986	0.000331668339126789	metabolite	gene	/	1-Methylpiperidine-2-carboxylic acid
meta_53	C1H3orf70	-0.881119	0.000152674064676672	metabolite	gene	/	1-Methylpiperidine-2-carboxylic acid
meta_53	CCL21	-0.853147	0.000418117940415019	metabolite	gene	/	1-Methylpiperidine-2-carboxylic acid
meta_53	DZIP1	0.867132867132867	0.000259811849861347	metabolite	gene	/	1-Methylpiperidine-2-carboxylic acid
meta_53	ECH1	0.804195804195804	0.00161476898606994	metabolite	gene	/	1-Methylpiperidine-2-carboxylic acid
meta_53	LOC102173518	0.832167832167832	0.00078544167785366	metabolite	gene	/	1-Methylpiperidine-2-carboxylic acid
meta_53	RGN	0.832167832167832	0.00078544167785366	metabolite	gene	/	1-Methylpiperidine-2-carboxylic acid
meta_53	SDS	-0.825175	0.000951362855555526	metabolite	gene	/	1-Methylpiperidine-2-carboxylic acid
meta_53	SYCP1	0.895104895104895	8.36658642908716e-05	metabolite	gene	/	1-Methylpiperidine-2-carboxylic acid
meta_53	TECR	0.818181818181818	0.00114310508680404	metabolite	gene	/	1-Methylpiperidine-2-carboxylic acid
meta_53	TMC4	0.811188811188811	0.00136331525272704	metabolite	gene	/	1-Methylpiperidine-2-carboxylic acid
meta_53	TMEM231	0.811188811188811	0.00136331525272704	metabolite	gene	/	1-Methylpiperidine-2-carboxylic acid
meta_111	A0A452E354	0.804195804195804	0.00161476898606994	metabolite	protein	CYP4B1	2,6-Di-tert-butyl-4-(hydroxymethyl)phenol
meta_111	A0A452ESW4	0.853146853146853	0.000418117940415019	metabolite	protein	DRB3	2,6-Di-tert-butyl-4-(hydroxymethyl)phenol
meta_111	A0A452FK44	0.902097902097902	5.99785744652692e-05	metabolite	protein	KLK7	2,6-Di-tert-butyl-4-(hydroxymethyl)phenol
meta_111	A0A452EP10	-0.818182	0.00114310508680404	metabolite	protein	KRT71	2,6-Di-tert-butyl-4-(hydroxymethyl)phenol
meta_111	AADACL3	-0.825175	0.000951362855555526	metabolite	gene	/	2,6-Di-tert-butyl-4-(hydroxymethyl)phenol
meta_111	ABHD5	-0.811189	0.00136331525272704	metabolite	gene	/	2,6-Di-tert-butyl-4-(hydroxymethyl)phenol
meta_111	ACSM3	-0.839161	0.000642825988627749	metabolite	gene	/	2,6-Di-tert-butyl-4-(hydroxymethyl)phenol
meta_111	CCL21	0.846153846153846	0.000521133700480902	metabolite	gene	/	2,6-Di-tert-butyl-4-(hydroxymethyl)phenol
meta_111	HOXC4	0.811188811188811	0.00136331525272704	metabolite	gene	/	2,6-Di-tert-butyl-4-(hydroxymethyl)phenol
meta_111	HSPA6	0.811188811188811	0.00136331525272704	metabolite	gene	/	2,6-Di-tert-butyl-4-(hydroxymethyl)phenol
meta_111	LOC102173518	-0.895105	8.36658642908716e-05	metabolite	gene	/	2,6-Di-tert-butyl-4-(hydroxymethyl)phenol
meta_111	LOC102179090	-0.804196	0.00161476898606994	metabolite	gene	/	2,6-Di-tert-butyl-4-(hydroxymethyl)phenol
meta_111	LOC102185049	0.86013986013986	0.000331668339126789	metabolite	gene	/	2,6-Di-tert-butyl-4-(hydroxymethyl)phenol
meta_111	LOC106504020	0.818181818181818	0.00114310508680404	metabolite	gene	/	2,6-Di-tert-butyl-4-(hydroxymethyl)phenol
meta_111	PCBD1	0.818181818181818	0.00114310508680404	metabolite	gene	/	2,6-Di-tert-butyl-4-(hydroxymethyl)phenol
meta_111	PLAC8	0.846153846153846	0.000521133700480902	metabolite	gene	/	2,6-Di-tert-butyl-4-(hydroxymethyl)phenol
meta_111	RBM3	-0.86014	0.000331668339126789	metabolite	gene	/	2,6-Di-tert-butyl-4-(hydroxymethyl)phenol
meta_111	RGN	-0.853147	0.000418117940415019	metabolite	gene	/	2,6-Di-tert-butyl-4-(hydroxymethyl)phenol
meta_111	SNRPN	0.839160839160839	0.000642825988627749	metabolite	gene	/	2,6-Di-tert-butyl-4-(hydroxymethyl)phenol
meta_111	TECR	-0.804196	0.00161476898606994	metabolite	gene	/	2,6-Di-tert-butyl-4-(hydroxymethyl)phenol
meta_111	THRSP	-0.825175	0.000951362855555526	metabolite	gene	/	2,6-Di-tert-butyl-4-(hydroxymethyl)phenol
meta_111	TMEM231	-0.909091	4.19104465303466e-05	metabolite	gene	/	2,6-Di-tert-butyl-4-(hydroxymethyl)phenol
meta_111	ZNF879	0.818181818181818	0.00114310508680404	metabolite	gene	/	2,6-Di-tert-butyl-4-(hydroxymethyl)phenol
meta_200	A0A452E354	0.889820590391698	0.000105995414119597	metabolite	protein	CYP4B1	3-Methylcrotonyl-Glycine
meta_200	A0A452EP10	-0.804398	0.00160704046959648	metabolite	protein	KRT71	3-Methylcrotonyl-Glycine
meta_200	A0A452G373	-0.807957	0.00147546498606843	metabolite	protein	RPL28	3-Methylcrotonyl-Glycine
meta_200	A0A452DWM3	-0.825754	0.000936687975640282	metabolite	protein	RPL7	3-Methylcrotonyl-Glycine
meta_200	A0A452DRH4	-0.818635	0.00112984737738664	metabolite	protein	/	3-Methylcrotonyl-Glycine
meta_200	AADACL3	-0.822194	0.00102978007506227	metabolite	gene	/	3-Methylcrotonyl-Glycine
meta_200	ABHD5	-0.854228	0.000403724159252938	metabolite	gene	/	3-Methylcrotonyl-Glycine
meta_200	AGPAT5	-0.832872	0.000770064677308113	metabolite	gene	/	3-Methylcrotonyl-Glycine
meta_200	BEX4	-0.825754	0.000936687975640282	metabolite	gene	/	3-Methylcrotonyl-Glycine
meta_200	C1QTNF7	0.818634943160363	0.00112984737738664	metabolite	gene	/	3-Methylcrotonyl-Glycine
meta_200	CLASRP	-0.836431	0.000695873273441006	metabolite	gene	/	3-Methylcrotonyl-Glycine
meta_200	CTSK	0.847109202052897	0.000506007223897376	metabolite	gene	/	3-Methylcrotonyl-Glycine
meta_200	ECH1	-0.811516	0.00135232476740099	metabolite	gene	/	3-Methylcrotonyl-Glycine
meta_200	ELOVL3	-0.822194	0.00102978007506227	metabolite	gene	/	3-Methylcrotonyl-Glycine
meta_200	ENPP3	-0.807957	0.00147546498606843	metabolite	gene	/	3-Methylcrotonyl-Glycine
meta_200	FA2H	-0.839991	0.00062733680782201	metabolite	gene	/	3-Methylcrotonyl-Glycine
meta_200	FAP	0.850668484414464	0.000452626142957158	metabolite	gene	/	3-Methylcrotonyl-Glycine
meta_200	FAR2	-0.811516	0.00135232476740099	metabolite	gene	/	3-Methylcrotonyl-Glycine
meta_200	LOC102169702	-0.832872	0.000770064677308113	metabolite	gene	/	3-Methylcrotonyl-Glycine
meta_200	LOC102179090	-0.879143	0.000165221343535471	metabolite	gene	/	3-Methylcrotonyl-Glycine
meta_200	PLP1	0.854227766776031	0.000403724159252938	metabolite	gene	/	3-Methylcrotonyl-Glycine
meta_200	PTPRN	0.804397813714095	0.00160704046959648	metabolite	gene	/	3-Methylcrotonyl-Glycine
meta_200	TECR	-0.815076	0.00123724201283659	metabolite	gene	/	3-Methylcrotonyl-Glycine
meta_200	THRSP	-0.829313	0.000850227694782157	metabolite	gene	/	3-Methylcrotonyl-Glycine
meta_201	A0A452F7N2	0.937062937062937	6.99316495333946e-06	metabolite	protein	AHCYL2	3-N-Methyl-L-Histidine
meta_201	A0A452E354	0.832167832167832	0.00078544167785366	metabolite	protein	CYP4B1	3-N-Methyl-L-Histidine
meta_201	A0A452ESW4	0.867132867132867	0.000259811849861347	metabolite	protein	DRB3	3-N-Methyl-L-Histidine
meta_201	ACACA	-0.839161	0.000642825988627749	metabolite	gene	/	3-N-Methyl-L-Histidine
meta_201	BEX4	-0.853147	0.000418117940415019	metabolite	gene	/	3-N-Methyl-L-Histidine
meta_201	CERS5	-0.818182	0.00114310508680404	metabolite	gene	/	3-N-Methyl-L-Histidine
meta_201	DZIP1	-0.853147	0.000418117940415019	metabolite	gene	/	3-N-Methyl-L-Histidine
meta_201	ELOVL4	-0.832168	0.00078544167785366	metabolite	gene	/	3-N-Methyl-L-Histidine
meta_201	FA2H	-0.825175	0.000951362855555526	metabolite	gene	/	3-N-Methyl-L-Histidine
meta_201	FAH	-0.86014	0.000331668339126789	metabolite	gene	/	3-N-Methyl-L-Histidine
meta_201	LOC102173866	-0.846154	0.000521133700480902	metabolite	gene	/	3-N-Methyl-L-Histidine
meta_201	LOC108636081	-0.811189	0.00136331525272704	metabolite	gene	/	3-N-Methyl-L-Histidine
meta_201	SDC1	-0.832168	0.00078544167785366	metabolite	gene	/	3-N-Methyl-L-Histidine
meta_201	TMEM231	-0.853147	0.000418117940415019	metabolite	gene	/	3-N-Methyl-L-Histidine
meta_210	A0A452F7N2	0.811188811188811	0.00136331525272704	metabolite	protein	AHCYL2	4-(Methylamino)phenol
meta_210	A0A452E354	0.832167832167832	0.00078544167785366	metabolite	protein	CYP4B1	4-(Methylamino)phenol
meta_210	A0A452ESW4	0.839160839160839	0.000642825988627749	metabolite	protein	DRB3	4-(Methylamino)phenol
meta_210	AADACL3	-0.811189	0.00136331525272704	metabolite	gene	/	4-(Methylamino)phenol
meta_210	ACSM3	-0.839161	0.000642825988627749	metabolite	gene	/	4-(Methylamino)phenol
meta_210	AGPAT5	-0.825175	0.000951362855555526	metabolite	gene	/	4-(Methylamino)phenol
meta_210	BEX4	-0.825175	0.000951362855555526	metabolite	gene	/	4-(Methylamino)phenol
meta_210	CIRBP	-0.811189	0.00136331525272704	metabolite	gene	/	4-(Methylamino)phenol
meta_210	CTSK	0.853146853146853	0.000418117940415019	metabolite	gene	/	4-(Methylamino)phenol
meta_210	ECHDC1	-0.818182	0.00114310508680404	metabolite	gene	/	4-(Methylamino)phenol
meta_210	ELOVL4	-0.839161	0.000642825988627749	metabolite	gene	/	4-(Methylamino)phenol
meta_210	FA2H	-0.853147	0.000418117940415019	metabolite	gene	/	4-(Methylamino)phenol
meta_210	FAH	-0.874126	0.000200713073324366	metabolite	gene	/	4-(Methylamino)phenol
meta_210	FAP	0.804195804195804	0.00161476898606994	metabolite	gene	/	4-(Methylamino)phenol
meta_210	LOC102173866	-0.846154	0.000521133700480902	metabolite	gene	/	4-(Methylamino)phenol
meta_210	SFXN5	-0.86014	0.000331668339126789	metabolite	gene	/	4-(Methylamino)phenol
meta_210	THRSP	-0.839161	0.000642825988627749	metabolite	gene	/	4-(Methylamino)phenol
meta_210	TMEM231	-0.846154	0.000521133700480902	metabolite	gene	/	4-(Methylamino)phenol
meta_238	ABHD5	0.902097902097902	5.99785744652692e-05	metabolite	gene	/	5-Carboxyvanillic Acid
meta_238	ACSBG1	0.902097902097902	5.99785744652692e-05	metabolite	gene	/	5-Carboxyvanillic Acid
meta_238	AQP11	0.895104895104895	8.36658642908716e-05	metabolite	gene	/	5-Carboxyvanillic Acid
meta_238	BCO2	0.846153846153846	0.000521133700480902	metabolite	gene	/	5-Carboxyvanillic Acid
meta_238	CD36	-0.832168	0.00078544167785366	metabolite	gene	/	5-Carboxyvanillic Acid
meta_238	CLASRP	0.825174825174825	0.000951362855555526	metabolite	gene	/	5-Carboxyvanillic Acid
meta_238	CTSK	-0.825175	0.000951362855555526	metabolite	gene	/	5-Carboxyvanillic Acid
meta_238	DPEP1	-0.881119	0.000152674064676672	metabolite	gene	/	5-Carboxyvanillic Acid
meta_238	ENPP3	0.853146853146853	0.000418117940415019	metabolite	gene	/	5-Carboxyvanillic Acid
meta_238	FA2H	0.86013986013986	0.000331668339126789	metabolite	gene	/	5-Carboxyvanillic Acid
meta_238	FAP	-0.888112	0.000114133598146271	metabolite	gene	/	5-Carboxyvanillic Acid
meta_238	HADH	0.804195804195804	0.00161476898606994	metabolite	gene	/	5-Carboxyvanillic Acid
meta_238	HAND2	-0.853147	0.000418117940415019	metabolite	gene	/	5-Carboxyvanillic Acid
meta_238	HOXC4	-0.909091	4.19104465303466e-05	metabolite	gene	/	5-Carboxyvanillic Acid
meta_238	LOC102169702	0.867132867132867	0.000259811849861347	metabolite	gene	/	5-Carboxyvanillic Acid
meta_238	LOC102173518	0.839160839160839	0.000642825988627749	metabolite	gene	/	5-Carboxyvanillic Acid
meta_238	LOC102179090	0.895104895104895	8.36658642908716e-05	metabolite	gene	/	5-Carboxyvanillic Acid
meta_238	LOC102185049	-0.881119	0.000152674064676672	metabolite	gene	/	5-Carboxyvanillic Acid
meta_238	LOC102190037	0.832167832167832	0.00078544167785366	metabolite	gene	/	5-Carboxyvanillic Acid
meta_238	MGLL	0.825174825174825	0.000951362855555526	metabolite	gene	/	5-Carboxyvanillic Acid
meta_238	PANK1	0.804195804195804	0.00161476898606994	metabolite	gene	/	5-Carboxyvanillic Acid
meta_238	PLAC8	-0.825175	0.000951362855555526	metabolite	gene	/	5-Carboxyvanillic Acid
meta_238	RBM3	0.86013986013986	0.000331668339126789	metabolite	gene	/	5-Carboxyvanillic Acid
meta_238	RECK	-0.895105	8.36658642908716e-05	metabolite	gene	/	5-Carboxyvanillic Acid
meta_238	SFXN5	0.846153846153846	0.000521133700480902	metabolite	gene	/	5-Carboxyvanillic Acid
meta_238	TGM5	0.818181818181818	0.00114310508680404	metabolite	gene	/	5-Carboxyvanillic Acid
meta_238	THBS2	-0.825175	0.000951362855555526	metabolite	gene	/	5-Carboxyvanillic Acid
meta_238	THRSP	0.825174825174825	0.000951362855555526	metabolite	gene	/	5-Carboxyvanillic Acid
meta_238	TLCD2	0.804195804195804	0.00161476898606994	metabolite	gene	/	5-Carboxyvanillic Acid
meta_238	ZNF879	-0.846154	0.000521133700480902	metabolite	gene	/	5-Carboxyvanillic Acid
meta_241	A0A452DTC6	-0.811516	0.00135232476740099	metabolite	protein	DSC1	5-Hydroxy-L-Tryptophan
meta_241	A0A452FC63	0.815075660798796	0.00123724201283659	metabolite	protein	GRAMD1A	5-Hydroxy-L-Tryptophan
meta_241	A0A452F044	-0.818635	0.00112984737738664	metabolite	protein	MPO	5-Hydroxy-L-Tryptophan
meta_241	A0A452EWW7	0.811516378437229	0.00135232476740099	metabolite	protein	NOLC1	5-Hydroxy-L-Tryptophan
meta_241	A0A452EB62	0.811516378437229	0.00135232476740099	metabolite	protein	/	5-Hydroxy-L-Tryptophan
meta_241	DZIP1	0.882702025668565	0.000143170305059392	metabolite	gene	/	5-Hydroxy-L-Tryptophan
meta_267	A0A452F7N2	0.809879237484599	0.00140794144250922	metabolite	protein	AHCYL2	7-ketodeoxycholic acid
meta_267	A0A452EHE2	-0.802837	0.00166750559952922	metabolite	protein	ATP5ME	7-ketodeoxycholic acid
meta_267	A0A452FKL8	-0.845091	0.000538365507823046	metabolite	protein	CALD1	7-ketodeoxycholic acid
meta_267	A0A452E354	0.831006521940718	0.000811315924598377	metabolite	protein	CYP4B1	7-ketodeoxycholic acid
meta_267	A0A452DTC6	0.809879237484599	0.00140794144250922	metabolite	protein	DSC1	7-ketodeoxycholic acid
meta_267	A0A452FC41	0.823964093788679	0.000982639386866158	metabolite	protein	DSG1	7-ketodeoxycholic acid
meta_267	A0A452G6R5	0.831006521940718	0.000811315924598377	metabolite	protein	DST	7-ketodeoxycholic acid
meta_267	A0A452G659	0.901430803461118	6.19784480866414e-05	metabolite	protein	EVPL	7-ketodeoxycholic acid
meta_267	A0A452FIJ8	0.887345947157038	0.000117936670329666	metabolite	protein	FBN1	7-ketodeoxycholic acid
meta_267	A0A452G793	0.845091378244798	0.000538365507823046	metabolite	protein	JUP	7-ketodeoxycholic acid
meta_267	A0A452ESF7	-0.845091	0.000538365507823046	metabolite	protein	KRT28	7-ketodeoxycholic acid
meta_267	A0A452EP10	-0.809879	0.00140794144250922	metabolite	protein	KRT71	7-ketodeoxycholic acid
meta_267	A0A452F945	-0.866219	0.000268442910799305	metabolite	protein	LOC102176283	7-ketodeoxycholic acid
meta_267	A0A452EWW7	-0.823964	0.000982639386866158	metabolite	protein	NOLC1	7-ketodeoxycholic acid
meta_267	A0A452FMX3	0.887345947157038	0.000117936670329666	metabolite	protein	PLEC	7-ketodeoxycholic acid
meta_267	A0A452FCQ8	0.859176234548878	0.000342671046916543	metabolite	protein	POF1B	7-ketodeoxycholic acid
meta_267	A0A452FBD6	0.908473231613158	4.33075137162842e-05	metabolite	protein	RPGR	7-ketodeoxycholic acid
meta_267	A0A452FLA3	-0.859176	0.000342671046916543	metabolite	protein	RPL19	7-ketodeoxycholic acid
meta_267	A0A452DWM3	-0.873261	0.000207389029685645	metabolite	protein	RPL7	7-ketodeoxycholic acid
meta_267	A0A452G271	-0.943685	4.05650520640677e-06	metabolite	protein	RPS18	7-ketodeoxycholic acid
meta_267	A0A452EYB9	0.866218662700918	0.000268442910799305	metabolite	protein	SELENBP1	7-ketodeoxycholic acid
meta_267	A0A452FZU5	-0.802837	0.00166750559952922	metabolite	protein	ZER1	7-ketodeoxycholic acid
meta_267	A0A452E969	0.908473231613158	4.33075137162842e-05	metabolite	protein	/	7-ketodeoxycholic acid
meta_267	CDO1	0.823964093788679	0.000982639386866158	metabolite	gene	/	7-ketodeoxycholic acid
meta_267	IFIT2	0.802836809332559	0.00166750559952922	metabolite	gene	/	7-ketodeoxycholic acid
meta_267	KRT18	0.866218662700918	0.000268442910799305	metabolite	gene	/	7-ketodeoxycholic acid
meta_267	LOC102184087	0.802836809332559	0.00166750559952922	metabolite	gene	/	7-ketodeoxycholic acid
meta_267	LOC106504020	0.809879237484599	0.00140794144250922	metabolite	gene	/	7-ketodeoxycholic acid
meta_267	LOC108636081	-0.809879	0.00140794144250922	metabolite	gene	/	7-ketodeoxycholic acid
meta_267	MRAP2	0.802836809332559	0.00166750559952922	metabolite	gene	/	7-ketodeoxycholic acid
meta_267	RSAD2	0.802836809332559	0.00166750559952922	metabolite	gene	/	7-ketodeoxycholic acid
meta_267	SNRPN	0.802836809332559	0.00166750559952922	metabolite	gene	/	7-ketodeoxycholic acid
meta_278	A0A452FIJ8	0.804195804195804	0.00161476898606994	metabolite	protein	FBN1	8-iso-Prostaglandin-E2
meta_278	A0A452ESF7	-0.804196	0.00161476898606994	metabolite	protein	KRT28	8-iso-Prostaglandin-E2
meta_278	A0A452F945	-0.839161	0.000642825988627749	metabolite	protein	LOC102176283	8-iso-Prostaglandin-E2
meta_278	A0A452EYB9	0.818181818181818	0.00114310508680404	metabolite	protein	SELENBP1	8-iso-Prostaglandin-E2
meta_278	AGPAT5	-0.881119	0.000152674064676672	metabolite	gene	/	8-iso-Prostaglandin-E2
meta_278	AQP8	0.825174825174825	0.000951362855555526	metabolite	gene	/	8-iso-Prostaglandin-E2
meta_278	CDO1	0.867132867132867	0.000259811849861347	metabolite	gene	/	8-iso-Prostaglandin-E2
meta_278	CFB	0.867132867132867	0.000259811849861347	metabolite	gene	/	8-iso-Prostaglandin-E2
meta_278	CTSK	0.881118881118881	0.000152674064676672	metabolite	gene	/	8-iso-Prostaglandin-E2
meta_278	DPEP1	0.811188811188811	0.00136331525272704	metabolite	gene	/	8-iso-Prostaglandin-E2
meta_278	ECH1	-0.853147	0.000418117940415019	metabolite	gene	/	8-iso-Prostaglandin-E2
meta_278	ELOVL3	-0.818182	0.00114310508680404	metabolite	gene	/	8-iso-Prostaglandin-E2
meta_278	FNDC4	-0.86014	0.000331668339126789	metabolite	gene	/	8-iso-Prostaglandin-E2
meta_278	GPAM	-0.93007	1.17022279286783e-05	metabolite	gene	/	8-iso-Prostaglandin-E2
meta_278	HADH	-0.825175	0.000951362855555526	metabolite	gene	/	8-iso-Prostaglandin-E2
meta_278	LOC102169702	-0.811189	0.00136331525272704	metabolite	gene	/	8-iso-Prostaglandin-E2
meta_278	LOC102190840	-0.811189	0.00136331525272704	metabolite	gene	/	8-iso-Prostaglandin-E2
meta_278	LOC108633223	-0.86014	0.000331668339126789	metabolite	gene	/	8-iso-Prostaglandin-E2
meta_278	LOC108638255	-0.832168	0.00078544167785366	metabolite	gene	/	8-iso-Prostaglandin-E2
meta_278	LYVE1	0.909090909090909	4.19104465303466e-05	metabolite	gene	/	8-iso-Prostaglandin-E2
meta_278	PLA2G2F	-0.853147	0.000418117940415019	metabolite	gene	/	8-iso-Prostaglandin-E2
meta_278	PTPRN	0.853146853146853	0.000418117940415019	metabolite	gene	/	8-iso-Prostaglandin-E2
meta_278	RBM3	-0.804196	0.00161476898606994	metabolite	gene	/	8-iso-Prostaglandin-E2
meta_278	RCAN2	0.916083916083916	2.84280453484165e-05	metabolite	gene	/	8-iso-Prostaglandin-E2
meta_278	SDS	0.853146853146853	0.000418117940415019	metabolite	gene	/	8-iso-Prostaglandin-E2
meta_278	SFXN5	-0.804196	0.00161476898606994	metabolite	gene	/	8-iso-Prostaglandin-E2
meta_278	SLC25A20	-0.811189	0.00136331525272704	metabolite	gene	/	8-iso-Prostaglandin-E2
meta_278	TLCD2	-0.895105	8.36658642908716e-05	metabolite	gene	/	8-iso-Prostaglandin-E2
meta_281	A0A452FK44	0.811188811188811	0.00136331525272704	metabolite	protein	KLK7	9,10-DiHOME
meta_281	A0A452E969	0.804195804195804	0.00161476898606994	metabolite	protein	/	9,10-DiHOME
meta_281	AGTR1	0.902097902097902	5.99785744652692e-05	metabolite	gene	/	9,10-DiHOME
meta_281	CCL21	0.818181818181818	0.00114310508680404	metabolite	gene	/	9,10-DiHOME
meta_281	CIRBP	-0.804196	0.00161476898606994	metabolite	gene	/	9,10-DiHOME
meta_281	DPEP1	0.832167832167832	0.00078544167785366	metabolite	gene	/	9,10-DiHOME
meta_281	ENPP3	-0.881119	0.000152674064676672	metabolite	gene	/	9,10-DiHOME
meta_281	GFPT2	0.832167832167832	0.00078544167785366	metabolite	gene	/	9,10-DiHOME
meta_281	HSPA6	0.895104895104895	8.36658642908716e-05	metabolite	gene	/	9,10-DiHOME
meta_281	LOC102169702	-0.832168	0.00078544167785366	metabolite	gene	/	9,10-DiHOME
meta_281	LOC102175526	0.804195804195804	0.00161476898606994	metabolite	gene	/	9,10-DiHOME
meta_281	LOC102185049	0.825174825174825	0.000951362855555526	metabolite	gene	/	9,10-DiHOME
meta_281	PCBD1	0.867132867132867	0.000259811849861347	metabolite	gene	/	9,10-DiHOME
meta_281	PTPRN	0.839160839160839	0.000642825988627749	metabolite	gene	/	9,10-DiHOME
meta_281	RBM3	-0.881119	0.000152674064676672	metabolite	gene	/	9,10-DiHOME
meta_281	SNRPN	0.895104895104895	8.36658642908716e-05	metabolite	gene	/	9,10-DiHOME
meta_281	STC2	0.811188811188811	0.00136331525272704	metabolite	gene	/	9,10-DiHOME
meta_281	TECR	-0.825175	0.000951362855555526	metabolite	gene	/	9,10-DiHOME
meta_281	TMC4	-0.846154	0.000521133700480902	metabolite	gene	/	9,10-DiHOME
meta_281	ZNF879	0.804195804195804	0.00161476898606994	metabolite	gene	/	9,10-DiHOME
meta_290	A0A452ESW4	0.818181818181818	0.00114310508680404	metabolite	protein	DRB3	Acetanilide
meta_290	A0A452FW91	-0.811189	0.00136331525272704	metabolite	protein	IQCF5	Acetanilide
meta_290	AADACL3	-0.804196	0.00161476898606994	metabolite	gene	/	Acetanilide
meta_290	ABHD5	-0.839161	0.000642825988627749	metabolite	gene	/	Acetanilide
meta_290	ACSBG1	-0.811189	0.00136331525272704	metabolite	gene	/	Acetanilide
meta_290	ACSM3	-0.867133	0.000259811849861347	metabolite	gene	/	Acetanilide
meta_290	CCL21	0.846153846153846	0.000521133700480902	metabolite	gene	/	Acetanilide
meta_290	CTSK	0.811188811188811	0.00136331525272704	metabolite	gene	/	Acetanilide
meta_290	DUSP1	0.811188811188811	0.00136331525272704	metabolite	gene	/	Acetanilide
meta_290	ECH1	-0.846154	0.000521133700480902	metabolite	gene	/	Acetanilide
meta_290	FAP	0.874125874125874	0.000200713073324366	metabolite	gene	/	Acetanilide
meta_290	FCGRT	0.825174825174825	0.000951362855555526	metabolite	gene	/	Acetanilide
meta_290	GPD1	-0.895105	8.36658642908716e-05	metabolite	gene	/	Acetanilide
meta_290	HOXC4	0.818181818181818	0.00114310508680404	metabolite	gene	/	Acetanilide
meta_290	LOC102173518	-0.909091	4.19104465303466e-05	metabolite	gene	/	Acetanilide
meta_290	LOC102179090	-0.86014	0.000331668339126789	metabolite	gene	/	Acetanilide
meta_290	LOC102190037	-0.811189	0.00136331525272704	metabolite	gene	/	Acetanilide
meta_290	LOC102190572	-0.811189	0.00136331525272704	metabolite	gene	/	Acetanilide
meta_290	RGN	-0.888112	0.000114133598146271	metabolite	gene	/	Acetanilide
meta_290	SFXN5	-0.832168	0.00078544167785366	metabolite	gene	/	Acetanilide
meta_290	SYCP1	-0.853147	0.000418117940415019	metabolite	gene	/	Acetanilide
meta_290	TGM5	-0.846154	0.000521133700480902	metabolite	gene	/	Acetanilide
meta_290	THRSP	-0.86014	0.000331668339126789	metabolite	gene	/	Acetanilide
meta_290	TLCD2	-0.804196	0.00161476898606994	metabolite	gene	/	Acetanilide
meta_290	TMEM231	-0.832168	0.00078544167785366	metabolite	gene	/	Acetanilide
meta_290	ZNF879	0.825174825174825	0.000951362855555526	metabolite	gene	/	Acetanilide
meta_351	A0A452FIJ8	0.818181818181818	0.00114310508680404	metabolite	protein	FBN1	Bicyclo Prostaglandin E2
meta_351	A0A452ESF7	-0.846154	0.000521133700480902	metabolite	protein	KRT28	Bicyclo Prostaglandin E2
meta_351	A0A452F0G3	-0.804196	0.00161476898606994	metabolite	protein	LOC102172465	Bicyclo Prostaglandin E2
meta_351	A0A452F945	-0.839161	0.000642825988627749	metabolite	protein	LOC102176283	Bicyclo Prostaglandin E2
meta_351	A0A452FMX3	0.832167832167832	0.00078544167785366	metabolite	protein	PLEC	Bicyclo Prostaglandin E2
meta_351	A0A452DYP6	-0.839161	0.000642825988627749	metabolite	protein	RBM3	Bicyclo Prostaglandin E2
meta_351	A0A452EYB9	0.846153846153846	0.000521133700480902	metabolite	protein	SELENBP1	Bicyclo Prostaglandin E2
meta_351	ACSM3	-0.825175	0.000951362855555526	metabolite	gene	/	Bicyclo Prostaglandin E2
meta_351	AGPAT5	-0.839161	0.000642825988627749	metabolite	gene	/	Bicyclo Prostaglandin E2
meta_351	BCO2	-0.853147	0.000418117940415019	metabolite	gene	/	Bicyclo Prostaglandin E2
meta_351	CERS5	-0.804196	0.00161476898606994	metabolite	gene	/	Bicyclo Prostaglandin E2
meta_351	CFB	0.916083916083916	2.84280453484165e-05	metabolite	gene	/	Bicyclo Prostaglandin E2
meta_351	CIRBP	-0.832168	0.00078544167785366	metabolite	gene	/	Bicyclo Prostaglandin E2
meta_351	CTSK	0.825174825174825	0.000951362855555526	metabolite	gene	/	Bicyclo Prostaglandin E2
meta_351	DPEP1	0.811188811188811	0.00136331525272704	metabolite	gene	/	Bicyclo Prostaglandin E2
meta_351	ECH1	-0.818182	0.00114310508680404	metabolite	gene	/	Bicyclo Prostaglandin E2
meta_351	ELOVL3	-0.804196	0.00161476898606994	metabolite	gene	/	Bicyclo Prostaglandin E2
meta_351	FA2H	-0.818182	0.00114310508680404	metabolite	gene	/	Bicyclo Prostaglandin E2
meta_351	FAP	0.804195804195804	0.00161476898606994	metabolite	gene	/	Bicyclo Prostaglandin E2
meta_351	FNDC4	-0.874126	0.000200713073324366	metabolite	gene	/	Bicyclo Prostaglandin E2
meta_351	GFPT2	0.839160839160839	0.000642825988627749	metabolite	gene	/	Bicyclo Prostaglandin E2
meta_351	GPAM	-0.916084	2.84280453484165e-05	metabolite	gene	/	Bicyclo Prostaglandin E2
meta_351	HADH	-0.853147	0.000418117940415019	metabolite	gene	/	Bicyclo Prostaglandin E2
meta_351	LOC102169702	-0.804196	0.00161476898606994	metabolite	gene	/	Bicyclo Prostaglandin E2
meta_351	LOC108633223	-0.867133	0.000259811849861347	metabolite	gene	/	Bicyclo Prostaglandin E2
meta_351	LOC108638255	-0.86014	0.000331668339126789	metabolite	gene	/	Bicyclo Prostaglandin E2
meta_351	LYVE1	0.874125874125874	0.000200713073324366	metabolite	gene	/	Bicyclo Prostaglandin E2
meta_351	PLA2G2F	-0.825175	0.000951362855555526	metabolite	gene	/	Bicyclo Prostaglandin E2
meta_351	PTPRN	0.867132867132867	0.000259811849861347	metabolite	gene	/	Bicyclo Prostaglandin E2
meta_351	RBM3	-0.832168	0.00078544167785366	metabolite	gene	/	Bicyclo Prostaglandin E2
meta_351	SDS	0.853146853146853	0.000418117940415019	metabolite	gene	/	Bicyclo Prostaglandin E2
meta_351	SFXN5	-0.804196	0.00161476898606994	metabolite	gene	/	Bicyclo Prostaglandin E2
meta_351	SLC25A20	-0.818182	0.00114310508680404	metabolite	gene	/	Bicyclo Prostaglandin E2
meta_351	SNRPN	0.825174825174825	0.000951362855555526	metabolite	gene	/	Bicyclo Prostaglandin E2
meta_351	TLCD2	-0.881119	0.000152674064676672	metabolite	gene	/	Bicyclo Prostaglandin E2
meta_366	A0A452E969	0.804195804195804	0.00161476898606994	metabolite	protein	/	Carnitine C12:0
meta_366	CIRBP	-0.853147	0.000418117940415019	metabolite	gene	/	Carnitine C12:0
meta_366	FASN	-0.846154	0.000521133700480902	metabolite	gene	/	Carnitine C12:0
meta_366	GFPT2	0.818181818181818	0.00114310508680404	metabolite	gene	/	Carnitine C12:0
meta_366	HSPA6	0.818181818181818	0.00114310508680404	metabolite	gene	/	Carnitine C12:0
meta_366	LOC102185049	0.825174825174825	0.000951362855555526	metabolite	gene	/	Carnitine C12:0
meta_366	ME1	-0.832168	0.00078544167785366	metabolite	gene	/	Carnitine C12:0
meta_366	PLA2G2F	-0.804196	0.00161476898606994	metabolite	gene	/	Carnitine C12:0
meta_366	PTPRN	0.832167832167832	0.00078544167785366	metabolite	gene	/	Carnitine C12:0
meta_368	A0A452FK44	0.812610703272482	0.0013161012937104	metabolite	protein	KLK7	Carnitine C13:1
meta_368	MX2	0.826621232639249	0.000915011267983656	metabolite	gene	/	Carnitine C13:1
meta_368	STC2	0.80910807093079	0.00143474036993663	metabolite	gene	/	Carnitine C13:1
meta_381	A0A452E354	0.825174825174825	0.000951362855555526	metabolite	protein	CYP4B1	Carnitine C18:2
meta_381	A0A452G659	0.818181818181818	0.00114310508680404	metabolite	protein	EVPL	Carnitine C18:2
meta_381	A0A452FIJ8	0.839160839160839	0.000642825988627749	metabolite	protein	FBN1	Carnitine C18:2
meta_381	A0A452ESF7	-0.909091	4.19104465303466e-05	metabolite	protein	KRT28	Carnitine C18:2
meta_381	A0A452F945	-0.825175	0.000951362855555526	metabolite	protein	LOC102176283	Carnitine C18:2
meta_381	A0A452EQG3	0.818181818181818	0.00114310508680404	metabolite	protein	LOC102188300	Carnitine C18:2
meta_381	A0A452FMX3	0.874125874125874	0.000200713073324366	metabolite	protein	PLEC	Carnitine C18:2
meta_381	A0A452DYP6	-0.825175	0.000951362855555526	metabolite	protein	RBM3	Carnitine C18:2
meta_381	A0A452EYB9	0.86013986013986	0.000331668339126789	metabolite	protein	SELENBP1	Carnitine C18:2
meta_381	A0A452E969	0.811188811188811	0.00136331525272704	metabolite	protein	/	Carnitine C18:2
meta_381	AADACL3	-0.818182	0.00114310508680404	metabolite	gene	/	Carnitine C18:2
meta_381	ACACA	-0.825175	0.000951362855555526	metabolite	gene	/	Carnitine C18:2
meta_381	ACSL5	-0.811189	0.00136331525272704	metabolite	gene	/	Carnitine C18:2
meta_381	AGPAT5	-0.811189	0.00136331525272704	metabolite	gene	/	Carnitine C18:2
meta_381	BEX4	-0.804196	0.00161476898606994	metabolite	gene	/	Carnitine C18:2
meta_381	CFB	0.93006993006993	1.17022279286783e-05	metabolite	gene	/	Carnitine C18:2
meta_381	EI24	-0.825175	0.000951362855555526	metabolite	gene	/	Carnitine C18:2
meta_381	LOC108633884	-0.804196	0.00161476898606994	metabolite	gene	/	Carnitine C18:2
meta_381	THRSP	-0.811189	0.00136331525272704	metabolite	gene	/	Carnitine C18:2
meta_400	PLAC8	0.846153846153846	0.000521133700480902	metabolite	gene	/	Carnitine C8-OH
meta_409	A0A452FBD6	0.804876300031362	0.00158884768026901	metabolite	protein	RPGR	Carnitine?C14:0
meta_409	A0A452G373	-0.82663	0.000914801334335191	metabolite	protein	RPL28	Carnitine?C14:0
meta_409	A0A452G271	-0.841132	0.000606506063937085	metabolite	protein	RPS18	Carnitine?C14:0
meta_409	A0A452E969	0.884638816250686	0.000132179891026762	metabolite	protein	/	Carnitine?C14:0
meta_409	A0A452EB62	-0.819379	0.00110834688637196	metabolite	protein	/	Carnitine?C14:0
meta_409	AGTR1	0.899141091926926	6.92442144636374e-05	metabolite	gene	/	Carnitine?C14:0
meta_409	CIRBP	-0.942648	4.43633524405129e-06	metabolite	gene	/	Carnitine?C14:0
meta_409	CTSK	0.819378575707602	0.00110834688637196	metabolite	gene	/	Carnitine?C14:0
meta_409	DPEP1	0.870136540574445	0.000232966669146295	metabolite	gene	/	Carnitine?C14:0
meta_409	ECH1	-0.804876	0.00158884768026901	metabolite	gene	/	Carnitine?C14:0
meta_409	ELOVL4	-0.841132	0.000606506063937085	metabolite	gene	/	Carnitine?C14:0
meta_409	FA2H	-0.804876	0.00158884768026901	metabolite	gene	/	Carnitine?C14:0
meta_409	FASN	-0.82663	0.000914801334335191	metabolite	gene	/	Carnitine?C14:0
meta_409	GFPT2	0.899141091926926	6.92442144636374e-05	metabolite	gene	/	Carnitine?C14:0
meta_409	GPAM	-0.841132	0.000606506063937085	metabolite	gene	/	Carnitine?C14:0
meta_409	HSPA6	0.804876300031362	0.00158884768026901	metabolite	gene	/	Carnitine?C14:0
meta_409	LOC102169702	-0.848383	0.000486369162343792	metabolite	gene	/	Carnitine?C14:0
meta_409	LOC102185049	0.855634264898204	0.000385574630546337	metabolite	gene	/	Carnitine?C14:0
meta_409	LYVE1	0.833880851383843	0.000748444730074738	metabolite	gene	/	Carnitine?C14:0
meta_409	ME1	-0.833881	0.000748444730074738	metabolite	gene	/	Carnitine?C14:0
meta_409	PLA2G2F	-0.855634	0.000385574630546337	metabolite	gene	/	Carnitine?C14:0
meta_409	PTPRN	0.920894505441287	2.13376862272519e-05	metabolite	gene	/	Carnitine?C14:0
meta_409	RBM3	-0.906392	4.82859800348123e-05	metabolite	gene	/	Carnitine?C14:0
meta_409	SDS	0.804876300031362	0.00158884768026901	metabolite	gene	/	Carnitine?C14:0
meta_409	SNRPN	0.949899056793769	2.28489302056545e-06	metabolite	gene	/	Carnitine?C14:0
meta_409	TLCD2	-0.848383	0.000486369162343792	metabolite	gene	/	Carnitine?C14:0
meta_409	TMC4	-0.841132	0.000606506063937085	metabolite	gene	/	Carnitine?C14:0
meta_409	TMEM231	-0.812127	0.00133200475422424	metabolite	gene	/	Carnitine?C14:0
meta_411	A0A452DTC6	0.804195804195804	0.00161476898606994	metabolite	protein	DSC1	Chenodeoxycholic Acid
meta_411	A0A452FC41	0.825174825174825	0.000951362855555526	metabolite	protein	DSG1	Chenodeoxycholic Acid
meta_411	A0A452G659	0.811188811188811	0.00136331525272704	metabolite	protein	EVPL	Chenodeoxycholic Acid
meta_411	A0A452G793	0.832167832167832	0.00078544167785366	metabolite	protein	JUP	Chenodeoxycholic Acid
meta_411	A0A452ESF7	-0.832168	0.00078544167785366	metabolite	protein	KRT28	Chenodeoxycholic Acid
meta_411	A0A452F0G3	-0.874126	0.000200713073324366	metabolite	protein	LOC102172465	Chenodeoxycholic Acid
meta_411	A0A452F945	-0.811189	0.00136331525272704	metabolite	protein	LOC102176283	Chenodeoxycholic Acid
meta_411	A0A452EWW7	-0.839161	0.000642825988627749	metabolite	protein	NOLC1	Chenodeoxycholic Acid
meta_411	A0A452FMX3	0.86013986013986	0.000331668339126789	metabolite	protein	PLEC	Chenodeoxycholic Acid
meta_411	A0A452FCQ8	0.839160839160839	0.000642825988627749	metabolite	protein	POF1B	Chenodeoxycholic Acid
meta_411	A0A452DYP6	-0.818182	0.00114310508680404	metabolite	protein	RBM3	Chenodeoxycholic Acid
meta_411	A0A452FLA3	-0.839161	0.000642825988627749	metabolite	protein	RPL19	Chenodeoxycholic Acid
meta_411	A0A452G373	-0.804196	0.00161476898606994	metabolite	protein	RPL28	Chenodeoxycholic Acid
meta_411	A0A452DWM3	-0.832168	0.00078544167785366	metabolite	protein	RPL7	Chenodeoxycholic Acid
meta_411	A0A452G271	-0.874126	0.000200713073324366	metabolite	protein	RPS18	Chenodeoxycholic Acid
meta_411	A0A452EYB9	0.839160839160839	0.000642825988627749	metabolite	protein	SELENBP1	Chenodeoxycholic Acid
meta_411	A0A452E969	0.839160839160839	0.000642825988627749	metabolite	protein	/	Chenodeoxycholic Acid
meta_411	A0A452EB62	-0.804196	0.00161476898606994	metabolite	protein	/	Chenodeoxycholic Acid
meta_411	GFPT2	0.818181818181818	0.00114310508680404	metabolite	gene	/	Chenodeoxycholic Acid
meta_411	MRAP2	0.825174825174825	0.000951362855555526	metabolite	gene	/	Chenodeoxycholic Acid
meta_411	RSAD2	0.832167832167832	0.00078544167785366	metabolite	gene	/	Chenodeoxycholic Acid
meta_411	TMC4	-0.867133	0.000259811849861347	metabolite	gene	/	Chenodeoxycholic Acid
meta_419	A0A452G478	-0.804196	0.00161476898606994	metabolite	protein	/	Cork-oximate
meta_419	C1QTNF7	0.804195804195804	0.00161476898606994	metabolite	gene	/	Cork-oximate
meta_419	CLASRP	-0.853147	0.000418117940415019	metabolite	gene	/	Cork-oximate
meta_419	DPEP1	0.902097902097902	5.99785744652692e-05	metabolite	gene	/	Cork-oximate
meta_419	ECH1	-0.811189	0.00136331525272704	metabolite	gene	/	Cork-oximate
meta_419	EPHX1	0.804195804195804	0.00161476898606994	metabolite	gene	/	Cork-oximate
meta_419	GPD1	-0.818182	0.00114310508680404	metabolite	gene	/	Cork-oximate
meta_419	HOXC4	0.818181818181818	0.00114310508680404	metabolite	gene	/	Cork-oximate
meta_419	LOC102169702	-0.902098	5.99785744652692e-05	metabolite	gene	/	Cork-oximate
meta_419	LOC102179090	-0.811189	0.00136331525272704	metabolite	gene	/	Cork-oximate
meta_419	TGM5	-0.832168	0.00078544167785366	metabolite	gene	/	Cork-oximate
meta_423	A0A452ESF7	-0.867133	0.000259811849861347	metabolite	protein	KRT28	Creatinine
meta_423	A0A452FMX3	0.853146853146853	0.000418117940415019	metabolite	protein	PLEC	Creatinine
meta_423	A0A452DYP6	-0.811189	0.00136331525272704	metabolite	protein	RBM3	Creatinine
meta_423	A0A452EYB9	0.832167832167832	0.00078544167785366	metabolite	protein	SELENBP1	Creatinine
meta_423	AADACL3	-0.832168	0.00078544167785366	metabolite	gene	/	Creatinine
meta_423	ACSL5	-0.825175	0.000951362855555526	metabolite	gene	/	Creatinine
meta_423	ACSM3	-0.853147	0.000418117940415019	metabolite	gene	/	Creatinine
meta_423	C1H3orf70	0.86013986013986	0.000331668339126789	metabolite	gene	/	Creatinine
meta_423	CFB	0.825174825174825	0.000951362855555526	metabolite	gene	/	Creatinine
meta_423	LOC108638255	-0.825175	0.000951362855555526	metabolite	gene	/	Creatinine
meta_423	NNAT	0.846153846153846	0.000521133700480902	metabolite	gene	/	Creatinine
meta_423	RSAD2	0.804195804195804	0.00161476898606994	metabolite	gene	/	Creatinine
meta_423	THRSP	-0.832168	0.00078544167785366	metabolite	gene	/	Creatinine
meta_436	A0A452F7N2	-0.853147	0.000418117940415019	metabolite	protein	AHCYL2	Cyclopentylglycine
meta_436	A0A452ESW4	-0.895105	8.36658642908716e-05	metabolite	protein	DRB3	Cyclopentylglycine
meta_436	A0A452DTC6	-0.867133	0.000259811849861347	metabolite	protein	DSC1	Cyclopentylglycine
meta_436	A0A452FC41	-0.853147	0.000418117940415019	metabolite	protein	DSG1	Cyclopentylglycine
meta_436	A0A452FC63	0.881118881118881	0.000152674064676672	metabolite	protein	GRAMD1A	Cyclopentylglycine
meta_436	A0A452FW91	0.895104895104895	8.36658642908716e-05	metabolite	protein	IQCF5	Cyclopentylglycine
meta_436	A0A452G793	-0.804196	0.00161476898606994	metabolite	protein	JUP	Cyclopentylglycine
meta_436	A0A452FK44	-0.839161	0.000642825988627749	metabolite	protein	KLK7	Cyclopentylglycine
meta_436	A0A452EP10	0.86013986013986	0.000331668339126789	metabolite	protein	KRT71	Cyclopentylglycine
meta_436	A0A452G1Y0	-0.804196	0.00161476898606994	metabolite	protein	LOC108634131	Cyclopentylglycine
meta_436	A0A452F044	-0.916084	2.84280453484165e-05	metabolite	protein	MPO	Cyclopentylglycine
meta_436	A0A452EWW7	0.846153846153846	0.000521133700480902	metabolite	protein	NOLC1	Cyclopentylglycine
meta_436	A0A452FCQ8	-0.811189	0.00136331525272704	metabolite	protein	POF1B	Cyclopentylglycine
meta_436	A0A452DYP6	0.818181818181818	0.00114310508680404	metabolite	protein	RBM3	Cyclopentylglycine
meta_436	A0A452G373	0.804195804195804	0.00161476898606994	metabolite	protein	RPL28	Cyclopentylglycine
meta_436	A0A452F0L1	-0.811189	0.00136331525272704	metabolite	protein	STS	Cyclopentylglycine
meta_436	A0A452FZU5	0.895104895104895	8.36658642908716e-05	metabolite	protein	ZER1	Cyclopentylglycine
meta_436	A0A452EB62	0.881118881118881	0.000152674064676672	metabolite	protein	/	Cyclopentylglycine
meta_436	AADACL3	0.86013986013986	0.000331668339126789	metabolite	gene	/	Cyclopentylglycine
meta_436	C1H3orf70	-0.881119	0.000152674064676672	metabolite	gene	/	Cyclopentylglycine
meta_436	CCL21	-0.853147	0.000418117940415019	metabolite	gene	/	Cyclopentylglycine
meta_436	DZIP1	0.867132867132867	0.000259811849861347	metabolite	gene	/	Cyclopentylglycine
meta_436	ECH1	0.804195804195804	0.00161476898606994	metabolite	gene	/	Cyclopentylglycine
meta_436	LOC102173518	0.832167832167832	0.00078544167785366	metabolite	gene	/	Cyclopentylglycine
meta_436	RGN	0.832167832167832	0.00078544167785366	metabolite	gene	/	Cyclopentylglycine
meta_436	SDS	-0.825175	0.000951362855555526	metabolite	gene	/	Cyclopentylglycine
meta_436	SYCP1	0.895104895104895	8.36658642908716e-05	metabolite	gene	/	Cyclopentylglycine
meta_436	TECR	0.818181818181818	0.00114310508680404	metabolite	gene	/	Cyclopentylglycine
meta_436	TMC4	0.811188811188811	0.00136331525272704	metabolite	gene	/	Cyclopentylglycine
meta_436	TMEM231	0.811188811188811	0.00136331525272704	metabolite	gene	/	Cyclopentylglycine
meta_442	A0A452F044	-0.846154	0.000521133700480902	metabolite	protein	MPO	Cytarabine
meta_442	A0A452EB62	0.846153846153846	0.000521133700480902	metabolite	protein	/	Cytarabine
meta_442	AGTR1	-0.804196	0.00161476898606994	metabolite	gene	/	Cytarabine
meta_442	GFPT2	-0.874126	0.000200713073324366	metabolite	gene	/	Cytarabine
meta_442	LYVE1	-0.888112	0.000114133598146271	metabolite	gene	/	Cytarabine
meta_442	PTPRN	-0.895105	8.36658642908716e-05	metabolite	gene	/	Cytarabine
meta_442	SDS	-0.902098	5.99785744652692e-05	metabolite	gene	/	Cytarabine
meta_442	SELL	-0.846154	0.000521133700480902	metabolite	gene	/	Cytarabine
meta_442	TMC4	0.853146853146853	0.000418117940415019	metabolite	gene	/	Cytarabine
meta_482	A0A452F7N2	-0.818182	0.00114310508680404	metabolite	protein	AHCYL2	DL-2-Methylglutamic acid
meta_482	A0A452ESW4	-0.888112	0.000114133598146271	metabolite	protein	DRB3	DL-2-Methylglutamic acid
meta_482	A0A452FC63	0.825174825174825	0.000951362855555526	metabolite	protein	GRAMD1A	DL-2-Methylglutamic acid
meta_482	A0A452FW91	0.895104895104895	8.36658642908716e-05	metabolite	protein	IQCF5	DL-2-Methylglutamic acid
meta_482	A0A452F044	-0.846154	0.000521133700480902	metabolite	protein	MPO	DL-2-Methylglutamic acid
meta_482	A0A452FZU5	0.811188811188811	0.00136331525272704	metabolite	protein	ZER1	DL-2-Methylglutamic acid
meta_482	A0A452EB62	0.818181818181818	0.00114310508680404	metabolite	protein	/	DL-2-Methylglutamic acid
meta_482	AADACL3	0.853146853146853	0.000418117940415019	metabolite	gene	/	DL-2-Methylglutamic acid
meta_482	C1H3orf70	-0.86014	0.000331668339126789	metabolite	gene	/	DL-2-Methylglutamic acid
meta_482	CCL21	-0.867133	0.000259811849861347	metabolite	gene	/	DL-2-Methylglutamic acid
meta_482	DZIP1	0.86013986013986	0.000331668339126789	metabolite	gene	/	DL-2-Methylglutamic acid
meta_482	ECH1	0.832167832167832	0.00078544167785366	metabolite	gene	/	DL-2-Methylglutamic acid
meta_482	LOC102173518	0.839160839160839	0.000642825988627749	metabolite	gene	/	DL-2-Methylglutamic acid
meta_482	RGN	0.846153846153846	0.000521133700480902	metabolite	gene	/	DL-2-Methylglutamic acid
meta_482	SYCP1	0.923076923076923	1.86219510986962e-05	metabolite	gene	/	DL-2-Methylglutamic acid
meta_516	A0A452DTC6	-0.811189	0.00136331525272704	metabolite	protein	DSC1	FFA(16:1)
meta_516	A0A452FC63	0.818181818181818	0.00114310508680404	metabolite	protein	GRAMD1A	FFA(16:1)
meta_516	A0A452G0P6	-0.818182	0.00114310508680404	metabolite	protein	KRT10	FFA(16:1)
meta_516	A0A452G1Y0	-0.818182	0.00114310508680404	metabolite	protein	LOC108634131	FFA(16:1)
meta_516	A0A452F044	-0.916084	2.84280453484165e-05	metabolite	protein	MPO	FFA(16:1)
meta_516	A0A452F0L1	-0.832168	0.00078544167785366	metabolite	protein	STS	FFA(16:1)
meta_516	A0A452EB62	0.804195804195804	0.00161476898606994	metabolite	protein	/	FFA(16:1)
meta_516	AADACL3	0.867132867132867	0.000259811849861347	metabolite	gene	/	FFA(16:1)
meta_516	ADIG	0.86013986013986	0.000331668339126789	metabolite	gene	/	FFA(16:1)
meta_516	CTSK	-0.811189	0.00136331525272704	metabolite	gene	/	FFA(16:1)
meta_516	LOC102169702	0.804195804195804	0.00161476898606994	metabolite	gene	/	FFA(16:1)
meta_516	LOC102179090	0.804195804195804	0.00161476898606994	metabolite	gene	/	FFA(16:1)
meta_516	LOC102190840	0.874125874125874	0.000200713073324366	metabolite	gene	/	FFA(16:1)
meta_516	LYVE1	-0.874126	0.000200713073324366	metabolite	gene	/	FFA(16:1)
meta_516	PTPRN	-0.86014	0.000331668339126789	metabolite	gene	/	FFA(16:1)
meta_516	SDS	-0.867133	0.000259811849861347	metabolite	gene	/	FFA(16:1)
meta_516	SELL	-0.839161	0.000642825988627749	metabolite	gene	/	FFA(16:1)
meta_516	TECR	0.853146853146853	0.000418117940415019	metabolite	gene	/	FFA(16:1)
meta_565	A0A452F7N2	-0.818182	0.00114310508680404	metabolite	protein	AHCYL2	Glycogen
meta_565	A0A452ESF7	0.804195804195804	0.00161476898606994	metabolite	protein	KRT28	Glycogen
meta_565	ACACA	0.923076923076923	1.86219510986962e-05	metabolite	gene	/	Glycogen
meta_565	AGPAT5	0.909090909090909	4.19104465303466e-05	metabolite	gene	/	Glycogen
meta_565	BEX4	0.937062937062937	6.99316495333946e-06	metabolite	gene	/	Glycogen
meta_565	CERS4	0.881118881118881	0.000152674064676672	metabolite	gene	/	Glycogen
meta_565	CERS5	0.909090909090909	4.19104465303466e-05	metabolite	gene	/	Glycogen
meta_565	CFB	-0.839161	0.000642825988627749	metabolite	gene	/	Glycogen
meta_565	ECHDC1	0.811188811188811	0.00136331525272704	metabolite	gene	/	Glycogen
meta_565	EI24	0.902097902097902	5.99785744652692e-05	metabolite	gene	/	Glycogen
meta_565	ELOVL3	0.86013986013986	0.000331668339126789	metabolite	gene	/	Glycogen
meta_565	ELOVL4	0.86013986013986	0.000331668339126789	metabolite	gene	/	Glycogen
meta_565	FA2H	0.909090909090909	4.19104465303466e-05	metabolite	gene	/	Glycogen
meta_565	FAH	0.909090909090909	4.19104465303466e-05	metabolite	gene	/	Glycogen
meta_565	FAP	-0.811189	0.00136331525272704	metabolite	gene	/	Glycogen
meta_565	FAR2	0.825174825174825	0.000951362855555526	metabolite	gene	/	Glycogen
meta_565	FNDC4	0.811188811188811	0.00136331525272704	metabolite	gene	/	Glycogen
meta_565	HADH	0.811188811188811	0.00136331525272704	metabolite	gene	/	Glycogen
meta_565	LOC102173866	0.888111888111888	0.000114133598146271	metabolite	gene	/	Glycogen
meta_565	LOC102190572	0.818181818181818	0.00114310508680404	metabolite	gene	/	Glycogen
meta_565	LOC108633223	0.804195804195804	0.00161476898606994	metabolite	gene	/	Glycogen
meta_565	LOC108633884	0.818181818181818	0.00114310508680404	metabolite	gene	/	Glycogen
meta_565	MBOAT2	0.832167832167832	0.00078544167785366	metabolite	gene	/	Glycogen
meta_565	PANK1	0.832167832167832	0.00078544167785366	metabolite	gene	/	Glycogen
meta_565	PITX3	0.818181818181818	0.00114310508680404	metabolite	gene	/	Glycogen
meta_565	SDC1	0.853146853146853	0.000418117940415019	metabolite	gene	/	Glycogen
meta_565	SFXN5	0.811188811188811	0.00136331525272704	metabolite	gene	/	Glycogen
meta_565	SGPP2	0.818181818181818	0.00114310508680404	metabolite	gene	/	Glycogen
meta_565	THRSP	0.804195804195804	0.00161476898606994	metabolite	gene	/	Glycogen
meta_573	A0A452ESW4	-0.867133	0.000259811849861347	metabolite	protein	DRB3	Guanosine 3',5'-Cyclic Monophosphate
meta_573	A0A452DTC6	-0.86014	0.000331668339126789	metabolite	protein	DSC1	Guanosine 3',5'-Cyclic Monophosphate
meta_573	A0A452FC41	-0.853147	0.000418117940415019	metabolite	protein	DSG1	Guanosine 3',5'-Cyclic Monophosphate
meta_573	A0A452FC63	0.832167832167832	0.00078544167785366	metabolite	protein	GRAMD1A	Guanosine 3',5'-Cyclic Monophosphate
meta_573	A0A452FK44	-0.909091	4.19104465303466e-05	metabolite	protein	KLK7	Guanosine 3',5'-Cyclic Monophosphate
meta_573	A0A452EP10	0.839160839160839	0.000642825988627749	metabolite	protein	KRT71	Guanosine 3',5'-Cyclic Monophosphate
meta_573	A0A452G1Y0	-0.874126	0.000200713073324366	metabolite	protein	LOC108634131	Guanosine 3',5'-Cyclic Monophosphate
meta_573	A0A452F044	-0.874126	0.000200713073324366	metabolite	protein	MPO	Guanosine 3',5'-Cyclic Monophosphate
meta_573	A0A452FCQ8	-0.811189	0.00136331525272704	metabolite	protein	POF1B	Guanosine 3',5'-Cyclic Monophosphate
meta_573	A0A452F0L1	-0.909091	4.19104465303466e-05	metabolite	protein	STS	Guanosine 3',5'-Cyclic Monophosphate
meta_573	A0A452FZU5	0.888111888111888	0.000114133598146271	metabolite	protein	ZER1	Guanosine 3',5'-Cyclic Monophosphate
meta_573	A0A452EB62	0.853146853146853	0.000418117940415019	metabolite	protein	/	Guanosine 3',5'-Cyclic Monophosphate
meta_573	AADACL3	0.895104895104895	8.36658642908716e-05	metabolite	gene	/	Guanosine 3',5'-Cyclic Monophosphate
meta_573	ABHD5	0.853146853146853	0.000418117940415019	metabolite	gene	/	Guanosine 3',5'-Cyclic Monophosphate
meta_573	ACSL5	0.818181818181818	0.00114310508680404	metabolite	gene	/	Guanosine 3',5'-Cyclic Monophosphate
meta_573	ACSM3	0.853146853146853	0.000418117940415019	metabolite	gene	/	Guanosine 3',5'-Cyclic Monophosphate
meta_573	AGTR1	-0.909091	4.19104465303466e-05	metabolite	gene	/	Guanosine 3',5'-Cyclic Monophosphate
meta_573	AQP11	0.804195804195804	0.00161476898606994	metabolite	gene	/	Guanosine 3',5'-Cyclic Monophosphate
meta_573	CCL21	-0.874126	0.000200713073324366	metabolite	gene	/	Guanosine 3',5'-Cyclic Monophosphate
meta_573	CTSK	-0.832168	0.00078544167785366	metabolite	gene	/	Guanosine 3',5'-Cyclic Monophosphate
meta_573	DPEP1	-0.895105	8.36658642908716e-05	metabolite	gene	/	Guanosine 3',5'-Cyclic Monophosphate
meta_573	ECH1	0.846153846153846	0.000521133700480902	metabolite	gene	/	Guanosine 3',5'-Cyclic Monophosphate
meta_573	ENPP3	0.874125874125874	0.000200713073324366	metabolite	gene	/	Guanosine 3',5'-Cyclic Monophosphate
meta_573	FAP	-0.839161	0.000642825988627749	metabolite	gene	/	Guanosine 3',5'-Cyclic Monophosphate
meta_573	FNDC4	0.811188811188811	0.00136331525272704	metabolite	gene	/	Guanosine 3',5'-Cyclic Monophosphate
meta_573	HOXC4	-0.804196	0.00161476898606994	metabolite	gene	/	Guanosine 3',5'-Cyclic Monophosphate
meta_573	HSPA6	-0.86014	0.000331668339126789	metabolite	gene	/	Guanosine 3',5'-Cyclic Monophosphate
meta_573	LOC102169702	0.902097902097902	5.99785744652692e-05	metabolite	gene	/	Guanosine 3',5'-Cyclic Monophosphate
meta_573	LOC102173518	0.909090909090909	4.19104465303466e-05	metabolite	gene	/	Guanosine 3',5'-Cyclic Monophosphate
meta_573	LOC102179090	0.874125874125874	0.000200713073324366	metabolite	gene	/	Guanosine 3',5'-Cyclic Monophosphate
meta_573	LOC102185049	-0.832168	0.00078544167785366	metabolite	gene	/	Guanosine 3',5'-Cyclic Monophosphate
meta_573	LY6E	-0.853147	0.000418117940415019	metabolite	gene	/	Guanosine 3',5'-Cyclic Monophosphate
meta_573	LYVE1	-0.818182	0.00114310508680404	metabolite	gene	/	Guanosine 3',5'-Cyclic Monophosphate
meta_573	PCBD1	-0.902098	5.99785744652692e-05	metabolite	gene	/	Guanosine 3',5'-Cyclic Monophosphate
meta_573	PLAC8	-0.839161	0.000642825988627749	metabolite	gene	/	Guanosine 3',5'-Cyclic Monophosphate
meta_573	PTPRN	-0.853147	0.000418117940415019	metabolite	gene	/	Guanosine 3',5'-Cyclic Monophosphate
meta_573	RBM3	0.909090909090909	4.19104465303466e-05	metabolite	gene	/	Guanosine 3',5'-Cyclic Monophosphate
meta_573	RECK	-0.804196	0.00161476898606994	metabolite	gene	/	Guanosine 3',5'-Cyclic Monophosphate
meta_573	RGN	0.895104895104895	8.36658642908716e-05	metabolite	gene	/	Guanosine 3',5'-Cyclic Monophosphate
meta_573	S1PR1	-0.804196	0.00161476898606994	metabolite	gene	/	Guanosine 3',5'-Cyclic Monophosphate
meta_573	SNRPN	-0.909091	4.19104465303466e-05	metabolite	gene	/	Guanosine 3',5'-Cyclic Monophosphate
meta_573	TECR	0.923076923076923	1.86219510986962e-05	metabolite	gene	/	Guanosine 3',5'-Cyclic Monophosphate
meta_573	THRSP	0.853146853146853	0.000418117940415019	metabolite	gene	/	Guanosine 3',5'-Cyclic Monophosphate
meta_573	TMC4	0.811188811188811	0.00136331525272704	metabolite	gene	/	Guanosine 3',5'-Cyclic Monophosphate
meta_573	TMEM231	0.825174825174825	0.000951362855555526	metabolite	gene	/	Guanosine 3',5'-Cyclic Monophosphate
meta_573	TMOD2	-0.818182	0.00114310508680404	metabolite	gene	/	Guanosine 3',5'-Cyclic Monophosphate
meta_573	ZNF879	-0.839161	0.000642825988627749	metabolite	gene	/	Guanosine 3',5'-Cyclic Monophosphate
meta_577	A0A452FK44	0.853146853146853	0.000418117940415019	metabolite	protein	KLK7	Hexanoyl Glycine
meta_577	A0A452DYU4	-0.811189	0.00136331525272704	metabolite	protein	UQCC2	Hexanoyl Glycine
meta_577	A0A452EV81	-0.846154	0.000521133700480902	metabolite	protein	VPS37C	Hexanoyl Glycine
meta_577	AADACL3	-0.888112	0.000114133598146271	metabolite	gene	/	Hexanoyl Glycine
meta_577	ABHD5	-0.832168	0.00078544167785366	metabolite	gene	/	Hexanoyl Glycine
meta_577	ACSL5	-0.867133	0.000259811849861347	metabolite	gene	/	Hexanoyl Glycine
meta_577	ACSM3	-0.902098	5.99785744652692e-05	metabolite	gene	/	Hexanoyl Glycine
meta_577	BCO2	-0.811189	0.00136331525272704	metabolite	gene	/	Hexanoyl Glycine
meta_577	C1H3orf70	0.804195804195804	0.00161476898606994	metabolite	gene	/	Hexanoyl Glycine
meta_577	CCL21	0.853146853146853	0.000418117940415019	metabolite	gene	/	Hexanoyl Glycine
meta_577	ENPP3	-0.804196	0.00161476898606994	metabolite	gene	/	Hexanoyl Glycine
meta_577	FAP	0.804195804195804	0.00161476898606994	metabolite	gene	/	Hexanoyl Glycine
meta_577	LOC102173518	-0.804196	0.00161476898606994	metabolite	gene	/	Hexanoyl Glycine
meta_577	LOC102179090	-0.811189	0.00136331525272704	metabolite	gene	/	Hexanoyl Glycine
meta_577	LOC102185049	0.804195804195804	0.00161476898606994	metabolite	gene	/	Hexanoyl Glycine
meta_577	LOC108638255	-0.832168	0.00078544167785366	metabolite	gene	/	Hexanoyl Glycine
meta_577	RGN	-0.839161	0.000642825988627749	metabolite	gene	/	Hexanoyl Glycine
meta_577	RSAD2	0.839160839160839	0.000642825988627749	metabolite	gene	/	Hexanoyl Glycine
meta_577	TECR	-0.839161	0.000642825988627749	metabolite	gene	/	Hexanoyl Glycine
meta_577	THRSP	-0.888112	0.000114133598146271	metabolite	gene	/	Hexanoyl Glycine
meta_611	ACSBG1	-0.846154	0.000521133700480902	metabolite	gene	/	Imidazoleacetic acid
meta_611	CD36	0.937062937062937	6.99316495333946e-06	metabolite	gene	/	Imidazoleacetic acid
meta_611	DPEP1	0.811188811188811	0.00136331525272704	metabolite	gene	/	Imidazoleacetic acid
meta_611	HAND2	0.895104895104895	8.36658642908716e-05	metabolite	gene	/	Imidazoleacetic acid
meta_611	HOXC4	0.846153846153846	0.000521133700480902	metabolite	gene	/	Imidazoleacetic acid
meta_611	LOC102185049	0.818181818181818	0.00114310508680404	metabolite	gene	/	Imidazoleacetic acid
meta_611	LOC102190037	-0.818182	0.00114310508680404	metabolite	gene	/	Imidazoleacetic acid
meta_611	RBM3	-0.811189	0.00136331525272704	metabolite	gene	/	Imidazoleacetic acid
meta_611	RECK	0.902097902097902	5.99785744652692e-05	metabolite	gene	/	Imidazoleacetic acid
meta_611	TGM5	-0.832168	0.00078544167785366	metabolite	gene	/	Imidazoleacetic acid
meta_611	TLCD2	-0.804196	0.00161476898606994	metabolite	gene	/	Imidazoleacetic acid
meta_615	A0A452FK44	-0.867133	0.000259811849861347	metabolite	protein	KLK7	Indole-3-lactic acid
meta_615	A0A452EP10	0.832167832167832	0.00078544167785366	metabolite	protein	KRT71	Indole-3-lactic acid
meta_615	ABHD5	0.916083916083916	2.84280453484165e-05	metabolite	gene	/	Indole-3-lactic acid
meta_615	ACSL5	0.804195804195804	0.00161476898606994	metabolite	gene	/	Indole-3-lactic acid
meta_615	ACSM3	0.839160839160839	0.000642825988627749	metabolite	gene	/	Indole-3-lactic acid
meta_615	CCL21	-0.923077	1.86219510986962e-05	metabolite	gene	/	Indole-3-lactic acid
meta_615	CXCL12	-0.888112	0.000114133598146271	metabolite	gene	/	Indole-3-lactic acid
meta_615	DBT	0.881118881118881	0.000152674064676672	metabolite	gene	/	Indole-3-lactic acid
meta_615	DPEP1	-0.867133	0.000259811849861347	metabolite	gene	/	Indole-3-lactic acid
meta_615	DUSP1	-0.867133	0.000259811849861347	metabolite	gene	/	Indole-3-lactic acid
meta_615	ECH1	0.832167832167832	0.00078544167785366	metabolite	gene	/	Indole-3-lactic acid
meta_615	ENPP3	0.853146853146853	0.000418117940415019	metabolite	gene	/	Indole-3-lactic acid
meta_615	FAP	-0.853147	0.000418117940415019	metabolite	gene	/	Indole-3-lactic acid
meta_615	FCGRT	-0.846154	0.000521133700480902	metabolite	gene	/	Indole-3-lactic acid
meta_615	FKBP9	-0.832168	0.00078544167785366	metabolite	gene	/	Indole-3-lactic acid
meta_615	HOXC4	-0.895105	8.36658642908716e-05	metabolite	gene	/	Indole-3-lactic acid
meta_615	IVD	0.867132867132867	0.000259811849861347	metabolite	gene	/	Indole-3-lactic acid
meta_615	LOC102169702	0.825174825174825	0.000951362855555526	metabolite	gene	/	Indole-3-lactic acid
meta_615	LOC102173518	0.979020979020979	3.08980139251958e-08	metabolite	gene	/	Indole-3-lactic acid
meta_615	LOC102179090	0.874125874125874	0.000200713073324366	metabolite	gene	/	Indole-3-lactic acid
meta_615	LOC102185049	-0.888112	0.000114133598146271	metabolite	gene	/	Indole-3-lactic acid
meta_615	MIA	-0.895105	8.36658642908716e-05	metabolite	gene	/	Indole-3-lactic acid
meta_615	PCBD1	-0.874126	0.000200713073324366	metabolite	gene	/	Indole-3-lactic acid
meta_615	PLP1	-0.818182	0.00114310508680404	metabolite	gene	/	Indole-3-lactic acid
meta_615	PODN	-0.853147	0.000418117940415019	metabolite	gene	/	Indole-3-lactic acid
meta_615	PTGES	-0.804196	0.00161476898606994	metabolite	gene	/	Indole-3-lactic acid
meta_615	RASL11B	-0.818182	0.00114310508680404	metabolite	gene	/	Indole-3-lactic acid
meta_615	RBM3	0.888111888111888	0.000114133598146271	metabolite	gene	/	Indole-3-lactic acid
meta_615	RDH12	0.825174825174825	0.000951362855555526	metabolite	gene	/	Indole-3-lactic acid
meta_615	RECK	-0.818182	0.00114310508680404	metabolite	gene	/	Indole-3-lactic acid
meta_615	RGN	0.923076923076923	1.86219510986962e-05	metabolite	gene	/	Indole-3-lactic acid
meta_615	S1PR1	-0.818182	0.00114310508680404	metabolite	gene	/	Indole-3-lactic acid
meta_615	SPINK7	-0.804196	0.00161476898606994	metabolite	gene	/	Indole-3-lactic acid
meta_615	SYCP1	0.853146853146853	0.000418117940415019	metabolite	gene	/	Indole-3-lactic acid
meta_615	TECR	0.832167832167832	0.00078544167785366	metabolite	gene	/	Indole-3-lactic acid
meta_615	THBS2	-0.895105	8.36658642908716e-05	metabolite	gene	/	Indole-3-lactic acid
meta_615	THRSP	0.832167832167832	0.00078544167785366	metabolite	gene	/	Indole-3-lactic acid
meta_615	TMEM231	0.902097902097902	5.99785744652692e-05	metabolite	gene	/	Indole-3-lactic acid
meta_615	ZNF524	-0.874126	0.000200713073324366	metabolite	gene	/	Indole-3-lactic acid
meta_615	ZNF879	-0.874126	0.000200713073324366	metabolite	gene	/	Indole-3-lactic acid
meta_628	A0A452F7N2	-0.818182	0.00114310508680404	metabolite	protein	AHCYL2	L-2-Aminoadipate
meta_628	A0A452F0E9	0.86013986013986	0.000331668339126789	metabolite	protein	ALYREF	L-2-Aminoadipate
meta_628	A0A452ED36	0.846153846153846	0.000521133700480902	metabolite	protein	BCAP31	L-2-Aminoadipate
meta_628	A0A452FC63	0.804195804195804	0.00161476898606994	metabolite	protein	GRAMD1A	L-2-Aminoadipate
meta_628	A0A452FLA3	0.839160839160839	0.000642825988627749	metabolite	protein	RPL19	L-2-Aminoadipate
meta_628	A0A452G373	0.888111888111888	0.000114133598146271	metabolite	protein	RPL28	L-2-Aminoadipate
meta_628	A0A452DRH4	0.874125874125874	0.000200713073324366	metabolite	protein	/	L-2-Aminoadipate
meta_628	A0A452EB62	0.867132867132867	0.000259811849861347	metabolite	protein	/	L-2-Aminoadipate
meta_628	A0A452EU73	0.832167832167832	0.00078544167785366	metabolite	protein	/	L-2-Aminoadipate
meta_628	A0A452G478	0.895104895104895	8.36658642908716e-05	metabolite	protein	/	L-2-Aminoadipate
meta_628	ABHD5	0.825174825174825	0.000951362855555526	metabolite	gene	/	L-2-Aminoadipate
meta_628	AGPAT5	0.818181818181818	0.00114310508680404	metabolite	gene	/	L-2-Aminoadipate
meta_628	BEX4	0.825174825174825	0.000951362855555526	metabolite	gene	/	L-2-Aminoadipate
meta_628	CCL21	-0.846154	0.000521133700480902	metabolite	gene	/	L-2-Aminoadipate
meta_628	DGAT2L6	0.839160839160839	0.000642825988627749	metabolite	gene	/	L-2-Aminoadipate
meta_628	ECH1	0.902097902097902	5.99785744652692e-05	metabolite	gene	/	L-2-Aminoadipate
meta_628	ELOVL3	0.853146853146853	0.000418117940415019	metabolite	gene	/	L-2-Aminoadipate
meta_628	FAP	-0.811189	0.00136331525272704	metabolite	gene	/	L-2-Aminoadipate
meta_628	GPD1	0.832167832167832	0.00078544167785366	metabolite	gene	/	L-2-Aminoadipate
meta_628	HADH	0.832167832167832	0.00078544167785366	metabolite	gene	/	L-2-Aminoadipate
meta_628	LOC102173518	0.881118881118881	0.000152674064676672	metabolite	gene	/	L-2-Aminoadipate
meta_628	LOC102179090	0.804195804195804	0.00161476898606994	metabolite	gene	/	L-2-Aminoadipate
meta_628	LOC102185049	-0.804196	0.00161476898606994	metabolite	gene	/	L-2-Aminoadipate
meta_628	LOC108633223	0.811188811188811	0.00136331525272704	metabolite	gene	/	L-2-Aminoadipate
meta_628	MRAP2	-0.804196	0.00161476898606994	metabolite	gene	/	L-2-Aminoadipate
meta_628	PLP1	-0.825175	0.000951362855555526	metabolite	gene	/	L-2-Aminoadipate
meta_628	RECK	-0.818182	0.00114310508680404	metabolite	gene	/	L-2-Aminoadipate
meta_628	RGN	0.839160839160839	0.000642825988627749	metabolite	gene	/	L-2-Aminoadipate
meta_628	SDS	-0.825175	0.000951362855555526	metabolite	gene	/	L-2-Aminoadipate
meta_628	SYCP1	0.937062937062937	6.99316495333946e-06	metabolite	gene	/	L-2-Aminoadipate
meta_628	TMEM231	0.839160839160839	0.000642825988627749	metabolite	gene	/	L-2-Aminoadipate
meta_649	A0A452F7N2	0.909090909090909	4.19104465303466e-05	metabolite	protein	AHCYL2	L-Homocitrulline
meta_649	A0A452E354	0.811188811188811	0.00136331525272704	metabolite	protein	CYP4B1	L-Homocitrulline
meta_649	A0A452ESW4	0.902097902097902	5.99785744652692e-05	metabolite	protein	DRB3	L-Homocitrulline
meta_649	A0A452FC41	0.804195804195804	0.00161476898606994	metabolite	protein	DSG1	L-Homocitrulline
meta_649	A0A452FK44	0.923076923076923	1.86219510986962e-05	metabolite	protein	KLK7	L-Homocitrulline
meta_649	A0A452EP10	-0.895105	8.36658642908716e-05	metabolite	protein	KRT71	L-Homocitrulline
meta_649	A0A452G1Y0	0.825174825174825	0.000951362855555526	metabolite	protein	LOC108634131	L-Homocitrulline
meta_649	A0A452F044	0.804195804195804	0.00161476898606994	metabolite	protein	MPO	L-Homocitrulline
meta_649	A0A452FCQ8	0.825174825174825	0.000951362855555526	metabolite	protein	POF1B	L-Homocitrulline
meta_649	A0A452FBD6	0.804195804195804	0.00161476898606994	metabolite	protein	RPGR	L-Homocitrulline
meta_649	A0A452FLA3	-0.846154	0.000521133700480902	metabolite	protein	RPL19	L-Homocitrulline
meta_649	A0A452DKT4	-0.825175	0.000951362855555526	metabolite	protein	RPS24	L-Homocitrulline
meta_649	A0A452FN04	0.86013986013986	0.000331668339126789	metabolite	protein	SCYL2	L-Homocitrulline
meta_649	A0A452F0L1	0.804195804195804	0.00161476898606994	metabolite	protein	STS	L-Homocitrulline
meta_649	A0A452DYU4	-0.818182	0.00114310508680404	metabolite	protein	UQCC2	L-Homocitrulline
meta_649	A0A452EV81	-0.825175	0.000951362855555526	metabolite	protein	VPS37C	L-Homocitrulline
meta_649	A0A452FZU5	-0.86014	0.000331668339126789	metabolite	protein	ZER1	L-Homocitrulline
meta_649	AADACL3	-0.818182	0.00114310508680404	metabolite	gene	/	L-Homocitrulline
meta_649	LOC102173518	-0.832168	0.00078544167785366	metabolite	gene	/	L-Homocitrulline
meta_649	LOC102185049	0.846153846153846	0.000521133700480902	metabolite	gene	/	L-Homocitrulline
meta_649	RECK	0.825174825174825	0.000951362855555526	metabolite	gene	/	L-Homocitrulline
meta_649	TMEM231	-0.916084	2.84280453484165e-05	metabolite	gene	/	L-Homocitrulline
meta_685	A0A452G373	0.804195804195804	0.00161476898606994	metabolite	protein	RPL28	LPC(0:0/15:0)
meta_685	A0A452EB62	0.804195804195804	0.00161476898606994	metabolite	protein	/	LPC(0:0/15:0)
meta_685	AGPAT5	0.895104895104895	8.36658642908716e-05	metabolite	gene	/	LPC(0:0/15:0)
meta_685	C1H3orf70	-0.804196	0.00161476898606994	metabolite	gene	/	LPC(0:0/15:0)
meta_685	C1QTNF7	-0.811189	0.00136331525272704	metabolite	gene	/	LPC(0:0/15:0)
meta_685	CTSK	-0.909091	4.19104465303466e-05	metabolite	gene	/	LPC(0:0/15:0)
meta_685	ECH1	0.846153846153846	0.000521133700480902	metabolite	gene	/	LPC(0:0/15:0)
meta_685	GFPT2	-0.867133	0.000259811849861347	metabolite	gene	/	LPC(0:0/15:0)
meta_685	GPAM	0.832167832167832	0.00078544167785366	metabolite	gene	/	LPC(0:0/15:0)
meta_685	LOC102181383	0.825174825174825	0.000951362855555526	metabolite	gene	/	LPC(0:0/15:0)
meta_685	LYVE1	-0.839161	0.000642825988627749	metabolite	gene	/	LPC(0:0/15:0)
meta_685	PLA2G2F	0.86013986013986	0.000331668339126789	metabolite	gene	/	LPC(0:0/15:0)
meta_685	PLP1	-0.839161	0.000642825988627749	metabolite	gene	/	LPC(0:0/15:0)
meta_685	PMEL	-0.86014	0.000331668339126789	metabolite	gene	/	LPC(0:0/15:0)
meta_685	PTPRN	-0.881119	0.000152674064676672	metabolite	gene	/	LPC(0:0/15:0)
meta_685	RCAN2	-0.909091	4.19104465303466e-05	metabolite	gene	/	LPC(0:0/15:0)
meta_685	SDS	-0.867133	0.000259811849861347	metabolite	gene	/	LPC(0:0/15:0)
meta_685	TLCD2	0.804195804195804	0.00161476898606994	metabolite	gene	/	LPC(0:0/15:0)
meta_687	A0A452ESW4	-0.811189	0.00136331525272704	metabolite	protein	DRB3	LPC(0:0/16:1)
meta_687	A0A452DTC6	-0.832168	0.00078544167785366	metabolite	protein	DSC1	LPC(0:0/16:1)
meta_687	A0A452FC41	-0.825175	0.000951362855555526	metabolite	protein	DSG1	LPC(0:0/16:1)
meta_687	A0A452FC63	0.811188811188811	0.00136331525272704	metabolite	protein	GRAMD1A	LPC(0:0/16:1)
meta_687	A0A452FK44	-0.853147	0.000418117940415019	metabolite	protein	KLK7	LPC(0:0/16:1)
meta_687	A0A452G0P6	-0.804196	0.00161476898606994	metabolite	protein	KRT10	LPC(0:0/16:1)
meta_687	A0A452EP10	0.853146853146853	0.000418117940415019	metabolite	protein	KRT71	LPC(0:0/16:1)
meta_687	A0A452F044	-0.832168	0.00078544167785366	metabolite	protein	MPO	LPC(0:0/16:1)
meta_687	A0A452FCQ8	-0.811189	0.00136331525272704	metabolite	protein	POF1B	LPC(0:0/16:1)
meta_687	A0A452DWM3	0.839160839160839	0.000642825988627749	metabolite	protein	RPL7	LPC(0:0/16:1)
meta_687	A0A452F0L1	-0.902098	5.99785744652692e-05	metabolite	protein	STS	LPC(0:0/16:1)
meta_687	A0A452FZU5	0.853146853146853	0.000418117940415019	metabolite	protein	ZER1	LPC(0:0/16:1)
meta_687	A0A452DRH4	0.888111888111888	0.000114133598146271	metabolite	protein	/	LPC(0:0/16:1)
meta_687	A0A452EB62	0.86013986013986	0.000331668339126789	metabolite	protein	/	LPC(0:0/16:1)
meta_687	AADACL3	0.874125874125874	0.000200713073324366	metabolite	gene	/	LPC(0:0/16:1)
meta_687	ABHD5	0.93006993006993	1.17022279286783e-05	metabolite	gene	/	LPC(0:0/16:1)
meta_687	ACSL5	0.867132867132867	0.000259811849861347	metabolite	gene	/	LPC(0:0/16:1)
meta_687	ACSM3	0.839160839160839	0.000642825988627749	metabolite	gene	/	LPC(0:0/16:1)
meta_687	AQP11	0.818181818181818	0.00114310508680404	metabolite	gene	/	LPC(0:0/16:1)
meta_687	BCO2	0.811188811188811	0.00136331525272704	metabolite	gene	/	LPC(0:0/16:1)
meta_687	C1QTNF7	-0.839161	0.000642825988627749	metabolite	gene	/	LPC(0:0/16:1)
meta_687	CCL21	-0.86014	0.000331668339126789	metabolite	gene	/	LPC(0:0/16:1)
meta_687	CTSK	-0.839161	0.000642825988627749	metabolite	gene	/	LPC(0:0/16:1)
meta_687	CXCL12	-0.874126	0.000200713073324366	metabolite	gene	/	LPC(0:0/16:1)
meta_687	DBT	0.853146853146853	0.000418117940415019	metabolite	gene	/	LPC(0:0/16:1)
meta_687	DPEP1	-0.895105	8.36658642908716e-05	metabolite	gene	/	LPC(0:0/16:1)
meta_687	ECH1	0.902097902097902	5.99785744652692e-05	metabolite	gene	/	LPC(0:0/16:1)
meta_687	ELOVL3	0.853146853146853	0.000418117940415019	metabolite	gene	/	LPC(0:0/16:1)
meta_687	ENPP3	0.909090909090909	4.19104465303466e-05	metabolite	gene	/	LPC(0:0/16:1)
meta_687	FAP	-0.902098	5.99785744652692e-05	metabolite	gene	/	LPC(0:0/16:1)
meta_687	FAR2	0.853146853146853	0.000418117940415019	metabolite	gene	/	LPC(0:0/16:1)
meta_687	FNDC4	0.86013986013986	0.000331668339126789	metabolite	gene	/	LPC(0:0/16:1)
meta_687	GPD1	0.804195804195804	0.00161476898606994	metabolite	gene	/	LPC(0:0/16:1)
meta_687	HADH	0.853146853146853	0.000418117940415019	metabolite	gene	/	LPC(0:0/16:1)
meta_687	HOXC4	-0.825175	0.000951362855555526	metabolite	gene	/	LPC(0:0/16:1)
meta_687	LOC102169702	0.909090909090909	4.19104465303466e-05	metabolite	gene	/	LPC(0:0/16:1)
meta_687	LOC102173518	0.923076923076923	1.86219510986962e-05	metabolite	gene	/	LPC(0:0/16:1)
meta_687	LOC102179090	0.93006993006993	1.17022279286783e-05	metabolite	gene	/	LPC(0:0/16:1)
meta_687	LOC102185049	-0.811189	0.00136331525272704	metabolite	gene	/	LPC(0:0/16:1)
meta_687	LOC102190572	0.811188811188811	0.00136331525272704	metabolite	gene	/	LPC(0:0/16:1)
meta_687	LOC108633223	0.811188811188811	0.00136331525272704	metabolite	gene	/	LPC(0:0/16:1)
meta_687	PCBD1	-0.881119	0.000152674064676672	metabolite	gene	/	LPC(0:0/16:1)
meta_687	PTGES	-0.818182	0.00114310508680404	metabolite	gene	/	LPC(0:0/16:1)
meta_687	RBM3	0.867132867132867	0.000259811849861347	metabolite	gene	/	LPC(0:0/16:1)
meta_687	RECK	-0.86014	0.000331668339126789	metabolite	gene	/	LPC(0:0/16:1)
meta_687	RGN	0.895104895104895	8.36658642908716e-05	metabolite	gene	/	LPC(0:0/16:1)
meta_687	S1PR1	-0.832168	0.00078544167785366	metabolite	gene	/	LPC(0:0/16:1)
meta_687	SDS	-0.811189	0.00136331525272704	metabolite	gene	/	LPC(0:0/16:1)
meta_687	SNRPN	-0.832168	0.00078544167785366	metabolite	gene	/	LPC(0:0/16:1)
meta_687	TECR	0.923076923076923	1.86219510986962e-05	metabolite	gene	/	LPC(0:0/16:1)
meta_687	TGM5	0.811188811188811	0.00136331525272704	metabolite	gene	/	LPC(0:0/16:1)
meta_687	THBS2	-0.818182	0.00114310508680404	metabolite	gene	/	LPC(0:0/16:1)
meta_687	THRSP	0.881118881118881	0.000152674064676672	metabolite	gene	/	LPC(0:0/16:1)
meta_687	ZNF879	-0.818182	0.00114310508680404	metabolite	gene	/	LPC(0:0/16:1)
meta_701	A0A452G373	0.804195804195804	0.00161476898606994	metabolite	protein	RPL28	LPC(15:0/0:0)
meta_701	A0A452EB62	0.804195804195804	0.00161476898606994	metabolite	protein	/	LPC(15:0/0:0)
meta_701	AGPAT5	0.895104895104895	8.36658642908716e-05	metabolite	gene	/	LPC(15:0/0:0)
meta_701	C1H3orf70	-0.804196	0.00161476898606994	metabolite	gene	/	LPC(15:0/0:0)
meta_701	C1QTNF7	-0.811189	0.00136331525272704	metabolite	gene	/	LPC(15:0/0:0)
meta_701	CTSK	-0.909091	4.19104465303466e-05	metabolite	gene	/	LPC(15:0/0:0)
meta_701	ECH1	0.846153846153846	0.000521133700480902	metabolite	gene	/	LPC(15:0/0:0)
meta_701	GFPT2	-0.867133	0.000259811849861347	metabolite	gene	/	LPC(15:0/0:0)
meta_701	GPAM	0.832167832167832	0.00078544167785366	metabolite	gene	/	LPC(15:0/0:0)
meta_701	LOC102181383	0.825174825174825	0.000951362855555526	metabolite	gene	/	LPC(15:0/0:0)
meta_701	LYVE1	-0.839161	0.000642825988627749	metabolite	gene	/	LPC(15:0/0:0)
meta_701	PLA2G2F	0.86013986013986	0.000331668339126789	metabolite	gene	/	LPC(15:0/0:0)
meta_701	PLP1	-0.839161	0.000642825988627749	metabolite	gene	/	LPC(15:0/0:0)
meta_701	PMEL	-0.86014	0.000331668339126789	metabolite	gene	/	LPC(15:0/0:0)
meta_701	PTPRN	-0.881119	0.000152674064676672	metabolite	gene	/	LPC(15:0/0:0)
meta_701	RCAN2	-0.909091	4.19104465303466e-05	metabolite	gene	/	LPC(15:0/0:0)
meta_701	SDS	-0.867133	0.000259811849861347	metabolite	gene	/	LPC(15:0/0:0)
meta_701	TLCD2	0.804195804195804	0.00161476898606994	metabolite	gene	/	LPC(15:0/0:0)
meta_703	A0A452ESW4	-0.811189	0.00136331525272704	metabolite	protein	DRB3	LPC(16:1/0:0)
meta_703	A0A452DTC6	-0.832168	0.00078544167785366	metabolite	protein	DSC1	LPC(16:1/0:0)
meta_703	A0A452FC41	-0.825175	0.000951362855555526	metabolite	protein	DSG1	LPC(16:1/0:0)
meta_703	A0A452FC63	0.811188811188811	0.00136331525272704	metabolite	protein	GRAMD1A	LPC(16:1/0:0)
meta_703	A0A452FK44	-0.853147	0.000418117940415019	metabolite	protein	KLK7	LPC(16:1/0:0)
meta_703	A0A452G0P6	-0.804196	0.00161476898606994	metabolite	protein	KRT10	LPC(16:1/0:0)
meta_703	A0A452EP10	0.853146853146853	0.000418117940415019	metabolite	protein	KRT71	LPC(16:1/0:0)
meta_703	A0A452F044	-0.832168	0.00078544167785366	metabolite	protein	MPO	LPC(16:1/0:0)
meta_703	A0A452FCQ8	-0.811189	0.00136331525272704	metabolite	protein	POF1B	LPC(16:1/0:0)
meta_703	A0A452DWM3	0.839160839160839	0.000642825988627749	metabolite	protein	RPL7	LPC(16:1/0:0)
meta_703	A0A452F0L1	-0.902098	5.99785744652692e-05	metabolite	protein	STS	LPC(16:1/0:0)
meta_703	A0A452FZU5	0.853146853146853	0.000418117940415019	metabolite	protein	ZER1	LPC(16:1/0:0)
meta_703	A0A452DRH4	0.888111888111888	0.000114133598146271	metabolite	protein	/	LPC(16:1/0:0)
meta_703	A0A452EB62	0.86013986013986	0.000331668339126789	metabolite	protein	/	LPC(16:1/0:0)
meta_703	AADACL3	0.874125874125874	0.000200713073324366	metabolite	gene	/	LPC(16:1/0:0)
meta_703	ABHD5	0.93006993006993	1.17022279286783e-05	metabolite	gene	/	LPC(16:1/0:0)
meta_703	ACSL5	0.867132867132867	0.000259811849861347	metabolite	gene	/	LPC(16:1/0:0)
meta_703	ACSM3	0.839160839160839	0.000642825988627749	metabolite	gene	/	LPC(16:1/0:0)
meta_703	AQP11	0.818181818181818	0.00114310508680404	metabolite	gene	/	LPC(16:1/0:0)
meta_703	BCO2	0.811188811188811	0.00136331525272704	metabolite	gene	/	LPC(16:1/0:0)
meta_703	C1QTNF7	-0.839161	0.000642825988627749	metabolite	gene	/	LPC(16:1/0:0)
meta_703	CCL21	-0.86014	0.000331668339126789	metabolite	gene	/	LPC(16:1/0:0)
meta_703	CTSK	-0.839161	0.000642825988627749	metabolite	gene	/	LPC(16:1/0:0)
meta_703	CXCL12	-0.874126	0.000200713073324366	metabolite	gene	/	LPC(16:1/0:0)
meta_703	DBT	0.853146853146853	0.000418117940415019	metabolite	gene	/	LPC(16:1/0:0)
meta_703	DPEP1	-0.895105	8.36658642908716e-05	metabolite	gene	/	LPC(16:1/0:0)
meta_703	ECH1	0.902097902097902	5.99785744652692e-05	metabolite	gene	/	LPC(16:1/0:0)
meta_703	ELOVL3	0.853146853146853	0.000418117940415019	metabolite	gene	/	LPC(16:1/0:0)
meta_703	ENPP3	0.909090909090909	4.19104465303466e-05	metabolite	gene	/	LPC(16:1/0:0)
meta_703	FAP	-0.902098	5.99785744652692e-05	metabolite	gene	/	LPC(16:1/0:0)
meta_703	FAR2	0.853146853146853	0.000418117940415019	metabolite	gene	/	LPC(16:1/0:0)
meta_703	FNDC4	0.86013986013986	0.000331668339126789	metabolite	gene	/	LPC(16:1/0:0)
meta_703	GPD1	0.804195804195804	0.00161476898606994	metabolite	gene	/	LPC(16:1/0:0)
meta_703	HADH	0.853146853146853	0.000418117940415019	metabolite	gene	/	LPC(16:1/0:0)
meta_703	HOXC4	-0.825175	0.000951362855555526	metabolite	gene	/	LPC(16:1/0:0)
meta_703	LOC102169702	0.909090909090909	4.19104465303466e-05	metabolite	gene	/	LPC(16:1/0:0)
meta_703	LOC102173518	0.923076923076923	1.86219510986962e-05	metabolite	gene	/	LPC(16:1/0:0)
meta_703	LOC102179090	0.93006993006993	1.17022279286783e-05	metabolite	gene	/	LPC(16:1/0:0)
meta_703	LOC102185049	-0.811189	0.00136331525272704	metabolite	gene	/	LPC(16:1/0:0)
meta_703	LOC102190572	0.811188811188811	0.00136331525272704	metabolite	gene	/	LPC(16:1/0:0)
meta_703	LOC108633223	0.811188811188811	0.00136331525272704	metabolite	gene	/	LPC(16:1/0:0)
meta_703	PCBD1	-0.881119	0.000152674064676672	metabolite	gene	/	LPC(16:1/0:0)
meta_703	PTGES	-0.818182	0.00114310508680404	metabolite	gene	/	LPC(16:1/0:0)
meta_703	RBM3	0.867132867132867	0.000259811849861347	metabolite	gene	/	LPC(16:1/0:0)
meta_703	RECK	-0.86014	0.000331668339126789	metabolite	gene	/	LPC(16:1/0:0)
meta_703	RGN	0.895104895104895	8.36658642908716e-05	metabolite	gene	/	LPC(16:1/0:0)
meta_703	S1PR1	-0.832168	0.00078544167785366	metabolite	gene	/	LPC(16:1/0:0)
meta_703	SDS	-0.811189	0.00136331525272704	metabolite	gene	/	LPC(16:1/0:0)
meta_703	SNRPN	-0.832168	0.00078544167785366	metabolite	gene	/	LPC(16:1/0:0)
meta_703	TECR	0.923076923076923	1.86219510986962e-05	metabolite	gene	/	LPC(16:1/0:0)
meta_703	TGM5	0.811188811188811	0.00136331525272704	metabolite	gene	/	LPC(16:1/0:0)
meta_703	THBS2	-0.818182	0.00114310508680404	metabolite	gene	/	LPC(16:1/0:0)
meta_703	THRSP	0.881118881118881	0.000152674064676672	metabolite	gene	/	LPC(16:1/0:0)
meta_703	ZNF879	-0.818182	0.00114310508680404	metabolite	gene	/	LPC(16:1/0:0)
meta_715	A0A452G0C1	-0.832168	0.00078544167785366	metabolite	protein	GOLIM4	LPC(O-16:1/0:0)
meta_715	A0A452ESF7	-0.846154	0.000521133700480902	metabolite	protein	KRT28	LPC(O-16:1/0:0)
meta_715	A0A452F0G3	-0.881119	0.000152674064676672	metabolite	protein	LOC102172465	LPC(O-16:1/0:0)
meta_715	A0A452FMX3	0.86013986013986	0.000331668339126789	metabolite	protein	PLEC	LPC(O-16:1/0:0)
meta_715	A0A452DYP6	-0.839161	0.000642825988627749	metabolite	protein	RBM3	LPC(O-16:1/0:0)
meta_715	A0A452EYB9	0.818181818181818	0.00114310508680404	metabolite	protein	SELENBP1	LPC(O-16:1/0:0)
meta_715	A0A452DRM6	-0.811189	0.00136331525272704	metabolite	protein	SNRPD1	LPC(O-16:1/0:0)
meta_715	A0A452DYU4	-0.853147	0.000418117940415019	metabolite	protein	UQCC2	LPC(O-16:1/0:0)
meta_715	A0A452EV81	-0.839161	0.000642825988627749	metabolite	protein	VPS37C	LPC(O-16:1/0:0)
meta_715	A0A452DP96	-0.853147	0.000418117940415019	metabolite	protein	/	LPC(O-16:1/0:0)
meta_715	A0A452F5V5	-0.832168	0.00078544167785366	metabolite	protein	/	LPC(O-16:1/0:0)
meta_715	ACSL5	-0.811189	0.00136331525272704	metabolite	gene	/	LPC(O-16:1/0:0)
meta_715	BCO2	-0.909091	4.19104465303466e-05	metabolite	gene	/	LPC(O-16:1/0:0)
meta_715	HADH	-0.818182	0.00114310508680404	metabolite	gene	/	LPC(O-16:1/0:0)
meta_715	LOC108633223	-0.846154	0.000521133700480902	metabolite	gene	/	LPC(O-16:1/0:0)
meta_715	LOC108638255	-0.818182	0.00114310508680404	metabolite	gene	/	LPC(O-16:1/0:0)
meta_715	MRAP2	0.811188811188811	0.00136331525272704	metabolite	gene	/	LPC(O-16:1/0:0)
meta_715	RSAD2	0.902097902097902	5.99785744652692e-05	metabolite	gene	/	LPC(O-16:1/0:0)
meta_728	A0A452FW91	0.818181818181818	0.00114310508680404	metabolite	protein	IQCF5	LPE(16:1/0:0)
meta_728	A0A452G0P6	-0.825175	0.000951362855555526	metabolite	protein	KRT10	LPE(16:1/0:0)
meta_728	ECH1	0.86013986013986	0.000331668339126789	metabolite	gene	/	LPE(16:1/0:0)
meta_728	IGFBP5	-0.846154	0.000521133700480902	metabolite	gene	/	LPE(16:1/0:0)
meta_728	LOC102173518	0.818181818181818	0.00114310508680404	metabolite	gene	/	LPE(16:1/0:0)
meta_728	RGN	0.811188811188811	0.00136331525272704	metabolite	gene	/	LPE(16:1/0:0)
meta_728	SYCP1	0.874125874125874	0.000200713073324366	metabolite	gene	/	LPE(16:1/0:0)
meta_771	A0A452ESW4	-0.811189	0.00136331525272704	metabolite	protein	DRB3	Lythramine
meta_771	A0A452FK44	-0.825175	0.000951362855555526	metabolite	protein	KLK7	Lythramine
meta_771	A0A452EP10	0.825174825174825	0.000951362855555526	metabolite	protein	KRT71	Lythramine
meta_771	A0A452FLA3	0.811188811188811	0.00136331525272704	metabolite	protein	RPL19	Lythramine
meta_771	A0A452G373	0.839160839160839	0.000642825988627749	metabolite	protein	RPL28	Lythramine
meta_771	A0A452DWM3	0.839160839160839	0.000642825988627749	metabolite	protein	RPL7	Lythramine
meta_771	A0A452F0L1	-0.846154	0.000521133700480902	metabolite	protein	STS	Lythramine
meta_771	A0A452FZU5	0.832167832167832	0.00078544167785366	metabolite	protein	ZER1	Lythramine
meta_771	A0A452DRH4	0.874125874125874	0.000200713073324366	metabolite	protein	/	Lythramine
meta_771	A0A452EB62	0.867132867132867	0.000259811849861347	metabolite	protein	/	Lythramine
meta_771	A0A452EU73	0.825174825174825	0.000951362855555526	metabolite	protein	/	Lythramine
meta_771	A0A452G478	0.846153846153846	0.000521133700480902	metabolite	protein	/	Lythramine
meta_771	AADACL3	0.832167832167832	0.00078544167785366	metabolite	gene	/	Lythramine
meta_771	ABHD5	0.93006993006993	1.17022279286783e-05	metabolite	gene	/	Lythramine
meta_771	ACSL5	0.818181818181818	0.00114310508680404	metabolite	gene	/	Lythramine
meta_771	ACSM3	0.804195804195804	0.00161476898606994	metabolite	gene	/	Lythramine
meta_771	C1QTNF7	-0.853147	0.000418117940415019	metabolite	gene	/	Lythramine
meta_771	CCL21	-0.881119	0.000152674064676672	metabolite	gene	/	Lythramine
meta_771	CLASRP	0.825174825174825	0.000951362855555526	metabolite	gene	/	Lythramine
meta_771	CTSK	-0.853147	0.000418117940415019	metabolite	gene	/	Lythramine
meta_771	CXCL12	-0.86014	0.000331668339126789	metabolite	gene	/	Lythramine
meta_771	DBT	0.86013986013986	0.000331668339126789	metabolite	gene	/	Lythramine
meta_771	DPEP1	-0.923077	1.86219510986962e-05	metabolite	gene	/	Lythramine
meta_771	ECH1	0.916083916083916	2.84280453484165e-05	metabolite	gene	/	Lythramine
meta_771	ELOVL3	0.839160839160839	0.000642825988627749	metabolite	gene	/	Lythramine
meta_771	ENPP3	0.888111888111888	0.000114133598146271	metabolite	gene	/	Lythramine
meta_771	FA2H	0.818181818181818	0.00114310508680404	metabolite	gene	/	Lythramine
meta_771	FAP	-0.902098	5.99785744652692e-05	metabolite	gene	/	Lythramine
meta_771	FAR2	0.846153846153846	0.000521133700480902	metabolite	gene	/	Lythramine
meta_771	FNDC4	0.832167832167832	0.00078544167785366	metabolite	gene	/	Lythramine
meta_771	GPD1	0.846153846153846	0.000521133700480902	metabolite	gene	/	Lythramine
meta_771	HADH	0.839160839160839	0.000642825988627749	metabolite	gene	/	Lythramine
meta_771	HOXC4	-0.839161	0.000642825988627749	metabolite	gene	/	Lythramine
meta_771	LOC102169702	0.93006993006993	1.17022279286783e-05	metabolite	gene	/	Lythramine
meta_771	LOC102173518	0.944055944055944	3.92726108100483e-06	metabolite	gene	/	Lythramine
meta_771	LOC102179090	0.93006993006993	1.17022279286783e-05	metabolite	gene	/	Lythramine
meta_771	LOC102185049	-0.86014	0.000331668339126789	metabolite	gene	/	Lythramine
meta_771	PCBD1	-0.867133	0.000259811849861347	metabolite	gene	/	Lythramine
meta_771	PLP1	-0.825175	0.000951362855555526	metabolite	gene	/	Lythramine
meta_771	PTPRN	-0.818182	0.00114310508680404	metabolite	gene	/	Lythramine
meta_771	RBM3	0.881118881118881	0.000152674064676672	metabolite	gene	/	Lythramine
meta_771	RECK	-0.853147	0.000418117940415019	metabolite	gene	/	Lythramine
meta_771	RGN	0.895104895104895	8.36658642908716e-05	metabolite	gene	/	Lythramine
meta_771	S1PR1	-0.804196	0.00161476898606994	metabolite	gene	/	Lythramine
meta_771	SDS	-0.804196	0.00161476898606994	metabolite	gene	/	Lythramine
meta_771	SNRPN	-0.853147	0.000418117940415019	metabolite	gene	/	Lythramine
meta_771	SYCP1	0.811188811188811	0.00136331525272704	metabolite	gene	/	Lythramine
meta_771	TECR	0.881118881118881	0.000152674064676672	metabolite	gene	/	Lythramine
meta_771	TGM5	0.839160839160839	0.000642825988627749	metabolite	gene	/	Lythramine
meta_771	THBS2	-0.818182	0.00114310508680404	metabolite	gene	/	Lythramine
meta_771	THRSP	0.846153846153846	0.000521133700480902	metabolite	gene	/	Lythramine
meta_771	TLCD2	0.811188811188811	0.00136331525272704	metabolite	gene	/	Lythramine
meta_771	TMEM231	0.839160839160839	0.000642825988627749	metabolite	gene	/	Lythramine
meta_771	ZNF879	-0.846154	0.000521133700480902	metabolite	gene	/	Lythramine
meta_853	A0A452DTC6	-0.818182	0.00114310508680404	metabolite	protein	DSC1	N6-Isopentenyladenosine
meta_853	A0A452FC63	0.846153846153846	0.000521133700480902	metabolite	protein	GRAMD1A	N6-Isopentenyladenosine
meta_853	A0A452G1Y0	-0.804196	0.00161476898606994	metabolite	protein	LOC108634131	N6-Isopentenyladenosine
meta_853	A0A452F044	-0.902098	5.99785744652692e-05	metabolite	protein	MPO	N6-Isopentenyladenosine
meta_853	A0A452DRH4	0.832167832167832	0.00078544167785366	metabolite	protein	/	N6-Isopentenyladenosine
meta_853	A0A452EB62	0.825174825174825	0.000951362855555526	metabolite	protein	/	N6-Isopentenyladenosine
meta_853	AADACL3	0.811188811188811	0.00136331525272704	metabolite	gene	/	N6-Isopentenyladenosine
meta_853	AGPAT5	0.804195804195804	0.00161476898606994	metabolite	gene	/	N6-Isopentenyladenosine
meta_853	C1H3orf70	-0.818182	0.00114310508680404	metabolite	gene	/	N6-Isopentenyladenosine
meta_853	CCL21	-0.804196	0.00161476898606994	metabolite	gene	/	N6-Isopentenyladenosine
meta_853	CTSK	-0.86014	0.000331668339126789	metabolite	gene	/	N6-Isopentenyladenosine
meta_853	DZIP1	0.811188811188811	0.00136331525272704	metabolite	gene	/	N6-Isopentenyladenosine
meta_853	ECH1	0.846153846153846	0.000521133700480902	metabolite	gene	/	N6-Isopentenyladenosine
meta_853	GFPT2	-0.853147	0.000418117940415019	metabolite	gene	/	N6-Isopentenyladenosine
meta_853	LYVE1	-0.888112	0.000114133598146271	metabolite	gene	/	N6-Isopentenyladenosine
meta_853	PTPRN	-0.867133	0.000259811849861347	metabolite	gene	/	N6-Isopentenyladenosine
meta_853	RECK	-0.804196	0.00161476898606994	metabolite	gene	/	N6-Isopentenyladenosine
meta_853	RGN	0.811188811188811	0.00136331525272704	metabolite	gene	/	N6-Isopentenyladenosine
meta_853	SDS	-0.881119	0.000152674064676672	metabolite	gene	/	N6-Isopentenyladenosine
meta_853	TMC4	0.825174825174825	0.000951362855555526	metabolite	gene	/	N6-Isopentenyladenosine
meta_822	A0A452F0E9	0.804195804195804	0.00161476898606994	metabolite	protein	ALYREF	N-Acetylneuraminic Acid(SA)
meta_822	A0A452ED36	0.825174825174825	0.000951362855555526	metabolite	protein	BCAP31	N-Acetylneuraminic Acid(SA)
meta_822	A0A452FC63	0.832167832167832	0.00078544167785366	metabolite	protein	GRAMD1A	N-Acetylneuraminic Acid(SA)
meta_822	A0A452F0G3	0.86013986013986	0.000331668339126789	metabolite	protein	LOC102172465	N-Acetylneuraminic Acid(SA)
meta_822	A0A452F044	-0.818182	0.00114310508680404	metabolite	protein	MPO	N-Acetylneuraminic Acid(SA)
meta_822	A0A452EWW7	0.804195804195804	0.00161476898606994	metabolite	protein	NOLC1	N-Acetylneuraminic Acid(SA)
meta_822	A0A452G373	0.86013986013986	0.000331668339126789	metabolite	protein	RPL28	N-Acetylneuraminic Acid(SA)
meta_822	A0A452DRH4	0.895104895104895	8.36658642908716e-05	metabolite	protein	/	N-Acetylneuraminic Acid(SA)
meta_822	A0A452EB62	0.853146853146853	0.000418117940415019	metabolite	protein	/	N-Acetylneuraminic Acid(SA)
meta_822	A0A452G478	0.839160839160839	0.000642825988627749	metabolite	protein	/	N-Acetylneuraminic Acid(SA)
meta_822	AGPAT5	0.86013986013986	0.000331668339126789	metabolite	gene	/	N-Acetylneuraminic Acid(SA)
meta_822	BEX4	0.804195804195804	0.00161476898606994	metabolite	gene	/	N-Acetylneuraminic Acid(SA)
meta_822	DGAT2L6	0.867132867132867	0.000259811849861347	metabolite	gene	/	N-Acetylneuraminic Acid(SA)
meta_822	ECH1	0.881118881118881	0.000152674064676672	metabolite	gene	/	N-Acetylneuraminic Acid(SA)
meta_822	ELOVL3	0.839160839160839	0.000642825988627749	metabolite	gene	/	N-Acetylneuraminic Acid(SA)
meta_822	FNDC4	0.811188811188811	0.00136331525272704	metabolite	gene	/	N-Acetylneuraminic Acid(SA)
meta_822	GFPT2	-0.804196	0.00161476898606994	metabolite	gene	/	N-Acetylneuraminic Acid(SA)
meta_822	HADH	0.818181818181818	0.00114310508680404	metabolite	gene	/	N-Acetylneuraminic Acid(SA)
meta_822	LOC102181383	0.811188811188811	0.00136331525272704	metabolite	gene	/	N-Acetylneuraminic Acid(SA)
meta_822	LYVE1	-0.846154	0.000521133700480902	metabolite	gene	/	N-Acetylneuraminic Acid(SA)
meta_822	PTPRN	-0.804196	0.00161476898606994	metabolite	gene	/	N-Acetylneuraminic Acid(SA)
meta_822	RECK	-0.818182	0.00114310508680404	metabolite	gene	/	N-Acetylneuraminic Acid(SA)
meta_822	SDS	-0.895105	8.36658642908716e-05	metabolite	gene	/	N-Acetylneuraminic Acid(SA)
meta_822	SYCP1	0.86013986013986	0.000331668339126789	metabolite	gene	/	N-Acetylneuraminic Acid(SA)
meta_822	TMC4	0.825174825174825	0.000951362855555526	metabolite	gene	/	N-Acetylneuraminic Acid(SA)
meta_843	A0A452E354	0.832167832167832	0.00078544167785366	metabolite	protein	CYP4B1	N-acetylpyrrolidine
meta_843	THRSP	-0.804196	0.00161476898606994	metabolite	gene	/	N-acetylpyrrolidine
meta_826	A0A452DTC6	0.804195804195804	0.00161476898606994	metabolite	protein	DSC1	N-Cinnamylglycine
meta_826	A0A452FC63	-0.839161	0.000642825988627749	metabolite	protein	GRAMD1A	N-Cinnamylglycine
meta_826	A0A452ESF7	-0.853147	0.000418117940415019	metabolite	protein	KRT28	N-Cinnamylglycine
meta_826	A0A452F945	-0.832168	0.00078544167785366	metabolite	protein	LOC102176283	N-Cinnamylglycine
meta_826	A0A452F044	0.867132867132867	0.000259811849861347	metabolite	protein	MPO	N-Cinnamylglycine
meta_826	A0A452EWW7	-0.811189	0.00136331525272704	metabolite	protein	NOLC1	N-Cinnamylglycine
meta_826	A0A452DYP6	-0.846154	0.000521133700480902	metabolite	protein	RBM3	N-Cinnamylglycine
meta_826	A0A452FSD4	-0.804196	0.00161476898606994	metabolite	protein	RPS15	N-Cinnamylglycine
meta_826	A0A452EYB9	0.832167832167832	0.00078544167785366	metabolite	protein	SELENBP1	N-Cinnamylglycine
meta_826	CFB	0.832167832167832	0.00078544167785366	metabolite	gene	/	N-Cinnamylglycine
meta_826	GFPT2	0.839160839160839	0.000642825988627749	metabolite	gene	/	N-Cinnamylglycine
meta_826	LOC102190840	-0.881119	0.000152674064676672	metabolite	gene	/	N-Cinnamylglycine
meta_826	LYVE1	0.902097902097902	5.99785744652692e-05	metabolite	gene	/	N-Cinnamylglycine
meta_826	PTPRN	0.853146853146853	0.000418117940415019	metabolite	gene	/	N-Cinnamylglycine
meta_826	SCARA5	0.804195804195804	0.00161476898606994	metabolite	gene	/	N-Cinnamylglycine
meta_826	SDS	0.93006993006993	1.17022279286783e-05	metabolite	gene	/	N-Cinnamylglycine
meta_826	SELL	0.923076923076923	1.86219510986962e-05	metabolite	gene	/	N-Cinnamylglycine
meta_847	A0A452FKL8	-0.874126	0.000200713073324366	metabolite	protein	CALD1	N-lactoyl-phenylalanine
meta_847	A0A452G659	0.811188811188811	0.00136331525272704	metabolite	protein	EVPL	N-lactoyl-phenylalanine
meta_847	A0A452FK44	0.846153846153846	0.000521133700480902	metabolite	protein	KLK7	N-lactoyl-phenylalanine
meta_847	A0A452EP10	-0.825175	0.000951362855555526	metabolite	protein	KRT71	N-lactoyl-phenylalanine
meta_847	A0A452FCQ8	0.839160839160839	0.000642825988627749	metabolite	protein	POF1B	N-lactoyl-phenylalanine
meta_847	A0A452FBD6	0.846153846153846	0.000521133700480902	metabolite	protein	RPGR	N-lactoyl-phenylalanine
meta_847	A0A452FLA3	-0.86014	0.000331668339126789	metabolite	protein	RPL19	N-lactoyl-phenylalanine
meta_847	A0A452DWM3	-0.909091	4.19104465303466e-05	metabolite	protein	RPL7	N-lactoyl-phenylalanine
meta_847	A0A452G271	-0.853147	0.000418117940415019	metabolite	protein	RPS18	N-lactoyl-phenylalanine
meta_847	A0A452FZU5	-0.832168	0.00078544167785366	metabolite	protein	ZER1	N-lactoyl-phenylalanine
meta_847	A0A452EU73	-0.818182	0.00114310508680404	metabolite	protein	/	N-lactoyl-phenylalanine
meta_847	ENPP3	-0.818182	0.00114310508680404	metabolite	gene	/	N-lactoyl-phenylalanine
meta_847	HSPA6	0.832167832167832	0.00078544167785366	metabolite	gene	/	N-lactoyl-phenylalanine
meta_847	LOC102175526	0.881118881118881	0.000152674064676672	metabolite	gene	/	N-lactoyl-phenylalanine
meta_847	LOC102184087	0.923076923076923	1.86219510986962e-05	metabolite	gene	/	N-lactoyl-phenylalanine
meta_847	MX1	0.895104895104895	8.36658642908716e-05	metabolite	gene	/	N-lactoyl-phenylalanine
meta_847	MYOC	0.895104895104895	8.36658642908716e-05	metabolite	gene	/	N-lactoyl-phenylalanine
meta_847	PCBD1	0.888111888111888	0.000114133598146271	metabolite	gene	/	N-lactoyl-phenylalanine
meta_847	PTGES	0.881118881118881	0.000152674064676672	metabolite	gene	/	N-lactoyl-phenylalanine
meta_847	RBM3	-0.818182	0.00114310508680404	metabolite	gene	/	N-lactoyl-phenylalanine
meta_847	S1PR1	0.874125874125874	0.000200713073324366	metabolite	gene	/	N-lactoyl-phenylalanine
meta_847	SESTD1	0.867132867132867	0.000259811849861347	metabolite	gene	/	N-lactoyl-phenylalanine
meta_847	SNRPN	0.804195804195804	0.00161476898606994	metabolite	gene	/	N-lactoyl-phenylalanine
meta_873	A0A452FC41	0.80910807093079	0.00143474036993663	metabolite	protein	DSG1	Octadecanedioic acid
meta_873	A0A452FK44	0.851139659031091	0.000445901287358552	metabolite	protein	KLK7	Octadecanedioic acid
meta_873	A0A452EP10	-0.802103	0.00169653289463567	metabolite	protein	KRT71	Octadecanedioic acid
meta_873	A0A452DYP6	-0.830124	0.000831418344902302	metabolite	protein	RBM3	Octadecanedioic acid
meta_873	A0A452FBD6	0.823118600297557	0.00100494678387464	metabolite	protein	RPGR	Octadecanedioic acid
meta_873	A0A452G271	-0.802103	0.00169653289463567	metabolite	protein	RPS18	Octadecanedioic acid
meta_873	A0A452E105	0.83012386498094	0.000831418344902302	metabolite	protein	SLC4A1	Octadecanedioic acid
meta_873	A0A452FZU5	-0.85114	0.000445901287358552	metabolite	protein	ZER1	Octadecanedioic acid
meta_873	A0A452E969	0.80910807093079	0.00143474036993663	metabolite	protein	/	Octadecanedioic acid
meta_873	A0A452EB62	-0.826621	0.000915011267983656	metabolite	protein	/	Octadecanedioic acid
meta_873	AADACL3	-0.816113	0.00120515436563218	metabolite	gene	/	Octadecanedioic acid
meta_873	ACSM3	-0.809108	0.00143474036993663	metabolite	gene	/	Octadecanedioic acid
meta_873	AGTR1	0.91068440883985	3.84694798289953e-05	metabolite	gene	/	Octadecanedioic acid
meta_873	C1H3orf70	0.812610703272482	0.0013161012937104	metabolite	gene	/	Octadecanedioic acid
meta_873	CCL21	0.868652820739549	0.000245942133175747	metabolite	gene	/	Octadecanedioic acid
meta_873	CIRBP	-0.819616	0.00110155002966827	metabolite	gene	/	Octadecanedioic acid
meta_873	DPEP1	0.826621232639249	0.000915011267983656	metabolite	gene	/	Octadecanedioic acid
meta_873	ENPP3	-0.882663	0.000143396818602426	metabolite	gene	/	Octadecanedioic acid
meta_873	GFPT2	0.826621232639249	0.000915011267983656	metabolite	gene	/	Octadecanedioic acid
meta_873	HSPA6	0.865150188397858	0.000278811844083959	metabolite	gene	/	Octadecanedioic acid
meta_873	LOC102169702	-0.826621	0.000915011267983656	metabolite	gene	/	Octadecanedioic acid
meta_873	LOC102173518	-0.816113	0.00120515436563218	metabolite	gene	/	Octadecanedioic acid
meta_873	LOC102185049	0.833626497322632	0.000753851175952391	metabolite	gene	/	Octadecanedioic acid
meta_873	PCBD1	0.865150188397858	0.000278811844083959	metabolite	gene	/	Octadecanedioic acid
meta_873	PTPRN	0.840631762006015	0.000615568644065423	metabolite	gene	/	Octadecanedioic acid
meta_873	RBM3	-0.882663	0.000143396818602426	metabolite	gene	/	Octadecanedioic acid
meta_873	RGN	-0.844134	0.000554261681934731	metabolite	gene	/	Octadecanedioic acid
meta_873	SNRPN	0.917689673523234	2.58816939191497e-05	metabolite	gene	/	Octadecanedioic acid
meta_873	TECR	-0.875658	0.000189297656477905	metabolite	gene	/	Octadecanedioic acid
meta_873	TMC4	-0.86515	0.000278811844083959	metabolite	gene	/	Octadecanedioic acid
meta_873	ZNF879	0.812610703272482	0.0013161012937104	metabolite	gene	/	Octadecanedioic acid
meta_869	A0A452G659	0.811188811188811	0.00136331525272704	metabolite	protein	EVPL	O-Phospho-L-threonine
meta_869	A0A452FIJ8	0.825174825174825	0.000951362855555526	metabolite	protein	FBN1	O-Phospho-L-threonine
meta_869	A0A452FC63	-0.804196	0.00161476898606994	metabolite	protein	GRAMD1A	O-Phospho-L-threonine
meta_869	A0A452ESF7	-0.923077	1.86219510986962e-05	metabolite	protein	KRT28	O-Phospho-L-threonine
meta_869	A0A452F945	-0.818182	0.00114310508680404	metabolite	protein	LOC102176283	O-Phospho-L-threonine
meta_869	A0A452EWW7	-0.811189	0.00136331525272704	metabolite	protein	NOLC1	O-Phospho-L-threonine
meta_869	A0A452FMX3	0.902097902097902	5.99785744652692e-05	metabolite	protein	PLEC	O-Phospho-L-threonine
meta_869	A0A452DYP6	-0.881119	0.000152674064676672	metabolite	protein	RBM3	O-Phospho-L-threonine
meta_869	A0A452EYB9	0.888111888111888	0.000114133598146271	metabolite	protein	SELENBP1	O-Phospho-L-threonine
meta_869	A0A452DYU4	-0.839161	0.000642825988627749	metabolite	protein	UQCC2	O-Phospho-L-threonine
meta_869	A0A452EV81	-0.832168	0.00078544167785366	metabolite	protein	VPS37C	O-Phospho-L-threonine
meta_869	A0A452F5V5	-0.811189	0.00136331525272704	metabolite	protein	/	O-Phospho-L-threonine
meta_869	AADACL3	-0.846154	0.000521133700480902	metabolite	gene	/	O-Phospho-L-threonine
meta_869	ACSL5	-0.874126	0.000200713073324366	metabolite	gene	/	O-Phospho-L-threonine
meta_869	ACSM3	-0.86014	0.000331668339126789	metabolite	gene	/	O-Phospho-L-threonine
meta_869	AGPAT5	-0.811189	0.00136331525272704	metabolite	gene	/	O-Phospho-L-threonine
meta_869	BCO2	-0.818182	0.00114310508680404	metabolite	gene	/	O-Phospho-L-threonine
meta_869	C1H3orf70	0.853146853146853	0.000418117940415019	metabolite	gene	/	O-Phospho-L-threonine
meta_869	CFB	0.867132867132867	0.000259811849861347	metabolite	gene	/	O-Phospho-L-threonine
meta_869	ELOVL3	-0.804196	0.00161476898606994	metabolite	gene	/	O-Phospho-L-threonine
meta_869	LOC108633223	-0.825175	0.000951362855555526	metabolite	gene	/	O-Phospho-L-threonine
meta_869	LOC108633884	-0.825175	0.000951362855555526	metabolite	gene	/	O-Phospho-L-threonine
meta_869	LOC108638255	-0.86014	0.000331668339126789	metabolite	gene	/	O-Phospho-L-threonine
meta_869	NNAT	0.839160839160839	0.000642825988627749	metabolite	gene	/	O-Phospho-L-threonine
meta_869	RSAD2	0.846153846153846	0.000521133700480902	metabolite	gene	/	O-Phospho-L-threonine
meta_869	TECR	-0.811189	0.00136331525272704	metabolite	gene	/	O-Phospho-L-threonine
meta_869	THRSP	-0.839161	0.000642825988627749	metabolite	gene	/	O-Phospho-L-threonine
meta_870	A0A452E354	0.846153846153846	0.000521133700480902	metabolite	protein	CYP4B1	O-Phosphorylethanolamine
meta_870	A0A452E969	0.811188811188811	0.00136331525272704	metabolite	protein	/	O-Phosphorylethanolamine
meta_870	AADACL3	-0.832168	0.00078544167785366	metabolite	gene	/	O-Phosphorylethanolamine
meta_870	ACSM3	-0.818182	0.00114310508680404	metabolite	gene	/	O-Phosphorylethanolamine
meta_870	AGPAT5	-0.804196	0.00161476898606994	metabolite	gene	/	O-Phosphorylethanolamine
meta_870	C1H3orf70	0.825174825174825	0.000951362855555526	metabolite	gene	/	O-Phosphorylethanolamine
meta_870	CTSK	0.909090909090909	4.19104465303466e-05	metabolite	gene	/	O-Phosphorylethanolamine
meta_870	ENPP3	-0.811189	0.00136331525272704	metabolite	gene	/	O-Phosphorylethanolamine
meta_870	FAP	0.811188811188811	0.00136331525272704	metabolite	gene	/	O-Phosphorylethanolamine
meta_870	GFPT2	0.839160839160839	0.000642825988627749	metabolite	gene	/	O-Phosphorylethanolamine
meta_870	LOC102169702	-0.811189	0.00136331525272704	metabolite	gene	/	O-Phosphorylethanolamine
meta_870	LOC102179090	-0.839161	0.000642825988627749	metabolite	gene	/	O-Phosphorylethanolamine
meta_870	LRP2	0.881118881118881	0.000152674064676672	metabolite	gene	/	O-Phosphorylethanolamine
meta_870	PTPRN	0.86013986013986	0.000331668339126789	metabolite	gene	/	O-Phosphorylethanolamine
meta_870	RCAN2	0.86013986013986	0.000331668339126789	metabolite	gene	/	O-Phosphorylethanolamine
meta_870	RGN	-0.818182	0.00114310508680404	metabolite	gene	/	O-Phosphorylethanolamine
meta_870	TECR	-0.832168	0.00078544167785366	metabolite	gene	/	O-Phosphorylethanolamine
meta_870	THRSP	-0.839161	0.000642825988627749	metabolite	gene	/	O-Phosphorylethanolamine
meta_885	A0A452FIJ8	0.818181818181818	0.00114310508680404	metabolite	protein	FBN1	PGD2
meta_885	A0A452ESF7	-0.818182	0.00114310508680404	metabolite	protein	KRT28	PGD2
meta_885	A0A452F945	-0.846154	0.000521133700480902	metabolite	protein	LOC102176283	PGD2
meta_885	A0A452EYB9	0.825174825174825	0.000951362855555526	metabolite	protein	SELENBP1	PGD2
meta_885	ABHD5	-0.811189	0.00136331525272704	metabolite	gene	/	PGD2
meta_885	ACSM3	-0.825175	0.000951362855555526	metabolite	gene	/	PGD2
meta_885	AGPAT5	-0.909091	4.19104465303466e-05	metabolite	gene	/	PGD2
meta_885	AQP8	0.804195804195804	0.00161476898606994	metabolite	gene	/	PGD2
meta_885	BCO2	-0.811189	0.00136331525272704	metabolite	gene	/	PGD2
meta_885	BEX4	-0.832168	0.00078544167785366	metabolite	gene	/	PGD2
meta_885	CDO1	0.853146853146853	0.000418117940415019	metabolite	gene	/	PGD2
meta_885	CERS5	-0.818182	0.00114310508680404	metabolite	gene	/	PGD2
meta_885	CFB	0.874125874125874	0.000200713073324366	metabolite	gene	/	PGD2
meta_885	CIRBP	-0.818182	0.00114310508680404	metabolite	gene	/	PGD2
meta_885	CTSK	0.909090909090909	4.19104465303466e-05	metabolite	gene	/	PGD2
meta_885	DPEP1	0.846153846153846	0.000521133700480902	metabolite	gene	/	PGD2
meta_885	ECH1	-0.888112	0.000114133598146271	metabolite	gene	/	PGD2
meta_885	ECHDC1	-0.825175	0.000951362855555526	metabolite	gene	/	PGD2
meta_885	ELOVL3	-0.86014	0.000331668339126789	metabolite	gene	/	PGD2
meta_885	ENPP3	-0.804196	0.00161476898606994	metabolite	gene	/	PGD2
meta_885	FA2H	-0.839161	0.000642825988627749	metabolite	gene	/	PGD2
meta_885	FAP	0.853146853146853	0.000418117940415019	metabolite	gene	/	PGD2
meta_885	FNDC4	-0.895105	8.36658642908716e-05	metabolite	gene	/	PGD2
meta_885	GFPT2	0.832167832167832	0.00078544167785366	metabolite	gene	/	PGD2
meta_885	GPAM	-0.937063	6.99316495333946e-06	metabolite	gene	/	PGD2
meta_885	HADH	-0.867133	0.000259811849861347	metabolite	gene	/	PGD2
meta_885	LOC102169702	-0.853147	0.000418117940415019	metabolite	gene	/	PGD2
meta_885	LOC102179090	-0.846154	0.000521133700480902	metabolite	gene	/	PGD2
meta_885	LOC102190037	-0.811189	0.00136331525272704	metabolite	gene	/	PGD2
meta_885	LOC102190572	-0.804196	0.00161476898606994	metabolite	gene	/	PGD2
meta_885	LOC102190840	-0.818182	0.00114310508680404	metabolite	gene	/	PGD2
meta_885	LOC108633223	-0.888112	0.000114133598146271	metabolite	gene	/	PGD2
meta_885	LOC108638255	-0.853147	0.000418117940415019	metabolite	gene	/	PGD2
meta_885	LRP2	0.804195804195804	0.00161476898606994	metabolite	gene	/	PGD2
meta_885	LYVE1	0.93006993006993	1.17022279286783e-05	metabolite	gene	/	PGD2
meta_885	PLA2G2F	-0.867133	0.000259811849861347	metabolite	gene	/	PGD2
meta_885	PTPRN	0.888111888111888	0.000114133598146271	metabolite	gene	/	PGD2
meta_885	RBM3	-0.832168	0.00078544167785366	metabolite	gene	/	PGD2
meta_885	RCAN2	0.902097902097902	5.99785744652692e-05	metabolite	gene	/	PGD2
meta_885	RGN	-0.832168	0.00078544167785366	metabolite	gene	/	PGD2
meta_885	SDS	0.881118881118881	0.000152674064676672	metabolite	gene	/	PGD2
meta_885	SFXN5	-0.846154	0.000521133700480902	metabolite	gene	/	PGD2
meta_885	SLC25A20	-0.839161	0.000642825988627749	metabolite	gene	/	PGD2
meta_885	SNRPN	0.811188811188811	0.00136331525272704	metabolite	gene	/	PGD2
meta_885	TECR	-0.818182	0.00114310508680404	metabolite	gene	/	PGD2
meta_885	THRSP	-0.811189	0.00136331525272704	metabolite	gene	/	PGD2
meta_885	TLCD2	-0.923077	1.86219510986962e-05	metabolite	gene	/	PGD2
meta_920	A0A452E354	0.846153846153846	0.000521133700480902	metabolite	protein	CYP4B1	Pro-Asn
meta_920	A0A452F0L1	0.818181818181818	0.00114310508680404	metabolite	protein	STS	Pro-Asn
meta_920	AADACL3	-0.895105	8.36658642908716e-05	metabolite	gene	/	Pro-Asn
meta_920	ACACA	-0.86014	0.000331668339126789	metabolite	gene	/	Pro-Asn
meta_920	ACSL5	-0.846154	0.000521133700480902	metabolite	gene	/	Pro-Asn
meta_920	ACSM3	-0.839161	0.000642825988627749	metabolite	gene	/	Pro-Asn
meta_920	AQP11	-0.86014	0.000331668339126789	metabolite	gene	/	Pro-Asn
meta_920	BCO2	-0.818182	0.00114310508680404	metabolite	gene	/	Pro-Asn
meta_920	FA2H	-0.818182	0.00114310508680404	metabolite	gene	/	Pro-Asn
meta_920	LOC102173866	-0.804196	0.00161476898606994	metabolite	gene	/	Pro-Asn
meta_920	LOC102179090	-0.811189	0.00136331525272704	metabolite	gene	/	Pro-Asn
meta_920	MBOAT2	-0.804196	0.00161476898606994	metabolite	gene	/	Pro-Asn
meta_920	SNRPN	0.804195804195804	0.00161476898606994	metabolite	gene	/	Pro-Asn
meta_920	TECR	-0.846154	0.000521133700480902	metabolite	gene	/	Pro-Asn
meta_920	THRSP	-0.881119	0.000152674064676672	metabolite	gene	/	Pro-Asn
meta_935	A0A452ESF7	-0.811189	0.00136331525272704	metabolite	protein	KRT28	Prostaglandin B2
meta_935	A0A452F945	-0.846154	0.000521133700480902	metabolite	protein	LOC102176283	Prostaglandin B2
meta_935	A0A452EYB9	0.825174825174825	0.000951362855555526	metabolite	protein	SELENBP1	Prostaglandin B2
meta_935	A0A452E969	0.811188811188811	0.00136331525272704	metabolite	protein	/	Prostaglandin B2
meta_935	ABHD5	-0.804196	0.00161476898606994	metabolite	gene	/	Prostaglandin B2
meta_935	ACSM3	-0.811189	0.00136331525272704	metabolite	gene	/	Prostaglandin B2
meta_935	AGPAT5	-0.832168	0.00078544167785366	metabolite	gene	/	Prostaglandin B2
meta_935	C1H3orf70	0.818181818181818	0.00114310508680404	metabolite	gene	/	Prostaglandin B2
meta_935	CCL21	0.818181818181818	0.00114310508680404	metabolite	gene	/	Prostaglandin B2
meta_935	CFB	0.825174825174825	0.000951362855555526	metabolite	gene	/	Prostaglandin B2
meta_935	CTSK	0.902097902097902	5.99785744652692e-05	metabolite	gene	/	Prostaglandin B2
meta_935	DPEP1	0.839160839160839	0.000642825988627749	metabolite	gene	/	Prostaglandin B2
meta_935	ECH1	-0.832168	0.00078544167785366	metabolite	gene	/	Prostaglandin B2
meta_935	ENPP3	-0.853147	0.000418117940415019	metabolite	gene	/	Prostaglandin B2
meta_935	FAP	0.811188811188811	0.00136331525272704	metabolite	gene	/	Prostaglandin B2
meta_935	FNDC4	-0.811189	0.00136331525272704	metabolite	gene	/	Prostaglandin B2
meta_935	GFPT2	0.874125874125874	0.000200713073324366	metabolite	gene	/	Prostaglandin B2
meta_935	GPAM	-0.874126	0.000200713073324366	metabolite	gene	/	Prostaglandin B2
meta_935	LOC102169702	-0.86014	0.000331668339126789	metabolite	gene	/	Prostaglandin B2
meta_935	LOC102179090	-0.832168	0.00078544167785366	metabolite	gene	/	Prostaglandin B2
meta_935	LOC108633223	-0.804196	0.00161476898606994	metabolite	gene	/	Prostaglandin B2
meta_935	LOC108638255	-0.811189	0.00136331525272704	metabolite	gene	/	Prostaglandin B2
meta_935	LRP2	0.874125874125874	0.000200713073324366	metabolite	gene	/	Prostaglandin B2
meta_935	LYVE1	0.874125874125874	0.000200713073324366	metabolite	gene	/	Prostaglandin B2
meta_935	PLA2G2F	-0.853147	0.000418117940415019	metabolite	gene	/	Prostaglandin B2
meta_935	PTPRN	0.909090909090909	4.19104465303466e-05	metabolite	gene	/	Prostaglandin B2
meta_935	RBM3	-0.853147	0.000418117940415019	metabolite	gene	/	Prostaglandin B2
meta_935	RCAN2	0.895104895104895	8.36658642908716e-05	metabolite	gene	/	Prostaglandin B2
meta_935	RGN	-0.846154	0.000521133700480902	metabolite	gene	/	Prostaglandin B2
meta_935	SDS	0.881118881118881	0.000152674064676672	metabolite	gene	/	Prostaglandin B2
meta_935	SELL	0.811188811188811	0.00136331525272704	metabolite	gene	/	Prostaglandin B2
meta_935	SNRPN	0.825174825174825	0.000951362855555526	metabolite	gene	/	Prostaglandin B2
meta_935	TECR	-0.853147	0.000418117940415019	metabolite	gene	/	Prostaglandin B2
meta_935	TLCD2	-0.832168	0.00078544167785366	metabolite	gene	/	Prostaglandin B2
meta_935	TMC4	-0.825175	0.000951362855555526	metabolite	gene	/	Prostaglandin B2
meta_971	A0A452F7N2	0.804195804195804	0.00161476898606994	metabolite	protein	AHCYL2	Sebacate
meta_971	A0A452FBD6	0.825174825174825	0.000951362855555526	metabolite	protein	RPGR	Sebacate
meta_971	A0A452G271	-0.811189	0.00136331525272704	metabolite	protein	RPS18	Sebacate
meta_971	ABHD5	-0.86014	0.000331668339126789	metabolite	gene	/	Sebacate
meta_971	ACSL5	-0.804196	0.00161476898606994	metabolite	gene	/	Sebacate
meta_971	ACSM3	-0.839161	0.000642825988627749	metabolite	gene	/	Sebacate
meta_971	BEX4	-0.846154	0.000521133700480902	metabolite	gene	/	Sebacate
meta_971	CCL21	0.874125874125874	0.000200713073324366	metabolite	gene	/	Sebacate
meta_971	CIDEC	-0.895105	8.36658642908716e-05	metabolite	gene	/	Sebacate
meta_971	DPEP1	0.804195804195804	0.00161476898606994	metabolite	gene	/	Sebacate
meta_971	ECH1	-0.839161	0.000642825988627749	metabolite	gene	/	Sebacate
meta_971	ELOVL3	-0.818182	0.00114310508680404	metabolite	gene	/	Sebacate
meta_971	FA2H	-0.832168	0.00078544167785366	metabolite	gene	/	Sebacate
meta_971	FAP	0.832167832167832	0.00078544167785366	metabolite	gene	/	Sebacate
meta_971	GPAM	-0.874126	0.000200713073324366	metabolite	gene	/	Sebacate
meta_971	HADH	-0.811189	0.00136331525272704	metabolite	gene	/	Sebacate
meta_971	LOC102173518	-0.902098	5.99785744652692e-05	metabolite	gene	/	Sebacate
meta_971	LOC102179090	-0.825175	0.000951362855555526	metabolite	gene	/	Sebacate
meta_971	LOC102185049	0.846153846153846	0.000521133700480902	metabolite	gene	/	Sebacate
meta_971	LOC108633223	-0.832168	0.00078544167785366	metabolite	gene	/	Sebacate
meta_971	LOC108638255	-0.832168	0.00078544167785366	metabolite	gene	/	Sebacate
meta_971	ME1	-0.818182	0.00114310508680404	metabolite	gene	/	Sebacate
meta_971	PANK1	-0.839161	0.000642825988627749	metabolite	gene	/	Sebacate
meta_971	PLP1	0.895104895104895	8.36658642908716e-05	metabolite	gene	/	Sebacate
meta_971	RBM3	-0.818182	0.00114310508680404	metabolite	gene	/	Sebacate
meta_971	RDH12	-0.804196	0.00161476898606994	metabolite	gene	/	Sebacate
meta_971	RGN	-0.888112	0.000114133598146271	metabolite	gene	/	Sebacate
meta_971	SDC1	-0.811189	0.00136331525272704	metabolite	gene	/	Sebacate
meta_971	SFXN5	-0.86014	0.000331668339126789	metabolite	gene	/	Sebacate
meta_971	SNRPN	0.839160839160839	0.000642825988627749	metabolite	gene	/	Sebacate
meta_971	SYCP1	-0.825175	0.000951362855555526	metabolite	gene	/	Sebacate
meta_971	THRSP	-0.811189	0.00136331525272704	metabolite	gene	/	Sebacate
meta_971	TMEM231	-0.888112	0.000114133598146271	metabolite	gene	/	Sebacate
meta_971	ZNF524	0.881118881118881	0.000152674064676672	metabolite	gene	/	Sebacate
meta_1051	A0A452F7N2	-0.858145	0.000354759007349159	metabolite	protein	AHCYL2	Uridine 5’-Diphosphate
meta_1051	A0A452ESW4	-0.802103	0.00169653289463567	metabolite	protein	DRB3	Uridine 5’-Diphosphate
meta_1051	A0A452FLA3	0.833626497322632	0.000753851175952391	metabolite	protein	RPL19	Uridine 5’-Diphosphate
meta_1051	A0A452G373	0.816113335614173	0.00120515436563218	metabolite	protein	RPL28	Uridine 5’-Diphosphate
meta_1051	A0A452DRH4	0.893171247131392	9.13597479321737e-05	metabolite	protein	/	Uridine 5’-Diphosphate
meta_1051	A0A452G478	0.837129129664324	0.000682001289681322	metabolite	protein	/	Uridine 5’-Diphosphate
meta_1051	ABHD5	0.8896686147897	0.000106700247878067	metabolite	gene	/	Uridine 5’-Diphosphate
meta_1051	ACSL5	0.837129129664324	0.000682001289681322	metabolite	gene	/	Uridine 5’-Diphosphate
meta_1051	ACSM3	0.80910807093079	0.00143474036993663	metabolite	gene	/	Uridine 5’-Diphosphate
meta_1051	AGPAT5	0.826621232639249	0.000915011267983656	metabolite	gene	/	Uridine 5’-Diphosphate
meta_1051	BEX4	0.893171247131392	9.13597479321737e-05	metabolite	gene	/	Uridine 5’-Diphosphate
meta_1051	CCL21	-0.816113	0.00120515436563218	metabolite	gene	/	Uridine 5’-Diphosphate
meta_1051	CTSK	-0.802103	0.00169653289463567	metabolite	gene	/	Uridine 5’-Diphosphate
meta_1051	DGAT2L6	0.826621232639249	0.000915011267983656	metabolite	gene	/	Uridine 5’-Diphosphate
meta_1051	ECH1	0.893171247131392	9.13597479321737e-05	metabolite	gene	/	Uridine 5’-Diphosphate
meta_1051	ELOVL3	0.907181776498158	4.63468513651755e-05	metabolite	gene	/	Uridine 5’-Diphosphate
meta_1051	FA2H	0.879160717764625	0.000165103700690228	metabolite	gene	/	Uridine 5’-Diphosphate
meta_1051	FAH	0.80910807093079	0.00143474036993663	metabolite	gene	/	Uridine 5’-Diphosphate
meta_1051	FAP	-0.900177	6.58802100059752e-05	metabolite	gene	/	Uridine 5’-Diphosphate
meta_1051	FAR2	0.886165982448008	0.000123988877142711	metabolite	gene	/	Uridine 5’-Diphosphate
meta_1051	FNDC4	0.833626497322632	0.000753851175952391	metabolite	gene	/	Uridine 5’-Diphosphate
meta_1051	GPD1	0.928197570548309	1.33122576890798e-05	metabolite	gene	/	Uridine 5’-Diphosphate
meta_1051	HADH	0.882663350106316	0.000143396818602426	metabolite	gene	/	Uridine 5’-Diphosphate
meta_1051	LOC102173518	0.893171247131392	9.13597479321737e-05	metabolite	gene	/	Uridine 5’-Diphosphate
meta_1051	LOC102179090	0.882663350106316	0.000143396818602426	metabolite	gene	/	Uridine 5’-Diphosphate
meta_1051	LOC102185049	-0.837129	0.000682001289681322	metabolite	gene	/	Uridine 5’-Diphosphate
meta_1051	LOC102190037	0.816113335614173	0.00120515436563218	metabolite	gene	/	Uridine 5’-Diphosphate
meta_1051	LOC102190572	0.854642291372782	0.000398307565136591	metabolite	gene	/	Uridine 5’-Diphosphate
meta_1051	LOC108633223	0.847637026689399	0.000497797379436005	metabolite	gene	/	Uridine 5’-Diphosphate
meta_1051	PANK1	0.865150188397858	0.000278811844083959	metabolite	gene	/	Uridine 5’-Diphosphate
meta_1051	PLP1	-0.830124	0.000831418344902302	metabolite	gene	/	Uridine 5’-Diphosphate
meta_1051	RECK	-0.907182	4.63468513651755e-05	metabolite	gene	/	Uridine 5’-Diphosphate
meta_1051	RGN	0.833626497322632	0.000753851175952391	metabolite	gene	/	Uridine 5’-Diphosphate
meta_1051	SFXN5	0.844134394347707	0.000554261681934731	metabolite	gene	/	Uridine 5’-Diphosphate
meta_1051	SYCP1	0.872155453081241	0.000216175373306537	metabolite	gene	/	Uridine 5’-Diphosphate
meta_1051	TGM5	0.844134394347707	0.000554261681934731	metabolite	gene	/	Uridine 5’-Diphosphate
meta_1051	THRSP	0.847637026689399	0.000497797379436005	metabolite	gene	/	Uridine 5’-Diphosphate
meta_1051	TLCD2	0.812610703272482	0.0013161012937104	metabolite	gene	/	Uridine 5’-Diphosphate
meta_1051	TMEM231	0.865150188397858	0.000278811844083959	metabolite	gene	/	Uridine 5’-Diphosphate
meta_1069	A0A452ESW4	-0.86014	0.000331668339126789	metabolite	protein	DRB3	Xanthosine-5'-monophosphate
meta_1069	A0A452DRH4	0.811188811188811	0.00136331525272704	metabolite	protein	/	Xanthosine-5'-monophosphate
meta_1069	ABHD5	0.839160839160839	0.000642825988627749	metabolite	gene	/	Xanthosine-5'-monophosphate
meta_1069	CCL21	-0.818182	0.00114310508680404	metabolite	gene	/	Xanthosine-5'-monophosphate
meta_1069	ECH1	0.832167832167832	0.00078544167785366	metabolite	gene	/	Xanthosine-5'-monophosphate
meta_1069	FAP	-0.825175	0.000951362855555526	metabolite	gene	/	Xanthosine-5'-monophosphate
meta_1069	GPD1	0.874125874125874	0.000200713073324366	metabolite	gene	/	Xanthosine-5'-monophosphate
meta_1069	LOC102173518	0.888111888111888	0.000114133598146271	metabolite	gene	/	Xanthosine-5'-monophosphate
meta_1069	LOC102179090	0.846153846153846	0.000521133700480902	metabolite	gene	/	Xanthosine-5'-monophosphate
meta_1069	RGN	0.811188811188811	0.00136331525272704	metabolite	gene	/	Xanthosine-5'-monophosphate
meta_1069	SYCP1	0.895104895104895	8.36658642908716e-05	metabolite	gene	/	Xanthosine-5'-monophosphate
meta_1069	TMEM231	0.825174825174825	0.000951362855555526	metabolite	gene	/	Xanthosine-5'-monophosphate
meta_1070	A0A452FKL8	0.818181818181818	0.00114310508680404	metabolite	protein	CALD1	Zereno
meta_1070	A0A452FK44	-0.804196	0.00161476898606994	metabolite	protein	KLK7	Zereno
meta_1070	A0A452FLA3	0.825174825174825	0.000951362855555526	metabolite	protein	RPL19	Zereno
meta_1070	A0A452DWM3	0.881118881118881	0.000152674064676672	metabolite	protein	RPL7	Zereno
meta_1070	C1QTNF7	-0.86014	0.000331668339126789	metabolite	gene	/	Zereno
meta_1070	LOC106504020	-0.853147	0.000418117940415019	metabolite	gene	/	Zereno
meta_1070	TMEM231	0.804195804195804	0.00161476898606994	metabolite	gene	/	Zereno
AADACL3	A0A452F7N2	-0.839161	0.000642825988627749	gene	protein	AHCYL2	/
ACACA	A0A452F7N2	-0.811189	0.00136331525272704	gene	protein	AHCYL2	/
ACSL5	A0A452F7N2	-0.832168	0.00078544167785366	gene	protein	AHCYL2	/
BEX4	A0A452F7N2	-0.825175	0.000951362855555526	gene	protein	AHCYL2	/
CIDEC	A0A452F7N2	-0.811189	0.00136331525272704	gene	protein	AHCYL2	/
DZIP1	A0A452F7N2	-0.839161	0.000642825988627749	gene	protein	AHCYL2	/
FAH	A0A452F7N2	-0.811189	0.00136331525272704	gene	protein	AHCYL2	/
LOC102190572	A0A452F7N2	-0.825175	0.000951362855555526	gene	protein	AHCYL2	/
LOC108636081	A0A452F7N2	-0.839161	0.000642825988627749	gene	protein	AHCYL2	/
PANK1	A0A452F7N2	-0.818182	0.00114310508680404	gene	protein	AHCYL2	/
SDC1	A0A452F7N2	-0.867133	0.000259811849861347	gene	protein	AHCYL2	/
TMEM231	A0A452F7N2	-0.825175	0.000951362855555526	gene	protein	AHCYL2	/
CIDEC	A0A452F0E9	0.804195804195804	0.00161476898606994	gene	protein	ALYREF	/
DGAT2L6	A0A452F0E9	0.818181818181818	0.00114310508680404	gene	protein	ALYREF	/
MRAP2	A0A452F0E9	-0.86014	0.000331668339126789	gene	protein	ALYREF	/
SDC1	A0A452F0E9	0.846153846153846	0.000521133700480902	gene	protein	ALYREF	/
CDO1	A0A452EHE2	-0.811189	0.00136331525272704	gene	protein	ATP5ME	/
CFB	A0A452EHE2	-0.804196	0.00161476898606994	gene	protein	ATP5ME	/
HRCT1	A0A452EHE2	-0.832168	0.00078544167785366	gene	protein	ATP5ME	/
KRT18	A0A452EHE2	-0.832168	0.00078544167785366	gene	protein	ATP5ME	/
DGAT2L6	A0A452ED36	0.853146853146853	0.000418117940415019	gene	protein	BCAP31	/
LOC102181383	A0A452ED36	0.846153846153846	0.000521133700480902	gene	protein	BCAP31	/
MRAP2	A0A452ED36	-0.846154	0.000521133700480902	gene	protein	BCAP31	/
SDS	A0A452ED36	-0.811189	0.00136331525272704	gene	protein	BCAP31	/
IFIT2	A0A452FKL8	-0.818182	0.00114310508680404	gene	protein	CALD1	/
LOC102168687	A0A452FKL8	-0.846154	0.000521133700480902	gene	protein	CALD1	/
LOC102175526	A0A452FKL8	-0.839161	0.000642825988627749	gene	protein	CALD1	/
LOC102184087	A0A452FKL8	-0.888112	0.000114133598146271	gene	protein	CALD1	/
MX1	A0A452FKL8	-0.811189	0.00136331525272704	gene	protein	CALD1	/
RSAD2	A0A452FKL8	-0.874126	0.000200713073324366	gene	protein	CALD1	/
RTP4	A0A452FKL8	-0.867133	0.000259811849861347	gene	protein	CALD1	/
AADACL3	A0A452E354	-0.804196	0.00161476898606994	gene	protein	CYP4B1	/
LOC106504020	A0A452E354	0.832167832167832	0.00078544167785366	gene	protein	CYP4B1	/
LOC108636081	A0A452E354	-0.811189	0.00136331525272704	gene	protein	CYP4B1	/
SNRPN	A0A452E354	0.811188811188811	0.00136331525272704	gene	protein	CYP4B1	/
AADACL3	A0A452ESW4	-0.902098	5.99785744652692e-05	gene	protein	DRB3	/
ACSM3	A0A452ESW4	-0.804196	0.00161476898606994	gene	protein	DRB3	/
DZIP1	A0A452ESW4	-0.846154	0.000521133700480902	gene	protein	DRB3	/
LOC102173518	A0A452ESW4	-0.825175	0.000951362855555526	gene	protein	DRB3	/
THRSP	A0A452ESW4	-0.825175	0.000951362855555526	gene	protein	DRB3	/
TMEM231	A0A452ESW4	-0.867133	0.000259811849861347	gene	protein	DRB3	/
AADACL3	A0A452DTC6	-0.839161	0.000642825988627749	gene	protein	DSC1	/
ACSL5	A0A452DTC6	-0.832168	0.00078544167785366	gene	protein	DSC1	/
AGTR1	A0A452DTC6	0.818181818181818	0.00114310508680404	gene	protein	DSC1	/
CLDN3	A0A452DTC6	0.846153846153846	0.000521133700480902	gene	protein	DSC1	/
FNDC4	A0A452DTC6	-0.86014	0.000331668339126789	gene	protein	DSC1	/
KRT18	A0A452DTC6	0.825174825174825	0.000951362855555526	gene	protein	DSC1	/
LOC102168687	A0A452DTC6	0.818181818181818	0.00114310508680404	gene	protein	DSC1	/
LOC102190840	A0A452DTC6	-0.825175	0.000951362855555526	gene	protein	DSC1	/
LOC108638255	A0A452DTC6	-0.804196	0.00161476898606994	gene	protein	DSC1	/
PCBD1	A0A452DTC6	0.804195804195804	0.00161476898606994	gene	protein	DSC1	/
RRAGD	A0A452DTC6	0.853146853146853	0.000418117940415019	gene	protein	DSC1	/
RSAD2	A0A452DTC6	0.811188811188811	0.00136331525272704	gene	protein	DSC1	/
SDS	A0A452DTC6	0.839160839160839	0.000642825988627749	gene	protein	DSC1	/
SNRPN	A0A452DTC6	0.825174825174825	0.000951362855555526	gene	protein	DSC1	/
TECR	A0A452DTC6	-0.888112	0.000114133598146271	gene	protein	DSC1	/
TMOD2	A0A452DTC6	0.853146853146853	0.000418117940415019	gene	protein	DSC1	/
AADACL3	A0A452FC41	-0.825175	0.000951362855555526	gene	protein	DSG1	/
ACSL5	A0A452FC41	-0.839161	0.000642825988627749	gene	protein	DSG1	/
AGTR1	A0A452FC41	0.832167832167832	0.00078544167785366	gene	protein	DSG1	/
CLDN3	A0A452FC41	0.832167832167832	0.00078544167785366	gene	protein	DSG1	/
FNDC4	A0A452FC41	-0.853147	0.000418117940415019	gene	protein	DSG1	/
HADH	A0A452FC41	-0.804196	0.00161476898606994	gene	protein	DSG1	/
KRT18	A0A452FC41	0.846153846153846	0.000521133700480902	gene	protein	DSG1	/
LOC102184087	A0A452FC41	0.804195804195804	0.00161476898606994	gene	protein	DSG1	/
LOC108638255	A0A452FC41	-0.825175	0.000951362855555526	gene	protein	DSG1	/
LY6E	A0A452FC41	0.818181818181818	0.00114310508680404	gene	protein	DSG1	/
PCBD1	A0A452FC41	0.839160839160839	0.000642825988627749	gene	protein	DSG1	/
PDK4	A0A452FC41	0.804195804195804	0.00161476898606994	gene	protein	DSG1	/
PTGES	A0A452FC41	0.804195804195804	0.00161476898606994	gene	protein	DSG1	/
RRAGD	A0A452FC41	0.874125874125874	0.000200713073324366	gene	protein	DSG1	/
RSAD2	A0A452FC41	0.853146853146853	0.000418117940415019	gene	protein	DSG1	/
SDS	A0A452FC41	0.832167832167832	0.00078544167785366	gene	protein	DSG1	/
SNRPN	A0A452FC41	0.832167832167832	0.00078544167785366	gene	protein	DSG1	/
TECR	A0A452FC41	-0.895105	8.36658642908716e-05	gene	protein	DSG1	/
TMC4	A0A452FC41	-0.804196	0.00161476898606994	gene	protein	DSG1	/
TMOD2	A0A452FC41	0.86013986013986	0.000331668339126789	gene	protein	DSG1	/
TRPV6	A0A452FC41	0.804195804195804	0.00161476898606994	gene	protein	DSG1	/
CDO1	A0A452G6R5	0.839160839160839	0.000642825988627749	gene	protein	DST	/
CFB	A0A452G6R5	0.846153846153846	0.000521133700480902	gene	protein	DST	/
HRCT1	A0A452G6R5	0.888111888111888	0.000114133598146271	gene	protein	DST	/
KRT18	A0A452G6R5	0.867132867132867	0.000259811849861347	gene	protein	DST	/
LOC108638255	A0A452G6R5	-0.825175	0.000951362855555526	gene	protein	DST	/
TRPV6	A0A452G6R5	0.811188811188811	0.00136331525272704	gene	protein	DST	/
CDO1	A0A452G659	0.804195804195804	0.00161476898606994	gene	protein	EVPL	/
HRCT1	A0A452G659	0.881118881118881	0.000152674064676672	gene	protein	EVPL	/
IFIT2	A0A452G659	0.804195804195804	0.00161476898606994	gene	protein	EVPL	/
KRT18	A0A452G659	0.895104895104895	8.36658642908716e-05	gene	protein	EVPL	/
LOC102184087	A0A452G659	0.846153846153846	0.000521133700480902	gene	protein	EVPL	/
LOC108638255	A0A452G659	-0.867133	0.000259811849861347	gene	protein	EVPL	/
MRAP2	A0A452G659	0.811188811188811	0.00136331525272704	gene	protein	EVPL	/
RSAD2	A0A452G659	0.818181818181818	0.00114310508680404	gene	protein	EVPL	/
TECR	A0A452G659	-0.853147	0.000418117940415019	gene	protein	EVPL	/
TRPV6	A0A452G659	0.811188811188811	0.00136331525272704	gene	protein	EVPL	/
ACSL5	A0A452FIJ8	-0.867133	0.000259811849861347	gene	protein	FBN1	/
ACSM3	A0A452FIJ8	-0.811189	0.00136331525272704	gene	protein	FBN1	/
BCO2	A0A452FIJ8	-0.853147	0.000418117940415019	gene	protein	FBN1	/
BEX4	A0A452FIJ8	-0.832168	0.00078544167785366	gene	protein	FBN1	/
CDO1	A0A452FIJ8	0.888111888111888	0.000114133598146271	gene	protein	FBN1	/
CFB	A0A452FIJ8	0.86013986013986	0.000331668339126789	gene	protein	FBN1	/
ELOVL3	A0A452FIJ8	-0.839161	0.000642825988627749	gene	protein	FBN1	/
FNDC4	A0A452FIJ8	-0.874126	0.000200713073324366	gene	protein	FBN1	/
GPAM	A0A452FIJ8	-0.853147	0.000418117940415019	gene	protein	FBN1	/
HADH	A0A452FIJ8	-0.839161	0.000642825988627749	gene	protein	FBN1	/
HRCT1	A0A452FIJ8	0.811188811188811	0.00136331525272704	gene	protein	FBN1	/
KRT18	A0A452FIJ8	0.937062937062937	6.99316495333946e-06	gene	protein	FBN1	/
LOC102190572	A0A452FIJ8	-0.825175	0.000951362855555526	gene	protein	FBN1	/
LOC108633223	A0A452FIJ8	-0.881119	0.000152674064676672	gene	protein	FBN1	/
LOC108633884	A0A452FIJ8	-0.804196	0.00161476898606994	gene	protein	FBN1	/
LOC108638255	A0A452FIJ8	-0.937063	6.99316495333946e-06	gene	protein	FBN1	/
RSAD2	A0A452FIJ8	0.811188811188811	0.00136331525272704	gene	protein	FBN1	/
TECR	A0A452FIJ8	-0.853147	0.000418117940415019	gene	protein	FBN1	/
TRPV6	A0A452FIJ8	0.818181818181818	0.00114310508680404	gene	protein	FBN1	/
ACSL5	A0A452G0C1	0.804195804195804	0.00161476898606994	gene	protein	GOLIM4	/
BCAT2	A0A452G0C1	0.839160839160839	0.000642825988627749	gene	protein	GOLIM4	/
RRAGD	A0A452G0C1	-0.853147	0.000418117940415019	gene	protein	GOLIM4	/
RSAD2	A0A452G0C1	-0.909091	4.19104465303466e-05	gene	protein	GOLIM4	/
AADACL3	A0A452FC63	0.874125874125874	0.000200713073324366	gene	protein	GRAMD1A	/
ACSL5	A0A452FC63	0.881118881118881	0.000152674064676672	gene	protein	GRAMD1A	/
ACSM3	A0A452FC63	0.832167832167832	0.00078544167785366	gene	protein	GRAMD1A	/
ECH1	A0A452FC63	0.818181818181818	0.00114310508680404	gene	protein	GRAMD1A	/
ELOVL3	A0A452FC63	0.825174825174825	0.000951362855555526	gene	protein	GRAMD1A	/
FNDC4	A0A452FC63	0.895104895104895	8.36658642908716e-05	gene	protein	GRAMD1A	/
HADH	A0A452FC63	0.846153846153846	0.000521133700480902	gene	protein	GRAMD1A	/
KRT18	A0A452FC63	-0.804196	0.00161476898606994	gene	protein	GRAMD1A	/
LOC102190572	A0A452FC63	0.867132867132867	0.000259811849861347	gene	protein	GRAMD1A	/
LOC102190840	A0A452FC63	0.846153846153846	0.000521133700480902	gene	protein	GRAMD1A	/
LOC108633223	A0A452FC63	0.804195804195804	0.00161476898606994	gene	protein	GRAMD1A	/
LOC108638255	A0A452FC63	0.839160839160839	0.000642825988627749	gene	protein	GRAMD1A	/
LYVE1	A0A452FC63	-0.832168	0.00078544167785366	gene	protein	GRAMD1A	/
RGN	A0A452FC63	0.804195804195804	0.00161476898606994	gene	protein	GRAMD1A	/
RRAGD	A0A452FC63	-0.86014	0.000331668339126789	gene	protein	GRAMD1A	/
RSAD2	A0A452FC63	-0.818182	0.00114310508680404	gene	protein	GRAMD1A	/
SDS	A0A452FC63	-0.874126	0.000200713073324366	gene	protein	GRAMD1A	/
TECR	A0A452FC63	0.895104895104895	8.36658642908716e-05	gene	protein	GRAMD1A	/
TMOD2	A0A452FC63	-0.818182	0.00114310508680404	gene	protein	GRAMD1A	/
AADACL3	A0A452FW91	0.902097902097902	5.99785744652692e-05	gene	protein	IQCF5	/
ACSL5	A0A452FW91	0.888111888111888	0.000114133598146271	gene	protein	IQCF5	/
ACSM3	A0A452FW91	0.881118881118881	0.000152674064676672	gene	protein	IQCF5	/
C1H3orf70	A0A452FW91	-0.832168	0.00078544167785366	gene	protein	IQCF5	/
CCL21	A0A452FW91	-0.839161	0.000642825988627749	gene	protein	IQCF5	/
FKBP9	A0A452FW91	-0.825175	0.000951362855555526	gene	protein	IQCF5	/
LOC102173518	A0A452FW91	0.825174825174825	0.000951362855555526	gene	protein	IQCF5	/
LOC102184404	A0A452FW91	0.881118881118881	0.000152674064676672	gene	protein	IQCF5	/
LOC102190572	A0A452FW91	0.86013986013986	0.000331668339126789	gene	protein	IQCF5	/
PDK4	A0A452FW91	-0.811189	0.00136331525272704	gene	protein	IQCF5	/
RASL11B	A0A452FW91	-0.804196	0.00161476898606994	gene	protein	IQCF5	/
RGN	A0A452FW91	0.874125874125874	0.000200713073324366	gene	protein	IQCF5	/
SYCP1	A0A452FW91	0.902097902097902	5.99785744652692e-05	gene	protein	IQCF5	/
TECR	A0A452FW91	0.86013986013986	0.000331668339126789	gene	protein	IQCF5	/
THRSP	A0A452FW91	0.832167832167832	0.00078544167785366	gene	protein	IQCF5	/
AADACL3	A0A452G793	-0.804196	0.00161476898606994	gene	protein	JUP	/
ACSL5	A0A452G793	-0.867133	0.000259811849861347	gene	protein	JUP	/
BCO2	A0A452G793	-0.811189	0.00136331525272704	gene	protein	JUP	/
ELOVL3	A0A452G793	-0.818182	0.00114310508680404	gene	protein	JUP	/
FNDC4	A0A452G793	-0.874126	0.000200713073324366	gene	protein	JUP	/
HADH	A0A452G793	-0.839161	0.000642825988627749	gene	protein	JUP	/
KRT18	A0A452G793	0.867132867132867	0.000259811849861347	gene	protein	JUP	/
LOC102190572	A0A452G793	-0.832168	0.00078544167785366	gene	protein	JUP	/
LOC108633223	A0A452G793	-0.825175	0.000951362855555526	gene	protein	JUP	/
LOC108638255	A0A452G793	-0.86014	0.000331668339126789	gene	protein	JUP	/
RRAGD	A0A452G793	0.818181818181818	0.00114310508680404	gene	protein	JUP	/
RSAD2	A0A452G793	0.888111888111888	0.000114133598146271	gene	protein	JUP	/
SDS	A0A452G793	0.811188811188811	0.00136331525272704	gene	protein	JUP	/
TECR	A0A452G793	-0.853147	0.000418117940415019	gene	protein	JUP	/
TRPV6	A0A452G793	0.804195804195804	0.00161476898606994	gene	protein	JUP	/
AADACL3	A0A452FK44	-0.839161	0.000642825988627749	gene	protein	KLK7	/
FKBP9	A0A452FK44	0.811188811188811	0.00136331525272704	gene	protein	KLK7	/
LOC102168687	A0A452FK44	0.825174825174825	0.000951362855555526	gene	protein	KLK7	/
LOC102173518	A0A452FK44	-0.853147	0.000418117940415019	gene	protein	KLK7	/
LOC102185049	A0A452FK44	0.811188811188811	0.00136331525272704	gene	protein	KLK7	/
LY6E	A0A452FK44	0.832167832167832	0.00078544167785366	gene	protein	KLK7	/
MX1	A0A452FK44	0.804195804195804	0.00161476898606994	gene	protein	KLK7	/
PCBD1	A0A452FK44	0.874125874125874	0.000200713073324366	gene	protein	KLK7	/
RBM3	A0A452FK44	-0.846154	0.000521133700480902	gene	protein	KLK7	/
RGN	A0A452FK44	-0.804196	0.00161476898606994	gene	protein	KLK7	/
S1PR1	A0A452FK44	0.825174825174825	0.000951362855555526	gene	protein	KLK7	/
SNRPN	A0A452FK44	0.818181818181818	0.00114310508680404	gene	protein	KLK7	/
TECR	A0A452FK44	-0.853147	0.000418117940415019	gene	protein	KLK7	/
TMC4	A0A452FK44	-0.804196	0.00161476898606994	gene	protein	KLK7	/
TMEM231	A0A452FK44	-0.874126	0.000200713073324366	gene	protein	KLK7	/
AADACL3	A0A452G0P6	-0.804196	0.00161476898606994	gene	protein	KRT10	/
ACSL5	A0A452G0P6	-0.811189	0.00136331525272704	gene	protein	KRT10	/
ADIG	A0A452G0P6	-0.832168	0.00078544167785366	gene	protein	KRT10	/
CLDN3	A0A452G0P6	0.853146853146853	0.000418117940415019	gene	protein	KRT10	/
FNDC4	A0A452G0P6	-0.839161	0.000642825988627749	gene	protein	KRT10	/
GJB1	A0A452G0P6	0.811188811188811	0.00136331525272704	gene	protein	KRT10	/
KRT18	A0A452G0P6	0.839160839160839	0.000642825988627749	gene	protein	KRT10	/
LOC102190840	A0A452G0P6	-0.923077	1.86219510986962e-05	gene	protein	KRT10	/
SDS	A0A452G0P6	0.804195804195804	0.00161476898606994	gene	protein	KRT10	/
TECR	A0A452G0P6	-0.888112	0.000114133598146271	gene	protein	KRT10	/
TMOD2	A0A452G0P6	0.853146853146853	0.000418117940415019	gene	protein	KRT10	/
TPPP3	A0A452G0P6	0.853146853146853	0.000418117940415019	gene	protein	KRT10	/
TRPV6	A0A452G0P6	0.846153846153846	0.000521133700480902	gene	protein	KRT10	/
ACSL5	A0A452ESF7	0.811188811188811	0.00136331525272704	gene	protein	KRT28	/
CDO1	A0A452ESF7	-0.818182	0.00114310508680404	gene	protein	KRT28	/
CFB	A0A452ESF7	-0.93007	1.17022279286783e-05	gene	protein	KRT28	/
FNDC4	A0A452ESF7	0.818181818181818	0.00114310508680404	gene	protein	KRT28	/
GPAM	A0A452ESF7	0.818181818181818	0.00114310508680404	gene	protein	KRT28	/
KRT18	A0A452ESF7	-0.853147	0.000418117940415019	gene	protein	KRT28	/
LOC108633223	A0A452ESF7	0.839160839160839	0.000642825988627749	gene	protein	KRT28	/
LOC108633884	A0A452ESF7	0.818181818181818	0.00114310508680404	gene	protein	KRT28	/
LOC108638255	A0A452ESF7	0.86013986013986	0.000331668339126789	gene	protein	KRT28	/
RSAD2	A0A452ESF7	-0.846154	0.000521133700480902	gene	protein	KRT28	/
SDS	A0A452ESF7	-0.839161	0.000642825988627749	gene	protein	KRT28	/
TRPV6	A0A452ESF7	-0.818182	0.00114310508680404	gene	protein	KRT28	/
AADACL3	A0A452EP10	0.825174825174825	0.000951362855555526	gene	protein	KRT71	/
ACSL5	A0A452EP10	0.818181818181818	0.00114310508680404	gene	protein	KRT71	/
FKBP9	A0A452EP10	-0.811189	0.00136331525272704	gene	protein	KRT71	/
LOC102173518	A0A452EP10	0.825174825174825	0.000951362855555526	gene	protein	KRT71	/
LOC102184087	A0A452EP10	-0.811189	0.00136331525272704	gene	protein	KRT71	/
LOC102184404	A0A452EP10	0.832167832167832	0.00078544167785366	gene	protein	KRT71	/
LOC108638255	A0A452EP10	0.804195804195804	0.00161476898606994	gene	protein	KRT71	/
PCBD1	A0A452EP10	-0.846154	0.000521133700480902	gene	protein	KRT71	/
RGN	A0A452EP10	0.804195804195804	0.00161476898606994	gene	protein	KRT71	/
S1PR1	A0A452EP10	-0.811189	0.00136331525272704	gene	protein	KRT71	/
SESTD1	A0A452EP10	-0.804196	0.00161476898606994	gene	protein	KRT71	/
TECR	A0A452EP10	0.881118881118881	0.000152674064676672	gene	protein	KRT71	/
TMEM231	A0A452EP10	0.804195804195804	0.00161476898606994	gene	protein	KRT71	/
TMOD2	A0A452EP10	-0.804196	0.00161476898606994	gene	protein	KRT71	/
BCO2	A0A452F0G3	0.804195804195804	0.00161476898606994	gene	protein	LOC102172465	/
DGAT2L6	A0A452F0G3	0.804195804195804	0.00161476898606994	gene	protein	LOC102172465	/
ELOVL3	A0A452F0G3	0.804195804195804	0.00161476898606994	gene	protein	LOC102172465	/
FNDC4	A0A452F0G3	0.839160839160839	0.000642825988627749	gene	protein	LOC102172465	/
HADH	A0A452F0G3	0.846153846153846	0.000521133700480902	gene	protein	LOC102172465	/
LOC108633223	A0A452F0G3	0.825174825174825	0.000951362855555526	gene	protein	LOC102172465	/
MRAP2	A0A452F0G3	-0.86014	0.000331668339126789	gene	protein	LOC102172465	/
RECK	A0A452F0G3	-0.825175	0.000951362855555526	gene	protein	LOC102172465	/
RRAGD	A0A452F0G3	-0.804196	0.00161476898606994	gene	protein	LOC102172465	/
RSAD2	A0A452F0G3	-0.867133	0.000259811849861347	gene	protein	LOC102172465	/
SDS	A0A452F0G3	-0.881119	0.000152674064676672	gene	protein	LOC102172465	/
TMC4	A0A452F0G3	0.86013986013986	0.000331668339126789	gene	protein	LOC102172465	/
HRCT1	A0A452FNI3	0.874125874125874	0.000200713073324366	gene	protein	LOC102173859	/
LOC102175526	A0A452FNI3	0.888111888111888	0.000114133598146271	gene	protein	LOC102173859	/
LOC102184087	A0A452FNI3	0.853146853146853	0.000418117940415019	gene	protein	LOC102173859	/
MYOC	A0A452FNI3	0.839160839160839	0.000642825988627749	gene	protein	LOC102173859	/
ACSL5	A0A452F945	0.804195804195804	0.00161476898606994	gene	protein	LOC102176283	/
AQP8	A0A452F945	-0.86014	0.000331668339126789	gene	protein	LOC102176283	/
BCO2	A0A452F945	0.811188811188811	0.00136331525272704	gene	protein	LOC102176283	/
CDO1	A0A452F945	-0.846154	0.000521133700480902	gene	protein	LOC102176283	/
CFB	A0A452F945	-0.86014	0.000331668339126789	gene	protein	LOC102176283	/
ENPP3	A0A452F945	0.804195804195804	0.00161476898606994	gene	protein	LOC102176283	/
FNDC4	A0A452F945	0.853146853146853	0.000418117940415019	gene	protein	LOC102176283	/
GJB1	A0A452F945	-0.853147	0.000418117940415019	gene	protein	LOC102176283	/
GPAM	A0A452F945	0.853146853146853	0.000418117940415019	gene	protein	LOC102176283	/
HADH	A0A452F945	0.804195804195804	0.00161476898606994	gene	protein	LOC102176283	/
HRCT1	A0A452F945	-0.86014	0.000331668339126789	gene	protein	LOC102176283	/
KRT18	A0A452F945	-0.93007	1.17022279286783e-05	gene	protein	LOC102176283	/
LOC102190840	A0A452F945	0.853146853146853	0.000418117940415019	gene	protein	LOC102176283	/
LOC108633223	A0A452F945	0.853146853146853	0.000418117940415019	gene	protein	LOC102176283	/
LOC108638255	A0A452F945	0.867132867132867	0.000259811849861347	gene	protein	LOC102176283	/
MRAP2	A0A452F945	-0.846154	0.000521133700480902	gene	protein	LOC102176283	/
SDS	A0A452F945	-0.867133	0.000259811849861347	gene	protein	LOC102176283	/
SNRPN	A0A452F945	-0.811189	0.00136331525272704	gene	protein	LOC102176283	/
TECR	A0A452F945	0.867132867132867	0.000259811849861347	gene	protein	LOC102176283	/
TRPV6	A0A452F945	-0.874126	0.000200713073324366	gene	protein	LOC102176283	/
IFIT2	A0A452G1Y0	0.853146853146853	0.000418117940415019	gene	protein	LOC108634131	/
IFIT3	A0A452G1Y0	0.916083916083916	2.84280453484165e-05	gene	protein	LOC108634131	/
LOC102168687	A0A452G1Y0	0.895104895104895	8.36658642908716e-05	gene	protein	LOC108634131	/
AADACL3	A0A452F044	-0.881119	0.000152674064676672	gene	protein	MPO	/
ACSL5	A0A452F044	-0.804196	0.00161476898606994	gene	protein	MPO	/
C1H3orf70	A0A452F044	0.804195804195804	0.00161476898606994	gene	protein	MPO	/
DZIP1	A0A452F044	-0.804196	0.00161476898606994	gene	protein	MPO	/
IFIT3	A0A452F044	0.811188811188811	0.00136331525272704	gene	protein	MPO	/
LOC102190840	A0A452F044	-0.818182	0.00114310508680404	gene	protein	MPO	/
SDS	A0A452F044	0.853146853146853	0.000418117940415019	gene	protein	MPO	/
TECR	A0A452F044	-0.867133	0.000259811849861347	gene	protein	MPO	/
ACSL5	A0A452EJB6	0.811188811188811	0.00136331525272704	gene	protein	MRPL47	/
FKBP9	A0A452EJB6	-0.818182	0.00114310508680404	gene	protein	MRPL47	/
RSAD2	A0A452EJB6	-0.86014	0.000331668339126789	gene	protein	MRPL47	/
AADACL3	A0A452EWW7	0.811188811188811	0.00136331525272704	gene	protein	NOLC1	/
ACSL5	A0A452EWW7	0.853146853146853	0.000418117940415019	gene	protein	NOLC1	/
ELOVL3	A0A452EWW7	0.804195804195804	0.00161476898606994	gene	protein	NOLC1	/
FNDC4	A0A452EWW7	0.874125874125874	0.000200713073324366	gene	protein	NOLC1	/
HADH	A0A452EWW7	0.832167832167832	0.00078544167785366	gene	protein	NOLC1	/
KRT18	A0A452EWW7	-0.874126	0.000200713073324366	gene	protein	NOLC1	/
LOC102190572	A0A452EWW7	0.818181818181818	0.00114310508680404	gene	protein	NOLC1	/
LOC102190840	A0A452EWW7	0.818181818181818	0.00114310508680404	gene	protein	NOLC1	/
LOC108633223	A0A452EWW7	0.818181818181818	0.00114310508680404	gene	protein	NOLC1	/
LOC108638255	A0A452EWW7	0.846153846153846	0.000521133700480902	gene	protein	NOLC1	/
RRAGD	A0A452EWW7	-0.867133	0.000259811849861347	gene	protein	NOLC1	/
RSAD2	A0A452EWW7	-0.867133	0.000259811849861347	gene	protein	NOLC1	/
SDS	A0A452EWW7	-0.867133	0.000259811849861347	gene	protein	NOLC1	/
TECR	A0A452EWW7	0.874125874125874	0.000200713073324366	gene	protein	NOLC1	/
TRPV6	A0A452EWW7	-0.853147	0.000418117940415019	gene	protein	NOLC1	/
ACSL5	A0A452FMX3	-0.811189	0.00136331525272704	gene	protein	PLEC	/
BCO2	A0A452FMX3	-0.818182	0.00114310508680404	gene	protein	PLEC	/
CDO1	A0A452FMX3	0.825174825174825	0.000951362855555526	gene	protein	PLEC	/
CFB	A0A452FMX3	0.895104895104895	8.36658642908716e-05	gene	protein	PLEC	/
FNDC4	A0A452FMX3	-0.804196	0.00161476898606994	gene	protein	PLEC	/
GPAM	A0A452FMX3	-0.825175	0.000951362855555526	gene	protein	PLEC	/
HRCT1	A0A452FMX3	0.839160839160839	0.000642825988627749	gene	protein	PLEC	/
KRT18	A0A452FMX3	0.888111888111888	0.000114133598146271	gene	protein	PLEC	/
LOC108633223	A0A452FMX3	-0.846154	0.000521133700480902	gene	protein	PLEC	/
LOC108638255	A0A452FMX3	-0.888112	0.000114133598146271	gene	protein	PLEC	/
MRAP2	A0A452FMX3	0.825174825174825	0.000951362855555526	gene	protein	PLEC	/
RSAD2	A0A452FMX3	0.881118881118881	0.000152674064676672	gene	protein	PLEC	/
TRPV6	A0A452FMX3	0.825174825174825	0.000951362855555526	gene	protein	PLEC	/
ACSL5	A0A452FCQ8	-0.811189	0.00136331525272704	gene	protein	POF1B	/
CLDN3	A0A452FCQ8	0.811188811188811	0.00136331525272704	gene	protein	POF1B	/
KIAA1211	A0A452FCQ8	0.818181818181818	0.00114310508680404	gene	protein	POF1B	/
KRT18	A0A452FCQ8	0.832167832167832	0.00078544167785366	gene	protein	POF1B	/
LOC102168687	A0A452FCQ8	0.832167832167832	0.00078544167785366	gene	protein	POF1B	/
LOC102184087	A0A452FCQ8	0.86013986013986	0.000331668339126789	gene	protein	POF1B	/
LOC108638255	A0A452FCQ8	-0.811189	0.00136331525272704	gene	protein	POF1B	/
PCBD1	A0A452FCQ8	0.832167832167832	0.00078544167785366	gene	protein	POF1B	/
PTGES	A0A452FCQ8	0.825174825174825	0.000951362855555526	gene	protein	POF1B	/
RRAGD	A0A452FCQ8	0.839160839160839	0.000642825988627749	gene	protein	POF1B	/
RSAD2	A0A452FCQ8	0.881118881118881	0.000152674064676672	gene	protein	POF1B	/
S1PR1	A0A452FCQ8	0.811188811188811	0.00136331525272704	gene	protein	POF1B	/
TECR	A0A452FCQ8	-0.867133	0.000259811849861347	gene	protein	POF1B	/
TMC4	A0A452FCQ8	-0.804196	0.00161476898606994	gene	protein	POF1B	/
TMOD2	A0A452FCQ8	0.818181818181818	0.00114310508680404	gene	protein	POF1B	/
AADACL3	A0A452DYP6	0.825174825174825	0.000951362855555526	gene	protein	RBM3	/
ACSL5	A0A452DYP6	0.867132867132867	0.000259811849861347	gene	protein	RBM3	/
ACSM3	A0A452DYP6	0.818181818181818	0.00114310508680404	gene	protein	RBM3	/
BCO2	A0A452DYP6	0.832167832167832	0.00078544167785366	gene	protein	RBM3	/
C1H3orf70	A0A452DYP6	-0.811189	0.00136331525272704	gene	protein	RBM3	/
CFB	A0A452DYP6	-0.839161	0.000642825988627749	gene	protein	RBM3	/
ELOVL3	A0A452DYP6	0.811188811188811	0.00136331525272704	gene	protein	RBM3	/
FNDC4	A0A452DYP6	0.881118881118881	0.000152674064676672	gene	protein	RBM3	/
GPAM	A0A452DYP6	0.818181818181818	0.00114310508680404	gene	protein	RBM3	/
HADH	A0A452DYP6	0.846153846153846	0.000521133700480902	gene	protein	RBM3	/
KRT18	A0A452DYP6	-0.867133	0.000259811849861347	gene	protein	RBM3	/
LOC102190572	A0A452DYP6	0.818181818181818	0.00114310508680404	gene	protein	RBM3	/
LOC102190840	A0A452DYP6	0.818181818181818	0.00114310508680404	gene	protein	RBM3	/
LOC108633223	A0A452DYP6	0.846153846153846	0.000521133700480902	gene	protein	RBM3	/
LOC108638255	A0A452DYP6	0.867132867132867	0.000259811849861347	gene	protein	RBM3	/
RRAGD	A0A452DYP6	-0.832168	0.00078544167785366	gene	protein	RBM3	/
RSAD2	A0A452DYP6	-0.874126	0.000200713073324366	gene	protein	RBM3	/
SDS	A0A452DYP6	-0.895105	8.36658642908716e-05	gene	protein	RBM3	/
TECR	A0A452DYP6	0.888111888111888	0.000114133598146271	gene	protein	RBM3	/
TMC4	A0A452DYP6	0.804195804195804	0.00161476898606994	gene	protein	RBM3	/
TRPV6	A0A452DYP6	-0.853147	0.000418117940415019	gene	protein	RBM3	/
CIDEC	A0A452FBD6	-0.839161	0.000642825988627749	gene	protein	RPGR	/
KRT18	A0A452FBD6	0.888111888111888	0.000114133598146271	gene	protein	RPGR	/
LOC102184087	A0A452FBD6	0.839160839160839	0.000642825988627749	gene	protein	RPGR	/
LOC108636081	A0A452FBD6	-0.86014	0.000331668339126789	gene	protein	RPGR	/
LOC108638255	A0A452FBD6	-0.825175	0.000951362855555526	gene	protein	RPGR	/
SDC1	A0A452FBD6	-0.825175	0.000951362855555526	gene	protein	RPGR	/
SNRPN	A0A452FBD6	0.874125874125874	0.000200713073324366	gene	protein	RPGR	/
TECR	A0A452FBD6	-0.839161	0.000642825988627749	gene	protein	RPGR	/
CIDEC	A0A452FLA3	0.804195804195804	0.00161476898606994	gene	protein	RPL19	/
LOC102185049	A0A452FLA3	-0.832168	0.00078544167785366	gene	protein	RPL19	/
LOC108636081	A0A452FLA3	0.818181818181818	0.00114310508680404	gene	protein	RPL19	/
MRAP2	A0A452FLA3	-0.839161	0.000642825988627749	gene	protein	RPL19	/
SDC1	A0A452FLA3	0.811188811188811	0.00136331525272704	gene	protein	RPL19	/
AQP8	A0A452G373	-0.811189	0.00136331525272704	gene	protein	RPL28	/
BEX4	A0A452G373	0.832167832167832	0.00078544167785366	gene	protein	RPL28	/
CIDEC	A0A452G373	0.839160839160839	0.000642825988627749	gene	protein	RPL28	/
DGAT2L6	A0A452G373	0.818181818181818	0.00114310508680404	gene	protein	RPL28	/
ECH1	A0A452G373	0.846153846153846	0.000521133700480902	gene	protein	RPL28	/
ELOVL3	A0A452G373	0.804195804195804	0.00161476898606994	gene	protein	RPL28	/
FNDC4	A0A452G373	0.811188811188811	0.00136331525272704	gene	protein	RPL28	/
GPAM	A0A452G373	0.811188811188811	0.00136331525272704	gene	protein	RPL28	/
HADH	A0A452G373	0.818181818181818	0.00114310508680404	gene	protein	RPL28	/
LOC102181383	A0A452G373	0.804195804195804	0.00161476898606994	gene	protein	RPL28	/
LOC108633223	A0A452G373	0.818181818181818	0.00114310508680404	gene	protein	RPL28	/
MRAP2	A0A452G373	-0.881119	0.000152674064676672	gene	protein	RPL28	/
SDC1	A0A452G373	0.853146853146853	0.000418117940415019	gene	protein	RPL28	/
SDS	A0A452G373	-0.881119	0.000152674064676672	gene	protein	RPL28	/
SNRPN	A0A452G373	-0.818182	0.00114310508680404	gene	protein	RPL28	/
TMC4	A0A452G373	0.825174825174825	0.000951362855555526	gene	protein	RPL28	/
C1QTNF7	A0A452DWM3	-0.916084	2.84280453484165e-05	gene	protein	RPL7	/
ENPP3	A0A452DWM3	0.811188811188811	0.00136331525272704	gene	protein	RPL7	/
HRCT1	A0A452DWM3	-0.804196	0.00161476898606994	gene	protein	RPL7	/
IFIT2	A0A452DWM3	-0.825175	0.000951362855555526	gene	protein	RPL7	/
LOC102175526	A0A452DWM3	-0.804196	0.00161476898606994	gene	protein	RPL7	/
LOC102184087	A0A452DWM3	-0.839161	0.000642825988627749	gene	protein	RPL7	/
MRAP2	A0A452DWM3	-0.895105	8.36658642908716e-05	gene	protein	RPL7	/
MYOC	A0A452DWM3	-0.811189	0.00136331525272704	gene	protein	RPL7	/
PCBD1	A0A452DWM3	-0.839161	0.000642825988627749	gene	protein	RPL7	/
PCP4	A0A452DWM3	-0.86014	0.000331668339126789	gene	protein	RPL7	/
PLP1	A0A452DWM3	-0.825175	0.000951362855555526	gene	protein	RPL7	/
PTGES	A0A452DWM3	-0.86014	0.000331668339126789	gene	protein	RPL7	/
RBM3	A0A452DWM3	0.839160839160839	0.000642825988627749	gene	protein	RPL7	/
S1PR1	A0A452DWM3	-0.839161	0.000642825988627749	gene	protein	RPL7	/
SESTD1	A0A452DWM3	-0.86014	0.000331668339126789	gene	protein	RPL7	/
TMC4	A0A452DWM3	0.839160839160839	0.000642825988627749	gene	protein	RPL7	/
SELL	A0A452FSD4	-0.839161	0.000642825988627749	gene	protein	RPS15	/
AQP8	A0A452G271	-0.853147	0.000418117940415019	gene	protein	RPS18	/
CIDEC	A0A452G271	0.804195804195804	0.00161476898606994	gene	protein	RPS18	/
KRT18	A0A452G271	-0.895105	8.36658642908716e-05	gene	protein	RPS18	/
LOC102184087	A0A452G271	-0.853147	0.000418117940415019	gene	protein	RPS18	/
LOC108636081	A0A452G271	0.853146853146853	0.000418117940415019	gene	protein	RPS18	/
MRAP2	A0A452G271	-0.86014	0.000331668339126789	gene	protein	RPS18	/
PLP1	A0A452G271	-0.811189	0.00136331525272704	gene	protein	RPS18	/
SNRPN	A0A452G271	-0.86014	0.000331668339126789	gene	protein	RPS18	/
ACSL5	A0A452DKT4	0.86013986013986	0.000331668339126789	gene	protein	RPS24	/
BCO2	A0A452DKT4	0.825174825174825	0.000951362855555526	gene	protein	RPS24	/
FNDC4	A0A452DKT4	0.825174825174825	0.000951362855555526	gene	protein	RPS24	/
HADH	A0A452DKT4	0.804195804195804	0.00161476898606994	gene	protein	RPS24	/
LOC102168687	A0A452DKT4	-0.818182	0.00114310508680404	gene	protein	RPS24	/
LOC108638255	A0A452DKT4	0.804195804195804	0.00161476898606994	gene	protein	RPS24	/
RSAD2	A0A452DKT4	-0.923077	1.86219510986962e-05	gene	protein	RPS24	/
TECR	A0A452DKT4	0.811188811188811	0.00136331525272704	gene	protein	RPS24	/
HRCT1	A0A452FDR2	-0.846154	0.000521133700480902	gene	protein	RPS8	/
KRT18	A0A452FDR2	-0.818182	0.00114310508680404	gene	protein	RPS8	/
RSAD2	A0A452EG81	-0.909091	4.19104465303466e-05	gene	protein	SARNP	/
LOC108636081	A0A452FN04	-0.818182	0.00114310508680404	gene	protein	SCYL2	/
ACSL5	A0A452EYB9	-0.818182	0.00114310508680404	gene	protein	SELENBP1	/
AQP8	A0A452EYB9	0.832167832167832	0.00078544167785366	gene	protein	SELENBP1	/
BCO2	A0A452EYB9	-0.804196	0.00161476898606994	gene	protein	SELENBP1	/
CDO1	A0A452EYB9	0.839160839160839	0.000642825988627749	gene	protein	SELENBP1	/
CFB	A0A452EYB9	0.895104895104895	8.36658642908716e-05	gene	protein	SELENBP1	/
FNDC4	A0A452EYB9	-0.832168	0.00078544167785366	gene	protein	SELENBP1	/
GJB1	A0A452EYB9	0.832167832167832	0.00078544167785366	gene	protein	SELENBP1	/
GPAM	A0A452EYB9	-0.853147	0.000418117940415019	gene	protein	SELENBP1	/
HRCT1	A0A452EYB9	0.846153846153846	0.000521133700480902	gene	protein	SELENBP1	/
KRT18	A0A452EYB9	0.916083916083916	2.84280453484165e-05	gene	protein	SELENBP1	/
LOC102190840	A0A452EYB9	-0.804196	0.00161476898606994	gene	protein	SELENBP1	/
LOC108633223	A0A452EYB9	-0.853147	0.000418117940415019	gene	protein	SELENBP1	/
LOC108638255	A0A452EYB9	-0.888112	0.000114133598146271	gene	protein	SELENBP1	/
MRAP2	A0A452EYB9	0.818181818181818	0.00114310508680404	gene	protein	SELENBP1	/
RSAD2	A0A452EYB9	0.832167832167832	0.00078544167785366	gene	protein	SELENBP1	/
SDS	A0A452EYB9	0.846153846153846	0.000521133700480902	gene	protein	SELENBP1	/
TECR	A0A452EYB9	-0.839161	0.000642825988627749	gene	protein	SELENBP1	/
TRPV6	A0A452EYB9	0.881118881118881	0.000152674064676672	gene	protein	SELENBP1	/
LOC102175526	A0A452E105	0.888111888111888	0.000114133598146271	gene	protein	SLC4A1	/
LOC102184087	A0A452E105	0.839160839160839	0.000642825988627749	gene	protein	SLC4A1	/
TECR	A0A452E105	-0.818182	0.00114310508680404	gene	protein	SLC4A1	/
ACSL5	A0A452DRM6	0.825174825174825	0.000951362855555526	gene	protein	SNRPD1	/
BCO2	A0A452DRM6	0.846153846153846	0.000521133700480902	gene	protein	SNRPD1	/
ELOVL3	A0A452DRM6	0.818181818181818	0.00114310508680404	gene	protein	SNRPD1	/
FNDC4	A0A452DRM6	0.846153846153846	0.000521133700480902	gene	protein	SNRPD1	/
HADH	A0A452DRM6	0.839160839160839	0.000642825988627749	gene	protein	SNRPD1	/
PANK1	A0A452DRM6	0.825174825174825	0.000951362855555526	gene	protein	SNRPD1	/
RSAD2	A0A452DRM6	-0.846154	0.000521133700480902	gene	protein	SNRPD1	/
AADACL3	A0A452F0L1	-0.916084	2.84280453484165e-05	gene	protein	STS	/
ACSL5	A0A452F0L1	-0.86014	0.000331668339126789	gene	protein	STS	/
ACSM3	A0A452F0L1	-0.811189	0.00136331525272704	gene	protein	STS	/
ENPP3	A0A452F0L1	-0.811189	0.00136331525272704	gene	protein	STS	/
LOC102184404	A0A452F0L1	-0.909091	4.19104465303466e-05	gene	protein	STS	/
MX1	A0A452F0L1	0.811188811188811	0.00136331525272704	gene	protein	STS	/
PCBD1	A0A452F0L1	0.839160839160839	0.000642825988627749	gene	protein	STS	/
RGN	A0A452F0L1	-0.804196	0.00161476898606994	gene	protein	STS	/
TECR	A0A452F0L1	-0.93007	1.17022279286783e-05	gene	protein	STS	/
THRSP	A0A452F0L1	-0.825175	0.000951362855555526	gene	protein	STS	/
TMOD2	A0A452F0L1	0.853146853146853	0.000418117940415019	gene	protein	STS	/
AADACL3	A0A452DYU4	0.811188811188811	0.00136331525272704	gene	protein	UQCC2	/
ACSL5	A0A452DYU4	0.86013986013986	0.000331668339126789	gene	protein	UQCC2	/
BCO2	A0A452DYU4	0.818181818181818	0.00114310508680404	gene	protein	UQCC2	/
RSAD2	A0A452DYU4	-0.951049	2.03842463242232e-06	gene	protein	UQCC2	/
AADACL3	A0A452EV81	0.825174825174825	0.000951362855555526	gene	protein	VPS37C	/
ACSL5	A0A452EV81	0.846153846153846	0.000521133700480902	gene	protein	VPS37C	/
FKBP9	A0A452EV81	-0.832168	0.00078544167785366	gene	protein	VPS37C	/
LOC102184404	A0A452EV81	0.839160839160839	0.000642825988627749	gene	protein	VPS37C	/
RASL11B	A0A452EV81	-0.811189	0.00136331525272704	gene	protein	VPS37C	/
RSAD2	A0A452EV81	-0.923077	1.86219510986962e-05	gene	protein	VPS37C	/
TECR	A0A452EV81	0.853146853146853	0.000418117940415019	gene	protein	VPS37C	/
AADACL3	A0A452FZU5	0.839160839160839	0.000642825988627749	gene	protein	ZER1	/
ACSL5	A0A452FZU5	0.804195804195804	0.00161476898606994	gene	protein	ZER1	/
AGTR1	A0A452FZU5	-0.839161	0.000642825988627749	gene	protein	ZER1	/
LOC102173518	A0A452FZU5	0.804195804195804	0.00161476898606994	gene	protein	ZER1	/
LOC102184087	A0A452FZU5	-0.818182	0.00114310508680404	gene	protein	ZER1	/
LOC108636081	A0A452FZU5	0.832167832167832	0.00078544167785366	gene	protein	ZER1	/
LY6E	A0A452FZU5	-0.804196	0.00161476898606994	gene	protein	ZER1	/
MX1	A0A452FZU5	-0.804196	0.00161476898606994	gene	protein	ZER1	/
PCBD1	A0A452FZU5	-0.867133	0.000259811849861347	gene	protein	ZER1	/
RRAGD	A0A452FZU5	-0.804196	0.00161476898606994	gene	protein	ZER1	/
RSAD2	A0A452FZU5	-0.811189	0.00136331525272704	gene	protein	ZER1	/
S1PR1	A0A452FZU5	-0.804196	0.00161476898606994	gene	protein	ZER1	/
SNRPN	A0A452FZU5	-0.853147	0.000418117940415019	gene	protein	ZER1	/
TECR	A0A452FZU5	0.895104895104895	8.36658642908716e-05	gene	protein	ZER1	/
TMC4	A0A452FZU5	0.811188811188811	0.00136331525272704	gene	protein	ZER1	/
TMOD2	A0A452FZU5	-0.853147	0.000418117940415019	gene	protein	ZER1	/
ABHD5	A0A452DRH4	0.818181818181818	0.00114310508680404	gene	protein	/	/
ACSL5	A0A452DRH4	0.804195804195804	0.00161476898606994	gene	protein	/	/
ACSL5	A0A452ET36	0.846153846153846	0.000521133700480902	gene	protein	/	/
ACSL5	A0A452F5V5	0.867132867132867	0.000259811849861347	gene	protein	/	/
AGTR1	A0A452EB62	-0.839161	0.000642825988627749	gene	protein	/	/
AGTR1	A0A452ET36	-0.811189	0.00136331525272704	gene	protein	/	/
BCAT2	A0A452ET36	0.874125874125874	0.000200713073324366	gene	protein	/	/
BCO2	A0A452DP96	0.846153846153846	0.000521133700480902	gene	protein	/	/
BCO2	A0A452ET36	0.811188811188811	0.00136331525272704	gene	protein	/	/
BCO2	A0A452F5V5	0.825174825174825	0.000951362855555526	gene	protein	/	/
BEX4	A0A452DP96	0.804195804195804	0.00161476898606994	gene	protein	/	/
BEX4	A0A452DRH4	0.804195804195804	0.00161476898606994	gene	protein	/	/
C1H3orf70	A0A452EB62	-0.818182	0.00114310508680404	gene	protein	/	/
C1QTNF7	A0A452DRH4	-0.832168	0.00078544167785366	gene	protein	/	/
CCL21	A0A452EB62	-0.825175	0.000951362855555526	gene	protein	/	/
CIDEC	A0A452EU73	0.867132867132867	0.000259811849861347	gene	protein	/	/
CIRBP	A0A452E969	-0.839161	0.000642825988627749	gene	protein	/	/
DGAT2L6	A0A452DP96	0.86013986013986	0.000331668339126789	gene	protein	/	/
DGAT2L6	A0A452DRH4	0.86013986013986	0.000331668339126789	gene	protein	/	/
DGAT2L6	A0A452G478	0.804195804195804	0.00161476898606994	gene	protein	/	/
ECH1	A0A452DP96	0.804195804195804	0.00161476898606994	gene	protein	/	/
ECH1	A0A452DRH4	0.853146853146853	0.000418117940415019	gene	protein	/	/
ECH1	A0A452EB62	0.839160839160839	0.000642825988627749	gene	protein	/	/
ECH1	A0A452G478	0.811188811188811	0.00136331525272704	gene	protein	/	/
ELOVL3	A0A452DP96	0.86013986013986	0.000331668339126789	gene	protein	/	/
ELOVL3	A0A452DRH4	0.867132867132867	0.000259811849861347	gene	protein	/	/
ELOVL3	A0A452F5V5	0.811188811188811	0.00136331525272704	gene	protein	/	/
ENPP3	A0A452EB62	0.832167832167832	0.00078544167785366	gene	protein	/	/
FAP	A0A452DRH4	-0.825175	0.000951362855555526	gene	protein	/	/
FAR2	A0A452DRH4	0.853146853146853	0.000418117940415019	gene	protein	/	/
FNDC4	A0A452DP96	0.874125874125874	0.000200713073324366	gene	protein	/	/
FNDC4	A0A452DRH4	0.874125874125874	0.000200713073324366	gene	protein	/	/
FNDC4	A0A452EB62	0.811188811188811	0.00136331525272704	gene	protein	/	/
FNDC4	A0A452ET36	0.867132867132867	0.000259811849861347	gene	protein	/	/
FNDC4	A0A452F5V5	0.867132867132867	0.000259811849861347	gene	protein	/	/
GFPT2	A0A452E969	0.853146853146853	0.000418117940415019	gene	protein	/	/
HADH	A0A452DP96	0.895104895104895	8.36658642908716e-05	gene	protein	/	/
HADH	A0A452DRH4	0.867132867132867	0.000259811849861347	gene	protein	/	/
HADH	A0A452ET36	0.832167832167832	0.00078544167785366	gene	protein	/	/
HADH	A0A452F5V5	0.839160839160839	0.000642825988627749	gene	protein	/	/
IFIT2	A0A452E969	0.867132867132867	0.000259811849861347	gene	protein	/	/
IFIT3	A0A452E969	0.811188811188811	0.00136331525272704	gene	protein	/	/
KIAA1211	A0A452EB62	-0.818182	0.00114310508680404	gene	protein	/	/
KIAA1211	A0A452FL49	0.853146853146853	0.000418117940415019	gene	protein	/	/
KRT18	A0A452ET36	-0.846154	0.000521133700480902	gene	protein	/	/
KRT18	A0A452F5V5	-0.846154	0.000521133700480902	gene	protein	/	/
LOC102173518	A0A452EB62	0.818181818181818	0.00114310508680404	gene	protein	/	/
LOC102179090	A0A452DRH4	0.818181818181818	0.00114310508680404	gene	protein	/	/
LOC102185049	A0A452EU73	-0.846154	0.000521133700480902	gene	protein	/	/
LOC102185049	A0A452G478	-0.811189	0.00136331525272704	gene	protein	/	/
LOC102190572	A0A452DRH4	0.811188811188811	0.00136331525272704	gene	protein	/	/
LOC102190572	A0A452ET36	0.811188811188811	0.00136331525272704	gene	protein	/	/
LOC102190572	A0A452F5V5	0.832167832167832	0.00078544167785366	gene	protein	/	/
LOC106504020	A0A452E969	0.867132867132867	0.000259811849861347	gene	protein	/	/
LOC108633223	A0A452DP96	0.881118881118881	0.000152674064676672	gene	protein	/	/
LOC108633223	A0A452DRH4	0.825174825174825	0.000951362855555526	gene	protein	/	/
LOC108633223	A0A452F5V5	0.825174825174825	0.000951362855555526	gene	protein	/	/
LOC108636081	A0A452EU73	0.825174825174825	0.000951362855555526	gene	protein	/	/
LOC108638255	A0A452ET36	0.832167832167832	0.00078544167785366	gene	protein	/	/
LOC108638255	A0A452F5V5	0.846153846153846	0.000521133700480902	gene	protein	/	/
LYVE1	A0A452DRH4	-0.811189	0.00136331525272704	gene	protein	/	/
MRAP2	A0A452DP96	-0.888112	0.000114133598146271	gene	protein	/	/
MRAP2	A0A452DRH4	-0.818182	0.00114310508680404	gene	protein	/	/
MRAP2	A0A452EB62	-0.839161	0.000642825988627749	gene	protein	/	/
MRAP2	A0A452G478	-0.888112	0.000114133598146271	gene	protein	/	/
NNAT	A0A452FL49	0.811188811188811	0.00136331525272704	gene	protein	/	/
PANK1	A0A452DP96	0.846153846153846	0.000521133700480902	gene	protein	/	/
PCBD1	A0A452EB62	-0.86014	0.000331668339126789	gene	protein	/	/
PCP4	A0A452G478	-0.811189	0.00136331525272704	gene	protein	/	/
PDK4	A0A452EB62	-0.825175	0.000951362855555526	gene	protein	/	/
PDK4	A0A452FL49	0.867132867132867	0.000259811849861347	gene	protein	/	/
PTGES	A0A452EB62	-0.811189	0.00136331525272704	gene	protein	/	/
PTPRN	A0A452E969	0.818181818181818	0.00114310508680404	gene	protein	/	/
RASL11B	A0A452EB62	-0.811189	0.00136331525272704	gene	protein	/	/
RASL11B	A0A452FL49	0.86013986013986	0.000331668339126789	gene	protein	/	/
RBM3	A0A452EB62	0.825174825174825	0.000951362855555526	gene	protein	/	/
RECK	A0A452DRH4	-0.923077	1.86219510986962e-05	gene	protein	/	/
RGN	A0A452EB62	0.818181818181818	0.00114310508680404	gene	protein	/	/
RRAGD	A0A452EB62	-0.853147	0.000418117940415019	gene	protein	/	/
RRAGD	A0A452ET36	-0.867133	0.000259811849861347	gene	protein	/	/
RRAGD	A0A452F5V5	-0.811189	0.00136331525272704	gene	protein	/	/
RRAGD	A0A452FL49	0.86013986013986	0.000331668339126789	gene	protein	/	/
RSAD2	A0A452ET36	-0.853147	0.000418117940415019	gene	protein	/	/
RSAD2	A0A452F054	-0.895105	8.36658642908716e-05	gene	protein	/	/
RSAD2	A0A452F5V5	-0.902098	5.99785744652692e-05	gene	protein	/	/
S1PR1	A0A452EB62	-0.804196	0.00161476898606994	gene	protein	/	/
SDC1	A0A452G478	0.804195804195804	0.00161476898606994	gene	protein	/	/
SDS	A0A452DP96	-0.825175	0.000951362855555526	gene	protein	/	/
SDS	A0A452DRH4	-0.846154	0.000521133700480902	gene	protein	/	/
SDS	A0A452EB62	-0.916084	2.84280453484165e-05	gene	protein	/	/
SDS	A0A452ET36	-0.804196	0.00161476898606994	gene	protein	/	/
SDS	A0A452F5V5	-0.804196	0.00161476898606994	gene	protein	/	/
SDS	A0A452G478	-0.804196	0.00161476898606994	gene	protein	/	/
SELL	A0A452EB62	-0.811189	0.00136331525272704	gene	protein	/	/
SNRPN	A0A452E969	0.811188811188811	0.00136331525272704	gene	protein	/	/
SNRPN	A0A452EB62	-0.846154	0.000521133700480902	gene	protein	/	/
TECR	A0A452EB62	0.874125874125874	0.000200713073324366	gene	protein	/	/
TECR	A0A452ET36	0.86013986013986	0.000331668339126789	gene	protein	/	/
TECR	A0A452F5V5	0.832167832167832	0.00078544167785366	gene	protein	/	/
TECR	A0A452FL49	-0.804196	0.00161476898606994	gene	protein	/	/
TMC4	A0A452EB62	0.895104895104895	8.36658642908716e-05	gene	protein	/	/
TMC4	A0A452G478	0.804195804195804	0.00161476898606994	gene	protein	/	/
TMOD2	A0A452EB62	-0.846154	0.000521133700480902	gene	protein	/	/
TMOD2	A0A452FL49	0.818181818181818	0.00114310508680404	gene	protein	/	/
TRPV6	A0A452ET36	-0.832168	0.00078544167785366	gene	protein	/	/
TRPV6	A0A452F5V5	-0.804196	0.00161476898606994	gene	protein	/	/
