# Supplementary material for: Construction of a Candidate Differentially Expressed Transcript Profile Associated with the Hair Follicle Cycle in Jiangnan Cashmere Goats (Capra hircus)
Source: Biology (Basel). 2026 Mar 20;15(6):498. doi: 10.3390/biology15060498 (PMC13023814; doi:10.3390/biology15060498)
Supplement: Supplementary file 1 [file biology-15-00498-s001.zip › supplementary files/supplementary files/Table S10.xlsx]

## Sheet: Sheet1
ID1	ID2	coefficient	pvalue	ID1type	ID2type	ID2protein	ID1Metabolite
meta_1	A0A452G837	-0.86014	0.000331668	metabolite	protein	PTGR1	(+/-)-High-Proline
meta_1	AADACL3	-0.853147	0.000418118	metabolite	gene	/	(+/-)-High-Proline
meta_1	ADIG	-0.811189	0.00136331	metabolite	gene	/	(+/-)-High-Proline
meta_1	AZGP1	-0.874126	0.000200713	metabolite	gene	/	(+/-)-High-Proline
meta_1	BBS9	0.825174825174825	0.000951363	metabolite	gene	/	(+/-)-High-Proline
meta_1	BCHE	-0.825175	0.000951363	metabolite	gene	/	(+/-)-High-Proline
meta_1	BPHL	-0.825175	0.000951363	metabolite	gene	/	(+/-)-High-Proline
meta_1	BSCL2	-0.853147	0.000418118	metabolite	gene	/	(+/-)-High-Proline
meta_1	CCDC88A	-0.895105	8.37E-05	metabolite	gene	/	(+/-)-High-Proline
meta_1	CD200	-0.818182	0.0011431	metabolite	gene	/	(+/-)-High-Proline
meta_1	CD248	-0.881119	0.000152674	metabolite	gene	/	(+/-)-High-Proline
meta_1	CIDEA	-0.881119	0.000152674	metabolite	gene	/	(+/-)-High-Proline
meta_1	CRAT	-0.839161	0.000642826	metabolite	gene	/	(+/-)-High-Proline
meta_1	CTH	0.846153846153846	0.000521134	metabolite	gene	/	(+/-)-High-Proline
meta_1	CUEDC1	-0.832168	0.000785442	metabolite	gene	/	(+/-)-High-Proline
meta_1	CXCL12	-0.832168	0.000785442	metabolite	gene	/	(+/-)-High-Proline
meta_1	EMX2	-0.86014	0.000331668	metabolite	gene	/	(+/-)-High-Proline
meta_1	ENTPD1	-0.832168	0.000785442	metabolite	gene	/	(+/-)-High-Proline
meta_1	FAAH	-0.811189	0.00136331	metabolite	gene	/	(+/-)-High-Proline
meta_1	FAH	-0.825175	0.000951363	metabolite	gene	/	(+/-)-High-Proline
meta_1	FBLN7	-0.846154	0.000521134	metabolite	gene	/	(+/-)-High-Proline
meta_1	FGFBP1	-0.937063	6.99E-06	metabolite	gene	/	(+/-)-High-Proline
meta_1	JMY	0.818181818181818	0.0011431	metabolite	gene	/	(+/-)-High-Proline
meta_1	KRT38	0.853146853146853	0.000418118	metabolite	gene	/	(+/-)-High-Proline
meta_1	LHX2	0.853146853146853	0.000418118	metabolite	gene	/	(+/-)-High-Proline
meta_1	LOC100861175	0.902097902097902	6.00E-05	metabolite	gene	/	(+/-)-High-Proline
meta_1	LOC102171745	-0.846154	0.000521134	metabolite	gene	/	(+/-)-High-Proline
meta_1	LOC102176161	0.923076923076923	1.86E-05	metabolite	gene	/	(+/-)-High-Proline
meta_1	LOC102180879	-0.881119	0.000152674	metabolite	gene	/	(+/-)-High-Proline
meta_1	LOC102180889	-0.86014	0.000331668	metabolite	gene	/	(+/-)-High-Proline
meta_1	LOC108633884	-0.804196	0.00161477	metabolite	gene	/	(+/-)-High-Proline
meta_1	LTBP4	-0.811189	0.00136331	metabolite	gene	/	(+/-)-High-Proline
meta_1	MBOAT7	-0.916084	2.84E-05	metabolite	gene	/	(+/-)-High-Proline
meta_1	MEOX1	-0.839161	0.000642826	metabolite	gene	/	(+/-)-High-Proline
meta_1	MEST	0.853146853146853	0.000418118	metabolite	gene	/	(+/-)-High-Proline
meta_1	MRAS	-0.811189	0.00136331	metabolite	gene	/	(+/-)-High-Proline
meta_1	NR1D1	-0.853147	0.000418118	metabolite	gene	/	(+/-)-High-Proline
meta_1	OLFML3	-0.839161	0.000642826	metabolite	gene	/	(+/-)-High-Proline
meta_1	P2RX4	-0.832168	0.000785442	metabolite	gene	/	(+/-)-High-Proline
meta_1	PCK2	-0.832168	0.000785442	metabolite	gene	/	(+/-)-High-Proline
meta_1	PCOLCE	-0.811189	0.00136331	metabolite	gene	/	(+/-)-High-Proline
meta_1	PLOD3	-0.867133	0.000259812	metabolite	gene	/	(+/-)-High-Proline
meta_1	PNPLA5	-0.839161	0.000642826	metabolite	gene	/	(+/-)-High-Proline
meta_1	PTP4A3	-0.818182	0.0011431	metabolite	gene	/	(+/-)-High-Proline
meta_1	RCN3	-0.825175	0.000951363	metabolite	gene	/	(+/-)-High-Proline
meta_1	S100A4	-0.839161	0.000642826	metabolite	gene	/	(+/-)-High-Proline
meta_1	SPTSSB	0.846153846153846	0.000521134	metabolite	gene	/	(+/-)-High-Proline
meta_1	SYN2	-0.867133	0.000259812	metabolite	gene	/	(+/-)-High-Proline
meta_1	TBC1D16	-0.944056	3.93E-06	metabolite	gene	/	(+/-)-High-Proline
meta_1	TGM5	-0.825175	0.000951363	metabolite	gene	/	(+/-)-High-Proline
meta_1	VIMP	-0.86014	0.000331668	metabolite	gene	/	(+/-)-High-Proline
meta_1	WFDC2	-0.804196	0.00161477	metabolite	gene	/	(+/-)-High-Proline
meta_1	ZHX3	-0.853147	0.000418118	metabolite	gene	/	(+/-)-High-Proline
meta_1	ZNHIT1	-0.818182	0.0011431	metabolite	gene	/	(+/-)-High-Proline
meta_2	A0A452DNY1	-0.811189	0.00136331	metabolite	protein	ECHDC1	(2-Hydroxyethyl)phosphonic acid
meta_2	A0A452G5B2	-0.804196	0.00161477	metabolite	protein	PECR	(2-Hydroxyethyl)phosphonic acid
meta_2	APLNR	-0.874126	0.000200713	metabolite	gene	/	(2-Hydroxyethyl)phosphonic acid
meta_2	AQP3	0.811188811188811	0.00136331	metabolite	gene	/	(2-Hydroxyethyl)phosphonic acid
meta_2	AURKB	0.818181818181818	0.0011431	metabolite	gene	/	(2-Hydroxyethyl)phosphonic acid
meta_2	BHLHE41	-0.853147	0.000418118	metabolite	gene	/	(2-Hydroxyethyl)phosphonic acid
meta_2	C1QTNF2	-0.832168	0.000785442	metabolite	gene	/	(2-Hydroxyethyl)phosphonic acid
meta_2	CA6	0.867132867132867	0.000259812	metabolite	gene	/	(2-Hydroxyethyl)phosphonic acid
meta_2	CACNA2D3	0.839160839160839	0.000642826	metabolite	gene	/	(2-Hydroxyethyl)phosphonic acid
meta_2	CD248	-0.818182	0.0011431	metabolite	gene	/	(2-Hydroxyethyl)phosphonic acid
meta_2	CHEK2	0.853146853146853	0.000418118	metabolite	gene	/	(2-Hydroxyethyl)phosphonic acid
meta_2	CIDEA	-0.86014	0.000331668	metabolite	gene	/	(2-Hydroxyethyl)phosphonic acid
meta_2	CRAT	-0.818182	0.0011431	metabolite	gene	/	(2-Hydroxyethyl)phosphonic acid
meta_2	CTH	0.818181818181818	0.0011431	metabolite	gene	/	(2-Hydroxyethyl)phosphonic acid
meta_2	EMX2	-0.895105	8.37E-05	metabolite	gene	/	(2-Hydroxyethyl)phosphonic acid
meta_2	FITM2	-0.867133	0.000259812	metabolite	gene	/	(2-Hydroxyethyl)phosphonic acid
meta_2	IMP4	0.874125874125874	0.000200713	metabolite	gene	/	(2-Hydroxyethyl)phosphonic acid
meta_2	ITGBL1	-0.839161	0.000642826	metabolite	gene	/	(2-Hydroxyethyl)phosphonic acid
meta_2	KRT79	-0.818182	0.0011431	metabolite	gene	/	(2-Hydroxyethyl)phosphonic acid
meta_2	LOC102172190	-0.846154	0.000521134	metabolite	gene	/	(2-Hydroxyethyl)phosphonic acid
meta_2	LOC102190250	-0.825175	0.000951363	metabolite	gene	/	(2-Hydroxyethyl)phosphonic acid
meta_2	METTL3	0.909090909090909	4.19E-05	metabolite	gene	/	(2-Hydroxyethyl)phosphonic acid
meta_2	MTFR2	0.804195804195804	0.00161477	metabolite	gene	/	(2-Hydroxyethyl)phosphonic acid
meta_2	NIP7	0.853146853146853	0.000418118	metabolite	gene	/	(2-Hydroxyethyl)phosphonic acid
meta_2	OSR2	-0.853147	0.000418118	metabolite	gene	/	(2-Hydroxyethyl)phosphonic acid
meta_2	PANK3	0.811188811188811	0.00136331	metabolite	gene	/	(2-Hydroxyethyl)phosphonic acid
meta_2	PLA2R1	-0.846154	0.000521134	metabolite	gene	/	(2-Hydroxyethyl)phosphonic acid
meta_2	PNPLA5	-0.846154	0.000521134	metabolite	gene	/	(2-Hydroxyethyl)phosphonic acid
meta_2	RMDN3	-0.811189	0.00136331	metabolite	gene	/	(2-Hydroxyethyl)phosphonic acid
meta_2	RNF125	-0.846154	0.000521134	metabolite	gene	/	(2-Hydroxyethyl)phosphonic acid
meta_2	SERPINE2	-0.909091	4.19E-05	metabolite	gene	/	(2-Hydroxyethyl)phosphonic acid
meta_2	TLCD1	-0.846154	0.000521134	metabolite	gene	/	(2-Hydroxyethyl)phosphonic acid
meta_2	ZHX3	-0.825175	0.000951363	metabolite	gene	/	(2-Hydroxyethyl)phosphonic acid
meta_7	A0A452G885	0.832167832167832	0.000785442	metabolite	protein	KRT4	(R)-(-)-1-Amino-2-propanol
meta_7	A0A452E969	0.811188811188811	0.00136331	metabolite	protein	/	(R)-(-)-1-Amino-2-propanol
meta_7	AGPAT5	-0.916084	2.84E-05	metabolite	gene	/	(R)-(-)-1-Amino-2-propanol
meta_7	AZGP1	-0.867133	0.000259812	metabolite	gene	/	(R)-(-)-1-Amino-2-propanol
meta_7	C1QTNF2	-0.804196	0.00161477	metabolite	gene	/	(R)-(-)-1-Amino-2-propanol
meta_7	C7H19orf60	-0.853147	0.000418118	metabolite	gene	/	(R)-(-)-1-Amino-2-propanol
meta_7	CA6	0.916083916083916	2.84E-05	metabolite	gene	/	(R)-(-)-1-Amino-2-propanol
meta_7	CD200	-0.811189	0.00136331	metabolite	gene	/	(R)-(-)-1-Amino-2-propanol
meta_7	ECHDC1	-0.818182	0.0011431	metabolite	gene	/	(R)-(-)-1-Amino-2-propanol
meta_7	EMILIN1	-0.811189	0.00136331	metabolite	gene	/	(R)-(-)-1-Amino-2-propanol
meta_7	EMX2	-0.902098	6.00E-05	metabolite	gene	/	(R)-(-)-1-Amino-2-propanol
meta_7	ENTPD1	-0.825175	0.000951363	metabolite	gene	/	(R)-(-)-1-Amino-2-propanol
meta_7	FAAH	-0.818182	0.0011431	metabolite	gene	/	(R)-(-)-1-Amino-2-propanol
meta_7	FGFBP1	-0.818182	0.0011431	metabolite	gene	/	(R)-(-)-1-Amino-2-propanol
meta_7	IZUMO4	-0.804196	0.00161477	metabolite	gene	/	(R)-(-)-1-Amino-2-propanol
meta_7	LOC100861175	0.909090909090909	4.19E-05	metabolite	gene	/	(R)-(-)-1-Amino-2-propanol
meta_7	LOC102176161	0.818181818181818	0.0011431	metabolite	gene	/	(R)-(-)-1-Amino-2-propanol
meta_7	LOC102180879	-0.811189	0.00136331	metabolite	gene	/	(R)-(-)-1-Amino-2-propanol
meta_7	LTBP4	-0.853147	0.000418118	metabolite	gene	/	(R)-(-)-1-Amino-2-propanol
meta_7	MEOX1	-0.804196	0.00161477	metabolite	gene	/	(R)-(-)-1-Amino-2-propanol
meta_7	P2RX4	-0.895105	8.37E-05	metabolite	gene	/	(R)-(-)-1-Amino-2-propanol
meta_7	PLA2R1	-0.909091	4.19E-05	metabolite	gene	/	(R)-(-)-1-Amino-2-propanol
meta_7	RAP1GAP2	0.804195804195804	0.00161477	metabolite	gene	/	(R)-(-)-1-Amino-2-propanol
meta_7	S100A4	-0.853147	0.000418118	metabolite	gene	/	(R)-(-)-1-Amino-2-propanol
meta_7	SYN2	-0.902098	6.00E-05	metabolite	gene	/	(R)-(-)-1-Amino-2-propanol
meta_7	TBC1D16	-0.93007	1.17E-05	metabolite	gene	/	(R)-(-)-1-Amino-2-propanol
meta_7	VIMP	-0.825175	0.000951363	metabolite	gene	/	(R)-(-)-1-Amino-2-propanol
meta_7	WFDC2	-0.818182	0.0011431	metabolite	gene	/	(R)-(-)-1-Amino-2-propanol
meta_7	WNT2	-0.804196	0.00161477	metabolite	gene	/	(R)-(-)-1-Amino-2-propanol
meta_11	AADACL3	-0.874126	0.000200713	metabolite	gene	/	(R)-2-Hydroxy-3-phenylpropionic-acid
meta_11	ACE2	-0.86014	0.000331668	metabolite	gene	/	(R)-2-Hydroxy-3-phenylpropionic-acid
meta_11	ACER1	-0.832168	0.000785442	metabolite	gene	/	(R)-2-Hydroxy-3-phenylpropionic-acid
meta_11	ACSBG1	-0.811189	0.00136331	metabolite	gene	/	(R)-2-Hydroxy-3-phenylpropionic-acid
meta_11	ACSM3	-0.832168	0.000785442	metabolite	gene	/	(R)-2-Hydroxy-3-phenylpropionic-acid
meta_11	AQP11	-0.811189	0.00136331	metabolite	gene	/	(R)-2-Hydroxy-3-phenylpropionic-acid
meta_11	AURKB	0.811188811188811	0.00136331	metabolite	gene	/	(R)-2-Hydroxy-3-phenylpropionic-acid
meta_11	AWAT1	-0.853147	0.000418118	metabolite	gene	/	(R)-2-Hydroxy-3-phenylpropionic-acid
meta_11	BCKDHB	-0.839161	0.000642826	metabolite	gene	/	(R)-2-Hydroxy-3-phenylpropionic-acid
meta_11	BHLHE41	-0.804196	0.00161477	metabolite	gene	/	(R)-2-Hydroxy-3-phenylpropionic-acid
meta_11	BPHL	-0.811189	0.00136331	metabolite	gene	/	(R)-2-Hydroxy-3-phenylpropionic-acid
meta_11	C15H11orf96	-0.811189	0.00136331	metabolite	gene	/	(R)-2-Hydroxy-3-phenylpropionic-acid
meta_11	CCDC190	-0.825175	0.000951363	metabolite	gene	/	(R)-2-Hydroxy-3-phenylpropionic-acid
meta_11	CDNF	0.818181818181818	0.0011431	metabolite	gene	/	(R)-2-Hydroxy-3-phenylpropionic-acid
meta_11	CHEK2	0.804195804195804	0.00161477	metabolite	gene	/	(R)-2-Hydroxy-3-phenylpropionic-acid
meta_11	CLASRP	-0.804196	0.00161477	metabolite	gene	/	(R)-2-Hydroxy-3-phenylpropionic-acid
meta_11	CUEDC1	-0.867133	0.000259812	metabolite	gene	/	(R)-2-Hydroxy-3-phenylpropionic-acid
meta_11	ELOVL4	-0.846154	0.000521134	metabolite	gene	/	(R)-2-Hydroxy-3-phenylpropionic-acid
meta_11	FA2H	-0.832168	0.000785442	metabolite	gene	/	(R)-2-Hydroxy-3-phenylpropionic-acid
meta_11	FASN	-0.846154	0.000521134	metabolite	gene	/	(R)-2-Hydroxy-3-phenylpropionic-acid
meta_11	GINS3	0.811188811188811	0.00136331	metabolite	gene	/	(R)-2-Hydroxy-3-phenylpropionic-acid
meta_11	GPD1	-0.86014	0.000331668	metabolite	gene	/	(R)-2-Hydroxy-3-phenylpropionic-acid
meta_11	IMP4	0.881118881118881	0.000152674	metabolite	gene	/	(R)-2-Hydroxy-3-phenylpropionic-acid
meta_11	KRT38	0.811188811188811	0.00136331	metabolite	gene	/	(R)-2-Hydroxy-3-phenylpropionic-acid
meta_11	KRT79	-0.867133	0.000259812	metabolite	gene	/	(R)-2-Hydroxy-3-phenylpropionic-acid
meta_11	KRTDAP	-0.881119	0.000152674	metabolite	gene	/	(R)-2-Hydroxy-3-phenylpropionic-acid
meta_11	LOC100861181	0.86013986013986	0.000331668	metabolite	gene	/	(R)-2-Hydroxy-3-phenylpropionic-acid
meta_11	LOC102172190	-0.811189	0.00136331	metabolite	gene	/	(R)-2-Hydroxy-3-phenylpropionic-acid
meta_11	LOC102179090	-0.867133	0.000259812	metabolite	gene	/	(R)-2-Hydroxy-3-phenylpropionic-acid
meta_11	LOC102185049	0.853146853146853	0.000418118	metabolite	gene	/	(R)-2-Hydroxy-3-phenylpropionic-acid
meta_11	LOC102190037	-0.888112	0.000114134	metabolite	gene	/	(R)-2-Hydroxy-3-phenylpropionic-acid
meta_11	LOC102190572	-0.853147	0.000418118	metabolite	gene	/	(R)-2-Hydroxy-3-phenylpropionic-acid
meta_11	MARC2	-0.86014	0.000331668	metabolite	gene	/	(R)-2-Hydroxy-3-phenylpropionic-acid
meta_11	NRG4	-0.846154	0.000521134	metabolite	gene	/	(R)-2-Hydroxy-3-phenylpropionic-acid
meta_11	PITX3	-0.867133	0.000259812	metabolite	gene	/	(R)-2-Hydroxy-3-phenylpropionic-acid
meta_11	SAMD8	0.867132867132867	0.000259812	metabolite	gene	/	(R)-2-Hydroxy-3-phenylpropionic-acid
meta_11	SERPINE2	-0.818182	0.0011431	metabolite	gene	/	(R)-2-Hydroxy-3-phenylpropionic-acid
meta_11	SNIP1	-0.811189	0.00136331	metabolite	gene	/	(R)-2-Hydroxy-3-phenylpropionic-acid
meta_11	THRSP	-0.825175	0.000951363	metabolite	gene	/	(R)-2-Hydroxy-3-phenylpropionic-acid
meta_11	TTC9B	-0.853147	0.000418118	metabolite	gene	/	(R)-2-Hydroxy-3-phenylpropionic-acid
meta_11	VAPA	-0.86014	0.000331668	metabolite	gene	/	(R)-2-Hydroxy-3-phenylpropionic-acid
meta_11	ZNF521	-0.902098	6.00E-05	metabolite	gene	/	(R)-2-Hydroxy-3-phenylpropionic-acid
meta_34	A0A452EW51	0.848383127060084	0.000486369	metabolite	protein	CES4A	1,3-Diaminopropane
meta_34	A0A452FK44	-0.841132	0.000606506	metabolite	protein	KLK7	1,3-Diaminopropane
meta_34	A0A452F0G3	0.812127437869482	0.00133201	metabolite	protein	LOC102172465	1,3-Diaminopropane
meta_34	AWAT1	0.877387678412565	0.000177028	metabolite	gene	/	1,3-Diaminopropane
meta_34	C2	0.855634264898204	0.000385575	metabolite	gene	/	1,3-Diaminopropane
meta_34	DGAT2L6	0.804876300031362	0.00158885	metabolite	gene	/	1,3-Diaminopropane
meta_34	LOC102184404	0.906392229765047	4.83E-05	metabolite	gene	/	1,3-Diaminopropane
meta_34	LOC102191570	-0.833881	0.000748445	metabolite	gene	/	1,3-Diaminopropane
meta_34	PANK1	0.804876300031362	0.00158885	metabolite	gene	/	1,3-Diaminopropane
meta_71	A0A452FKG1	0.818181818181818	0.0011431	metabolite	protein	F13B	13(S)-HOTrE(γ)
meta_71	A0A452G677	-0.839161	0.000642826	metabolite	protein	TH	13(S)-HOTrE(γ)
meta_71	AADACL3	-0.818182	0.0011431	metabolite	gene	/	13(S)-HOTrE(γ)
meta_71	ACSL5	-0.811189	0.00136331	metabolite	gene	/	13(S)-HOTrE(γ)
meta_71	ALDH3A2	-0.832168	0.000785442	metabolite	gene	/	13(S)-HOTrE(γ)
meta_71	AQP3	0.811188811188811	0.00136331	metabolite	gene	/	13(S)-HOTrE(γ)
meta_71	ASCC1	-0.811189	0.00136331	metabolite	gene	/	13(S)-HOTrE(γ)
meta_71	BCHE	-0.909091	4.19E-05	metabolite	gene	/	13(S)-HOTrE(γ)
meta_71	BCO2	-0.818182	0.0011431	metabolite	gene	/	13(S)-HOTrE(γ)
meta_71	ECH1	-0.818182	0.0011431	metabolite	gene	/	13(S)-HOTrE(γ)
meta_71	ECHS1	-0.888112	0.000114134	metabolite	gene	/	13(S)-HOTrE(γ)
meta_71	ELOVL7	-0.839161	0.000642826	metabolite	gene	/	13(S)-HOTrE(γ)
meta_71	FAH	-0.832168	0.000785442	metabolite	gene	/	13(S)-HOTrE(γ)
meta_71	ITGBL1	-0.874126	0.000200713	metabolite	gene	/	13(S)-HOTrE(γ)
meta_71	LHX2	0.825174825174825	0.000951363	metabolite	gene	/	13(S)-HOTrE(γ)
meta_71	LOC102188051	-0.86014	0.000331668	metabolite	gene	/	13(S)-HOTrE(γ)
meta_71	LOC102190572	-0.825175	0.000951363	metabolite	gene	/	13(S)-HOTrE(γ)
meta_71	LOC102191570	0.832167832167832	0.000785442	metabolite	gene	/	13(S)-HOTrE(γ)
meta_71	LOC108633223	-0.846154	0.000521134	metabolite	gene	/	13(S)-HOTrE(γ)
meta_71	LOC108638255	-0.818182	0.0011431	metabolite	gene	/	13(S)-HOTrE(γ)
meta_71	POLE2	0.825174825174825	0.000951363	metabolite	gene	/	13(S)-HOTrE(γ)
meta_71	RMDN3	-0.846154	0.000521134	metabolite	gene	/	13(S)-HOTrE(γ)
meta_71	RNF125	-0.832168	0.000785442	metabolite	gene	/	13(S)-HOTrE(γ)
meta_71	SNIP1	-0.811189	0.00136331	metabolite	gene	/	13(S)-HOTrE(γ)
meta_74	A0A452G6A8	-0.812127	0.00133201	metabolite	protein	CERS6	13,14-dihydro-15-keto PGE2
meta_74	A0A452FIN3	-0.899141	6.92E-05	metabolite	protein	ITGA1	13,14-dihydro-15-keto PGE2
meta_74	A0A452G885	0.812127437869482	0.00133201	metabolite	protein	KRT4	13,14-dihydro-15-keto PGE2
meta_74	A0A452EQG3	-0.804876	0.00158885	metabolite	protein	LOC102188300	13,14-dihydro-15-keto PGE2
meta_74	A0A452G837	-0.848383	0.000486369	metabolite	protein	PTGR1	13,14-dihydro-15-keto PGE2
meta_74	ACACA	-0.82663	0.000914801	metabolite	gene	/	13,14-dihydro-15-keto PGE2
meta_74	AGPAT5	-0.913643	3.27E-05	metabolite	gene	/	13,14-dihydro-15-keto PGE2
meta_74	APLNR	-0.833881	0.000748445	metabolite	gene	/	13,14-dihydro-15-keto PGE2
meta_74	AQP3	0.833880851383843	0.000748445	metabolite	gene	/	13,14-dihydro-15-keto PGE2
meta_74	AURKB	0.819378575707602	0.00110835	metabolite	gene	/	13,14-dihydro-15-keto PGE2
meta_74	AZGP1	-0.913643	3.27E-05	metabolite	gene	/	13,14-dihydro-15-keto PGE2
meta_74	BCHE	-0.841132	0.000606506	metabolite	gene	/	13,14-dihydro-15-keto PGE2
meta_74	BEX4	-0.848383	0.000486369	metabolite	gene	/	13,14-dihydro-15-keto PGE2
meta_74	BHLHE41	-0.833881	0.000748445	metabolite	gene	/	13,14-dihydro-15-keto PGE2
meta_74	C1QTNF2	-0.82663	0.000914801	metabolite	gene	/	13,14-dihydro-15-keto PGE2
meta_74	CA6	0.891889954088806	9.68E-05	metabolite	gene	/	13,14-dihydro-15-keto PGE2
meta_74	CD200	-0.812127	0.00133201	metabolite	gene	/	13,14-dihydro-15-keto PGE2
meta_74	CERS5	-0.812127	0.00133201	metabolite	gene	/	13,14-dihydro-15-keto PGE2
meta_74	CES4A	-0.819379	0.00110835	metabolite	gene	/	13,14-dihydro-15-keto PGE2
meta_74	CRAT	-0.804876	0.00158885	metabolite	gene	/	13,14-dihydro-15-keto PGE2
meta_74	ECHDC1	-0.833881	0.000748445	metabolite	gene	/	13,14-dihydro-15-keto PGE2
meta_74	ECHS1	-0.804876	0.00158885	metabolite	gene	/	13,14-dihydro-15-keto PGE2
meta_74	ELOVL7	-0.804876	0.00158885	metabolite	gene	/	13,14-dihydro-15-keto PGE2
meta_74	EMX2	-0.841132	0.000606506	metabolite	gene	/	13,14-dihydro-15-keto PGE2
meta_74	ENPP3	-0.841132	0.000606506	metabolite	gene	/	13,14-dihydro-15-keto PGE2
meta_74	FAAH	-0.884639	0.00013218	metabolite	gene	/	13,14-dihydro-15-keto PGE2
meta_74	FBLN7	-0.884639	0.00013218	metabolite	gene	/	13,14-dihydro-15-keto PGE2
meta_74	FGFBP1	-0.819379	0.00110835	metabolite	gene	/	13,14-dihydro-15-keto PGE2
meta_74	FNDC4	-0.82663	0.000914801	metabolite	gene	/	13,14-dihydro-15-keto PGE2
meta_74	GPD1	-0.804876	0.00158885	metabolite	gene	/	13,14-dihydro-15-keto PGE2
meta_74	IRX1	-0.913643	3.27E-05	metabolite	gene	/	13,14-dihydro-15-keto PGE2
meta_74	KCNA6	-0.833881	0.000748445	metabolite	gene	/	13,14-dihydro-15-keto PGE2
meta_74	KDR	-0.855634	0.000385575	metabolite	gene	/	13,14-dihydro-15-keto PGE2
meta_74	LHX2	0.855634264898204	0.000385575	metabolite	gene	/	13,14-dihydro-15-keto PGE2
meta_74	LOC102171556	-0.877388	0.000177028	metabolite	gene	/	13,14-dihydro-15-keto PGE2
meta_74	LOC102172140	-0.82663	0.000914801	metabolite	gene	/	13,14-dihydro-15-keto PGE2
meta_74	LOC102172190	-0.848383	0.000486369	metabolite	gene	/	13,14-dihydro-15-keto PGE2
meta_74	LOC102173866	-0.804876	0.00158885	metabolite	gene	/	13,14-dihydro-15-keto PGE2
meta_74	LOC102179183	-0.855634	0.000385575	metabolite	gene	/	13,14-dihydro-15-keto PGE2
meta_74	LOC102180879	-0.819379	0.00110835	metabolite	gene	/	13,14-dihydro-15-keto PGE2
meta_74	LOC102180889	-0.804876	0.00158885	metabolite	gene	/	13,14-dihydro-15-keto PGE2
meta_74	LOC102183851	-0.848383	0.000486369	metabolite	gene	/	13,14-dihydro-15-keto PGE2
meta_74	LOC102184551	-0.899141	6.92E-05	metabolite	gene	/	13,14-dihydro-15-keto PGE2
meta_74	LOC102186976	-0.819379	0.00110835	metabolite	gene	/	13,14-dihydro-15-keto PGE2
meta_74	LOC102187597	-0.833881	0.000748445	metabolite	gene	/	13,14-dihydro-15-keto PGE2
meta_74	LOC102188176	-0.855634	0.000385575	metabolite	gene	/	13,14-dihydro-15-keto PGE2
meta_74	LOC108633223	-0.848383	0.000486369	metabolite	gene	/	13,14-dihydro-15-keto PGE2
meta_74	LOC108633262	0.826629713545723	0.000914801	metabolite	gene	/	13,14-dihydro-15-keto PGE2
meta_74	LOC108633884	-0.804876	0.00158885	metabolite	gene	/	13,14-dihydro-15-keto PGE2
meta_74	MBOAT7	-0.804876	0.00158885	metabolite	gene	/	13,14-dihydro-15-keto PGE2
meta_74	PGRMC2	-0.812127	0.00133201	metabolite	gene	/	13,14-dihydro-15-keto PGE2
meta_74	PLA2R1	-0.841132	0.000606506	metabolite	gene	/	13,14-dihydro-15-keto PGE2
meta_74	PLIN2	-0.884639	0.00013218	metabolite	gene	/	13,14-dihydro-15-keto PGE2
meta_74	PRRX1	-0.82663	0.000914801	metabolite	gene	/	13,14-dihydro-15-keto PGE2
meta_74	RNF125	-0.855634	0.000385575	metabolite	gene	/	13,14-dihydro-15-keto PGE2
meta_74	SECISBP2L	-0.935397	7.95E-06	metabolite	gene	/	13,14-dihydro-15-keto PGE2
meta_74	SFXN5	-0.804876	0.00158885	metabolite	gene	/	13,14-dihydro-15-keto PGE2
meta_74	SLC12A3	-0.848383	0.000486369	metabolite	gene	/	13,14-dihydro-15-keto PGE2
meta_74	SOAT1	-0.833881	0.000748445	metabolite	gene	/	13,14-dihydro-15-keto PGE2
meta_74	SPTSSB	0.833880851383843	0.000748445	metabolite	gene	/	13,14-dihydro-15-keto PGE2
meta_74	SYN2	-0.899141	6.92E-05	metabolite	gene	/	13,14-dihydro-15-keto PGE2
meta_74	TBC1D16	-0.928146	1.34E-05	metabolite	gene	/	13,14-dihydro-15-keto PGE2
meta_74	TEKT2	-0.906392	4.83E-05	metabolite	gene	/	13,14-dihydro-15-keto PGE2
meta_74	TLCD2	-0.841132	0.000606506	metabolite	gene	/	13,14-dihydro-15-keto PGE2
meta_74	ZHX3	-0.884639	0.00013218	metabolite	gene	/	13,14-dihydro-15-keto PGE2
meta_43	A0A452G885	0.846153846153846	0.000521134	metabolite	protein	KRT4	1-Aminopropan-2-ol
meta_43	A0A452G5B2	-0.811189	0.00136331	metabolite	protein	PECR	1-Aminopropan-2-ol
meta_43	A0A452E969	0.825174825174825	0.000951363	metabolite	protein	/	1-Aminopropan-2-ol
meta_43	AGPAT5	-0.909091	4.19E-05	metabolite	gene	/	1-Aminopropan-2-ol
meta_43	AZGP1	-0.874126	0.000200713	metabolite	gene	/	1-Aminopropan-2-ol
meta_43	BBS9	0.804195804195804	0.00161477	metabolite	gene	/	1-Aminopropan-2-ol
meta_43	BCHE	-0.832168	0.000785442	metabolite	gene	/	1-Aminopropan-2-ol
meta_43	BCO2	-0.811189	0.00136331	metabolite	gene	/	1-Aminopropan-2-ol
meta_43	C1QTNF2	-0.832168	0.000785442	metabolite	gene	/	1-Aminopropan-2-ol
meta_43	C7H19orf60	-0.818182	0.0011431	metabolite	gene	/	1-Aminopropan-2-ol
meta_43	CA6	0.958041958041958	9.54E-07	metabolite	gene	/	1-Aminopropan-2-ol
meta_43	CIDEA	-0.825175	0.000951363	metabolite	gene	/	1-Aminopropan-2-ol
meta_43	CPEB1	-0.832168	0.000785442	metabolite	gene	/	1-Aminopropan-2-ol
meta_43	CRAT	-0.825175	0.000951363	metabolite	gene	/	1-Aminopropan-2-ol
meta_43	ECHDC1	-0.825175	0.000951363	metabolite	gene	/	1-Aminopropan-2-ol
meta_43	ECHS1	-0.895105	8.37E-05	metabolite	gene	/	1-Aminopropan-2-ol
meta_43	ECM2	-0.832168	0.000785442	metabolite	gene	/	1-Aminopropan-2-ol
meta_43	EMILIN1	-0.832168	0.000785442	metabolite	gene	/	1-Aminopropan-2-ol
meta_43	EMX2	-0.944056	3.93E-06	metabolite	gene	/	1-Aminopropan-2-ol
meta_43	ENPP3	-0.825175	0.000951363	metabolite	gene	/	1-Aminopropan-2-ol
meta_43	ENTPD1	-0.818182	0.0011431	metabolite	gene	/	1-Aminopropan-2-ol
meta_43	FAAH	-0.818182	0.0011431	metabolite	gene	/	1-Aminopropan-2-ol
meta_43	FGFBP1	-0.832168	0.000785442	metabolite	gene	/	1-Aminopropan-2-ol
meta_43	ITGBL1	-0.804196	0.00161477	metabolite	gene	/	1-Aminopropan-2-ol
meta_43	IZUMO4	-0.867133	0.000259812	metabolite	gene	/	1-Aminopropan-2-ol
meta_43	LOC100861175	0.818181818181818	0.0011431	metabolite	gene	/	1-Aminopropan-2-ol
meta_43	LOC102179183	-0.818182	0.0011431	metabolite	gene	/	1-Aminopropan-2-ol
meta_43	LOC102184018	0.811188811188811	0.00136331	metabolite	gene	/	1-Aminopropan-2-ol
meta_43	LOC108633223	-0.825175	0.000951363	metabolite	gene	/	1-Aminopropan-2-ol
meta_43	LTBP4	-0.811189	0.00136331	metabolite	gene	/	1-Aminopropan-2-ol
meta_43	P2RX4	-0.839161	0.000642826	metabolite	gene	/	1-Aminopropan-2-ol
meta_43	PLA2R1	-0.937063	6.99E-06	metabolite	gene	/	1-Aminopropan-2-ol
meta_43	PLIN2	-0.804196	0.00161477	metabolite	gene	/	1-Aminopropan-2-ol
meta_43	PLOD3	-0.811189	0.00136331	metabolite	gene	/	1-Aminopropan-2-ol
meta_43	PNPLA5	-0.811189	0.00136331	metabolite	gene	/	1-Aminopropan-2-ol
meta_43	RAP1GAP2	0.867132867132867	0.000259812	metabolite	gene	/	1-Aminopropan-2-ol
meta_43	RNF125	-0.825175	0.000951363	metabolite	gene	/	1-Aminopropan-2-ol
meta_43	SECISBP2L	-0.853147	0.000418118	metabolite	gene	/	1-Aminopropan-2-ol
meta_43	SYN2	-0.86014	0.000331668	metabolite	gene	/	1-Aminopropan-2-ol
meta_43	TBC1D16	-0.874126	0.000200713	metabolite	gene	/	1-Aminopropan-2-ol
meta_43	TRMU	-0.846154	0.000521134	metabolite	gene	/	1-Aminopropan-2-ol
meta_43	VIMP	-0.853147	0.000418118	metabolite	gene	/	1-Aminopropan-2-ol
meta_46	A0A452FIN3	0.833880851383843	0.000748445	metabolite	protein	ITGA1	1-Methyl-hydantoin
meta_46	A0A452FK44	-0.812127	0.00133201	metabolite	protein	KLK7	1-Methyl-hydantoin
meta_46	A0A452EQG3	0.819378575707602	0.00110835	metabolite	protein	LOC102188300	1-Methyl-hydantoin
meta_46	A0A452G837	0.841131989221963	0.000606506	metabolite	protein	PTGR1	1-Methyl-hydantoin
meta_46	AADACL3	0.819378575707602	0.00110835	metabolite	gene	/	1-Methyl-hydantoin
meta_46	ACSL5	0.804876300031362	0.00158885	metabolite	gene	/	1-Methyl-hydantoin
meta_46	AURKB	-0.819379	0.00110835	metabolite	gene	/	1-Methyl-hydantoin
meta_46	AWAT1	0.841131989221963	0.000606506	metabolite	gene	/	1-Methyl-hydantoin
meta_46	AZGP1	0.804876300031362	0.00158885	metabolite	gene	/	1-Methyl-hydantoin
meta_46	BCHE	0.841131989221963	0.000606506	metabolite	gene	/	1-Methyl-hydantoin
meta_46	BPHL	0.826629713545723	0.000914801	metabolite	gene	/	1-Methyl-hydantoin
meta_46	CD200	0.804876300031362	0.00158885	metabolite	gene	/	1-Methyl-hydantoin
meta_46	CIDEC	0.833880851383843	0.000748445	metabolite	gene	/	1-Methyl-hydantoin
meta_46	CUEDC1	0.913643367603167	3.27E-05	metabolite	gene	/	1-Methyl-hydantoin
meta_46	DGAT2L6	0.826629713545723	0.000914801	metabolite	gene	/	1-Methyl-hydantoin
meta_46	ECH1	0.862885402736325	0.000301821	metabolite	gene	/	1-Methyl-hydantoin
meta_46	ECHDC1	0.812127437869482	0.00133201	metabolite	gene	/	1-Methyl-hydantoin
meta_46	FBLN7	0.884638816250686	0.00013218	metabolite	gene	/	1-Methyl-hydantoin
meta_46	FGFBP1	0.804876300031362	0.00158885	metabolite	gene	/	1-Methyl-hydantoin
meta_46	GPD1	0.862885402736325	0.000301821	metabolite	gene	/	1-Methyl-hydantoin
meta_46	HADH	0.804876300031362	0.00158885	metabolite	gene	/	1-Methyl-hydantoin
meta_46	ITGBL1	0.826629713545723	0.000914801	metabolite	gene	/	1-Methyl-hydantoin
meta_46	KRT38	-0.862885	0.000301821	metabolite	gene	/	1-Methyl-hydantoin
meta_46	LHX2	-0.935397	7.95E-06	metabolite	gene	/	1-Methyl-hydantoin
meta_46	LOC102171556	0.826629713545723	0.000914801	metabolite	gene	/	1-Methyl-hydantoin
meta_46	LOC102176161	-0.812127	0.00133201	metabolite	gene	/	1-Methyl-hydantoin
meta_46	LOC102180889	0.855634264898204	0.000385575	metabolite	gene	/	1-Methyl-hydantoin
meta_46	LOC102184211	-0.82663	0.000914801	metabolite	gene	/	1-Methyl-hydantoin
meta_46	LOC102191570	-0.819379	0.00110835	metabolite	gene	/	1-Methyl-hydantoin
meta_46	MEOX1	0.884638816250686	0.00013218	metabolite	gene	/	1-Methyl-hydantoin
meta_46	SAMD8	-0.819379	0.00110835	metabolite	gene	/	1-Methyl-hydantoin
meta_46	SECISBP2L	0.812127437869482	0.00133201	metabolite	gene	/	1-Methyl-hydantoin
meta_46	SYN2	0.862885402736325	0.000301821	metabolite	gene	/	1-Methyl-hydantoin
meta_46	TBC1D16	0.848383127060084	0.000486369	metabolite	gene	/	1-Methyl-hydantoin
meta_46	TEKT2	0.870136540574445	0.000232967	metabolite	gene	/	1-Methyl-hydantoin
meta_46	TGM5	0.826629713545723	0.000914801	metabolite	gene	/	1-Methyl-hydantoin
meta_46	TMEM17	-0.833881	0.000748445	metabolite	gene	/	1-Methyl-hydantoin
meta_116	A0A452G885	0.86013986013986	0.000331668	metabolite	protein	KRT4	2-(Acetylamino)-2-deoxy-A-D-glucopyranose
meta_116	ADTRP	-0.832168	0.000785442	metabolite	gene	/	2-(Acetylamino)-2-deoxy-A-D-glucopyranose
meta_116	AGPAT5	-0.825175	0.000951363	metabolite	gene	/	2-(Acetylamino)-2-deoxy-A-D-glucopyranose
meta_116	APLNR	-0.818182	0.0011431	metabolite	gene	/	2-(Acetylamino)-2-deoxy-A-D-glucopyranose
meta_116	AURKB	0.839160839160839	0.000642826	metabolite	gene	/	2-(Acetylamino)-2-deoxy-A-D-glucopyranose
meta_116	AZGP1	-0.902098	6.00E-05	metabolite	gene	/	2-(Acetylamino)-2-deoxy-A-D-glucopyranose
meta_116	BPHL	-0.853147	0.000418118	metabolite	gene	/	2-(Acetylamino)-2-deoxy-A-D-glucopyranose
meta_116	CA6	0.804195804195804	0.00161477	metabolite	gene	/	2-(Acetylamino)-2-deoxy-A-D-glucopyranose
meta_116	CD200	-0.825175	0.000951363	metabolite	gene	/	2-(Acetylamino)-2-deoxy-A-D-glucopyranose
meta_116	CERS5	-0.832168	0.000785442	metabolite	gene	/	2-(Acetylamino)-2-deoxy-A-D-glucopyranose
meta_116	CUEDC1	-0.853147	0.000418118	metabolite	gene	/	2-(Acetylamino)-2-deoxy-A-D-glucopyranose
meta_116	ECHDC1	-0.909091	4.19E-05	metabolite	gene	/	2-(Acetylamino)-2-deoxy-A-D-glucopyranose
meta_116	FBLN7	-0.881119	0.000152674	metabolite	gene	/	2-(Acetylamino)-2-deoxy-A-D-glucopyranose
meta_116	FGF22	0.811188811188811	0.00136331	metabolite	gene	/	2-(Acetylamino)-2-deoxy-A-D-glucopyranose
meta_116	GRAMD3	-0.874126	0.000200713	metabolite	gene	/	2-(Acetylamino)-2-deoxy-A-D-glucopyranose
meta_116	KCNA6	-0.846154	0.000521134	metabolite	gene	/	2-(Acetylamino)-2-deoxy-A-D-glucopyranose
meta_116	LOC102171556	-0.846154	0.000521134	metabolite	gene	/	2-(Acetylamino)-2-deoxy-A-D-glucopyranose
meta_116	LOC102180879	-0.832168	0.000785442	metabolite	gene	/	2-(Acetylamino)-2-deoxy-A-D-glucopyranose
meta_116	LOC102180889	-0.874126	0.000200713	metabolite	gene	/	2-(Acetylamino)-2-deoxy-A-D-glucopyranose
meta_116	LOC102183851	-0.888112	0.000114134	metabolite	gene	/	2-(Acetylamino)-2-deoxy-A-D-glucopyranose
meta_116	LOC102184551	-0.881119	0.000152674	metabolite	gene	/	2-(Acetylamino)-2-deoxy-A-D-glucopyranose
meta_116	MEOX1	-0.818182	0.0011431	metabolite	gene	/	2-(Acetylamino)-2-deoxy-A-D-glucopyranose
meta_116	NRG4	-0.825175	0.000951363	metabolite	gene	/	2-(Acetylamino)-2-deoxy-A-D-glucopyranose
meta_116	PLIN2	-0.867133	0.000259812	metabolite	gene	/	2-(Acetylamino)-2-deoxy-A-D-glucopyranose
meta_116	PPARG	-0.818182	0.0011431	metabolite	gene	/	2-(Acetylamino)-2-deoxy-A-D-glucopyranose
meta_116	PRRX1	-0.811189	0.00136331	metabolite	gene	/	2-(Acetylamino)-2-deoxy-A-D-glucopyranose
meta_116	SECISBP2L	-0.874126	0.000200713	metabolite	gene	/	2-(Acetylamino)-2-deoxy-A-D-glucopyranose
meta_116	SLC25A20	-0.811189	0.00136331	metabolite	gene	/	2-(Acetylamino)-2-deoxy-A-D-glucopyranose
meta_116	SYN2	-0.867133	0.000259812	metabolite	gene	/	2-(Acetylamino)-2-deoxy-A-D-glucopyranose
meta_116	TBC1D16	-0.839161	0.000642826	metabolite	gene	/	2-(Acetylamino)-2-deoxy-A-D-glucopyranose
meta_116	TEKT2	-0.902098	6.00E-05	metabolite	gene	/	2-(Acetylamino)-2-deoxy-A-D-glucopyranose
meta_116	TGM5	-0.86014	0.000331668	metabolite	gene	/	2-(Acetylamino)-2-deoxy-A-D-glucopyranose
meta_116	TMEM17	0.811188811188811	0.00136331	metabolite	gene	/	2-(Acetylamino)-2-deoxy-A-D-glucopyranose
meta_116	WISP2	-0.804196	0.00161477	metabolite	gene	/	2-(Acetylamino)-2-deoxy-A-D-glucopyranose
meta_106	A0A452EQG3	-0.804196	0.00161477	metabolite	protein	LOC102188300	2,4-Quinolinediol
meta_106	A0A452G677	-0.825175	0.000951363	metabolite	protein	TH	2,4-Quinolinediol
meta_106	AADACL3	-0.902098	6.00E-05	metabolite	gene	/	2,4-Quinolinediol
meta_106	ACER1	-0.811189	0.00136331	metabolite	gene	/	2,4-Quinolinediol
meta_106	AQP3	0.881118881118881	0.000152674	metabolite	gene	/	2,4-Quinolinediol
meta_106	AWAT1	-0.853147	0.000418118	metabolite	gene	/	2,4-Quinolinediol
meta_106	BCHE	-0.881119	0.000152674	metabolite	gene	/	2,4-Quinolinediol
meta_106	BEX4	-0.818182	0.0011431	metabolite	gene	/	2,4-Quinolinediol
meta_106	BHLHE41	-0.881119	0.000152674	metabolite	gene	/	2,4-Quinolinediol
meta_106	CES4A	-0.853147	0.000418118	metabolite	gene	/	2,4-Quinolinediol
meta_106	CIDEC	-0.811189	0.00136331	metabolite	gene	/	2,4-Quinolinediol
meta_106	DGAT2L6	-0.818182	0.0011431	metabolite	gene	/	2,4-Quinolinediol
meta_106	ECH1	-0.839161	0.000642826	metabolite	gene	/	2,4-Quinolinediol
meta_106	EI24	-0.818182	0.0011431	metabolite	gene	/	2,4-Quinolinediol
meta_106	ELOVL3	-0.811189	0.00136331	metabolite	gene	/	2,4-Quinolinediol
meta_106	ELOVL4	-0.804196	0.00161477	metabolite	gene	/	2,4-Quinolinediol
meta_106	ELOVL7	-0.811189	0.00136331	metabolite	gene	/	2,4-Quinolinediol
meta_106	FA2H	-0.825175	0.000951363	metabolite	gene	/	2,4-Quinolinediol
meta_106	FAH	-0.881119	0.000152674	metabolite	gene	/	2,4-Quinolinediol
meta_106	FAR2	-0.825175	0.000951363	metabolite	gene	/	2,4-Quinolinediol
meta_106	FASN	-0.804196	0.00161477	metabolite	gene	/	2,4-Quinolinediol
meta_106	FGFBP1	-0.818182	0.0011431	metabolite	gene	/	2,4-Quinolinediol
meta_106	FNDC4	-0.832168	0.000785442	metabolite	gene	/	2,4-Quinolinediol
meta_106	GPD1	-0.853147	0.000418118	metabolite	gene	/	2,4-Quinolinediol
meta_106	HMGCR	-0.839161	0.000642826	metabolite	gene	/	2,4-Quinolinediol
meta_106	IMP4	0.811188811188811	0.00136331	metabolite	gene	/	2,4-Quinolinediol
meta_106	KRT79	-0.804196	0.00161477	metabolite	gene	/	2,4-Quinolinediol
meta_106	KRTDAP	-0.846154	0.000521134	metabolite	gene	/	2,4-Quinolinediol
meta_106	LHX2	0.825174825174825	0.000951363	metabolite	gene	/	2,4-Quinolinediol
meta_106	LOC102172140	-0.853147	0.000418118	metabolite	gene	/	2,4-Quinolinediol
meta_106	LOC102172190	-0.804196	0.00161477	metabolite	gene	/	2,4-Quinolinediol
meta_106	LOC102179090	-0.853147	0.000418118	metabolite	gene	/	2,4-Quinolinediol
meta_106	LOC102185323	0.804195804195804	0.00161477	metabolite	gene	/	2,4-Quinolinediol
meta_106	LOC102187597	-0.825175	0.000951363	metabolite	gene	/	2,4-Quinolinediol
meta_106	LOC102188051	-0.951049	2.04E-06	metabolite	gene	/	2,4-Quinolinediol
meta_106	LOC102190037	-0.902098	6.00E-05	metabolite	gene	/	2,4-Quinolinediol
meta_106	LOC102190572	-0.923077	1.86E-05	metabolite	gene	/	2,4-Quinolinediol
meta_106	LOC102190840	-0.825175	0.000951363	metabolite	gene	/	2,4-Quinolinediol
meta_106	LOC108633262	0.846153846153846	0.000521134	metabolite	gene	/	2,4-Quinolinediol
meta_106	LOC108633884	-0.853147	0.000418118	metabolite	gene	/	2,4-Quinolinediol
meta_106	PITX3	-0.825175	0.000951363	metabolite	gene	/	2,4-Quinolinediol
meta_106	POLE2	0.818181818181818	0.0011431	metabolite	gene	/	2,4-Quinolinediol
meta_106	RGN	-0.825175	0.000951363	metabolite	gene	/	2,4-Quinolinediol
meta_106	RMDN3	-0.86014	0.000331668	metabolite	gene	/	2,4-Quinolinediol
meta_106	SERPINE2	-0.853147	0.000418118	metabolite	gene	/	2,4-Quinolinediol
meta_106	SPTSSB	0.825174825174825	0.000951363	metabolite	gene	/	2,4-Quinolinediol
meta_106	ZNF521	-0.881119	0.000152674	metabolite	gene	/	2,4-Quinolinediol
meta_111	A0A452G6A8	-0.811189	0.00136331	metabolite	protein	CERS6	2,6-Di-tert-butyl-4-(hydroxymethyl)phenol
meta_111	A0A452FKG1	0.881118881118881	0.000152674	metabolite	protein	F13B	2,6-Di-tert-butyl-4-(hydroxymethyl)phenol
meta_111	A0A452FK44	0.811188811188811	0.00136331	metabolite	protein	KLK7	2,6-Di-tert-butyl-4-(hydroxymethyl)phenol
meta_111	A0A452EQG3	-0.811189	0.00136331	metabolite	protein	LOC102188300	2,6-Di-tert-butyl-4-(hydroxymethyl)phenol
meta_111	APLNR	-0.853147	0.000418118	metabolite	gene	/	2,6-Di-tert-butyl-4-(hydroxymethyl)phenol
meta_111	AQP3	0.832167832167832	0.000785442	metabolite	gene	/	2,6-Di-tert-butyl-4-(hydroxymethyl)phenol
meta_111	AURKB	0.811188811188811	0.00136331	metabolite	gene	/	2,6-Di-tert-butyl-4-(hydroxymethyl)phenol
meta_111	BHLHE41	-0.895105	8.37E-05	metabolite	gene	/	2,6-Di-tert-butyl-4-(hydroxymethyl)phenol
meta_111	C1QTNF2	-0.804196	0.00161477	metabolite	gene	/	2,6-Di-tert-butyl-4-(hydroxymethyl)phenol
meta_111	CCDC190	-0.811189	0.00136331	metabolite	gene	/	2,6-Di-tert-butyl-4-(hydroxymethyl)phenol
meta_111	CCDC80	-0.804196	0.00161477	metabolite	gene	/	2,6-Di-tert-butyl-4-(hydroxymethyl)phenol
meta_111	CHEK2	0.853146853146853	0.000418118	metabolite	gene	/	2,6-Di-tert-butyl-4-(hydroxymethyl)phenol
meta_111	ENPP3	-0.881119	0.000152674	metabolite	gene	/	2,6-Di-tert-butyl-4-(hydroxymethyl)phenol
meta_111	FGL1	-0.839161	0.000642826	metabolite	gene	/	2,6-Di-tert-butyl-4-(hydroxymethyl)phenol
meta_111	FITM2	-0.832168	0.000785442	metabolite	gene	/	2,6-Di-tert-butyl-4-(hydroxymethyl)phenol
meta_111	GPD1	-0.832168	0.000785442	metabolite	gene	/	2,6-Di-tert-butyl-4-(hydroxymethyl)phenol
meta_111	ITGBL1	-0.867133	0.000259812	metabolite	gene	/	2,6-Di-tert-butyl-4-(hydroxymethyl)phenol
meta_111	KCNA6	-0.811189	0.00136331	metabolite	gene	/	2,6-Di-tert-butyl-4-(hydroxymethyl)phenol
meta_111	KDR	-0.804196	0.00161477	metabolite	gene	/	2,6-Di-tert-butyl-4-(hydroxymethyl)phenol
meta_111	LOC102168680	-0.825754	0.000936688	metabolite	gene	/	2,6-Di-tert-butyl-4-(hydroxymethyl)phenol
meta_111	LOC102171556	-0.839161	0.000642826	metabolite	gene	/	2,6-Di-tert-butyl-4-(hydroxymethyl)phenol
meta_111	LOC102172140	-0.818182	0.0011431	metabolite	gene	/	2,6-Di-tert-butyl-4-(hydroxymethyl)phenol
meta_111	LOC102172190	-0.825175	0.000951363	metabolite	gene	/	2,6-Di-tert-butyl-4-(hydroxymethyl)phenol
meta_111	LOC102173866	-0.811189	0.00136331	metabolite	gene	/	2,6-Di-tert-butyl-4-(hydroxymethyl)phenol
meta_111	LOC102179183	-0.818182	0.0011431	metabolite	gene	/	2,6-Di-tert-butyl-4-(hydroxymethyl)phenol
meta_111	LOC102185049	0.895104895104895	8.37E-05	metabolite	gene	/	2,6-Di-tert-butyl-4-(hydroxymethyl)phenol
meta_111	LOC102188176	-0.881119	0.000152674	metabolite	gene	/	2,6-Di-tert-butyl-4-(hydroxymethyl)phenol
meta_111	LOC108633223	-0.846154	0.000521134	metabolite	gene	/	2,6-Di-tert-butyl-4-(hydroxymethyl)phenol
meta_111	LOC108636735	0.846153846153846	0.000521134	metabolite	gene	/	2,6-Di-tert-butyl-4-(hydroxymethyl)phenol
meta_111	METTL3	0.804195804195804	0.00161477	metabolite	gene	/	2,6-Di-tert-butyl-4-(hydroxymethyl)phenol
meta_111	MGLL	-0.811189	0.00136331	metabolite	gene	/	2,6-Di-tert-butyl-4-(hydroxymethyl)phenol
meta_111	NIP7	0.811188811188811	0.00136331	metabolite	gene	/	2,6-Di-tert-butyl-4-(hydroxymethyl)phenol
meta_111	OGN	-0.902098	6.00E-05	metabolite	gene	/	2,6-Di-tert-butyl-4-(hydroxymethyl)phenol
meta_111	PGRMC2	-0.818182	0.0011431	metabolite	gene	/	2,6-Di-tert-butyl-4-(hydroxymethyl)phenol
meta_111	RGN	-0.804196	0.00161477	metabolite	gene	/	2,6-Di-tert-butyl-4-(hydroxymethyl)phenol
meta_111	RMDN3	-0.839161	0.000642826	metabolite	gene	/	2,6-Di-tert-butyl-4-(hydroxymethyl)phenol
meta_111	RNF125	-0.888112	0.000114134	metabolite	gene	/	2,6-Di-tert-butyl-4-(hydroxymethyl)phenol
meta_111	SECISBP2L	-0.853147	0.000418118	metabolite	gene	/	2,6-Di-tert-butyl-4-(hydroxymethyl)phenol
meta_111	SFXN5	-0.853147	0.000418118	metabolite	gene	/	2,6-Di-tert-butyl-4-(hydroxymethyl)phenol
meta_111	TEKT2	-0.811189	0.00136331	metabolite	gene	/	2,6-Di-tert-butyl-4-(hydroxymethyl)phenol
meta_111	TLCD2	-0.818182	0.0011431	metabolite	gene	/	2,6-Di-tert-butyl-4-(hydroxymethyl)phenol
meta_111	ZEB1	-0.811189	0.00136331	metabolite	gene	/	2,6-Di-tert-butyl-4-(hydroxymethyl)phenol
meta_156	A0A452G6A8	-0.832168	0.000785442	metabolite	protein	CERS6	2-amino-4-oxovaleric acid
meta_156	A0A452FKG1	0.923076923076923	1.86E-05	metabolite	protein	F13B	2-amino-4-oxovaleric acid
meta_156	A0A452EQG3	-0.846154	0.000521134	metabolite	protein	LOC102188300	2-amino-4-oxovaleric acid
meta_156	A0A452G837	-0.846154	0.000521134	metabolite	protein	PTGR1	2-amino-4-oxovaleric acid
meta_156	A0A452G677	-0.909091	4.19E-05	metabolite	protein	TH	2-amino-4-oxovaleric acid
meta_156	AADACL3	-0.804196	0.00161477	metabolite	gene	/	2-amino-4-oxovaleric acid
meta_156	APLNR	-0.839161	0.000642826	metabolite	gene	/	2-amino-4-oxovaleric acid
meta_156	AURKB	0.853146853146853	0.000418118	metabolite	gene	/	2-amino-4-oxovaleric acid
meta_156	BCHE	-0.832168	0.000785442	metabolite	gene	/	2-amino-4-oxovaleric acid
meta_156	BHLHE41	-0.825175	0.000951363	metabolite	gene	/	2-amino-4-oxovaleric acid
meta_156	CHAC1	0.839160839160839	0.000642826	metabolite	gene	/	2-amino-4-oxovaleric acid
meta_156	CHEK2	0.832167832167832	0.000785442	metabolite	gene	/	2-amino-4-oxovaleric acid
meta_156	ELOVL7	-0.846154	0.000521134	metabolite	gene	/	2-amino-4-oxovaleric acid
meta_156	FAH	-0.832168	0.000785442	metabolite	gene	/	2-amino-4-oxovaleric acid
meta_156	GPD1	-0.839161	0.000642826	metabolite	gene	/	2-amino-4-oxovaleric acid
meta_156	IMP4	0.853146853146853	0.000418118	metabolite	gene	/	2-amino-4-oxovaleric acid
meta_156	ITGBL1	-0.951049	2.04E-06	metabolite	gene	/	2-amino-4-oxovaleric acid
meta_156	LHX2	0.853146853146853	0.000418118	metabolite	gene	/	2-amino-4-oxovaleric acid
meta_156	LOC102172140	-0.825175	0.000951363	metabolite	gene	/	2-amino-4-oxovaleric acid
meta_156	LOC102179090	-0.804196	0.00161477	metabolite	gene	/	2-amino-4-oxovaleric acid
meta_156	LOC102184211	0.853146853146853	0.000418118	metabolite	gene	/	2-amino-4-oxovaleric acid
meta_156	LOC102185049	0.895104895104895	8.37E-05	metabolite	gene	/	2-amino-4-oxovaleric acid
meta_156	LOC102188051	-0.804196	0.00161477	metabolite	gene	/	2-amino-4-oxovaleric acid
meta_156	LOC102190037	-0.825175	0.000951363	metabolite	gene	/	2-amino-4-oxovaleric acid
meta_156	LOC102190572	-0.804196	0.00161477	metabolite	gene	/	2-amino-4-oxovaleric acid
meta_156	OGN	-0.853147	0.000418118	metabolite	gene	/	2-amino-4-oxovaleric acid
meta_156	POLE2	0.804195804195804	0.00161477	metabolite	gene	/	2-amino-4-oxovaleric acid
meta_156	RMDN3	-0.832168	0.000785442	metabolite	gene	/	2-amino-4-oxovaleric acid
meta_156	RNF125	-0.832168	0.000785442	metabolite	gene	/	2-amino-4-oxovaleric acid
meta_156	SECISBP2L	-0.804196	0.00161477	metabolite	gene	/	2-amino-4-oxovaleric acid
meta_93	A0A452G885	0.839160839160839	0.000642826	metabolite	protein	KRT4	2'-Deoxyadenosine
meta_93	A0A452G5B2	-0.811189	0.00136331	metabolite	protein	PECR	2'-Deoxyadenosine
meta_93	ACACA	-0.832168	0.000785442	metabolite	gene	/	2'-Deoxyadenosine
meta_93	AGPAT5	-0.944056	3.93E-06	metabolite	gene	/	2'-Deoxyadenosine
meta_93	AURKB	0.804195804195804	0.00161477	metabolite	gene	/	2'-Deoxyadenosine
meta_93	AZGP1	-0.881119	0.000152674	metabolite	gene	/	2'-Deoxyadenosine
meta_93	C1QTNF2	-0.881119	0.000152674	metabolite	gene	/	2'-Deoxyadenosine
meta_93	CA6	0.951048951048951	2.04E-06	metabolite	gene	/	2'-Deoxyadenosine
meta_93	CCDC88A	-0.811189	0.00136331	metabolite	gene	/	2'-Deoxyadenosine
meta_93	CD248	-0.853147	0.000418118	metabolite	gene	/	2'-Deoxyadenosine
meta_93	CERS5	-0.818182	0.0011431	metabolite	gene	/	2'-Deoxyadenosine
meta_93	CRAT	-0.804196	0.00161477	metabolite	gene	/	2'-Deoxyadenosine
meta_93	ECHDC1	-0.804196	0.00161477	metabolite	gene	/	2'-Deoxyadenosine
meta_93	EMX2	-0.895105	8.37E-05	metabolite	gene	/	2'-Deoxyadenosine
meta_93	FAAH	-0.902098	6.00E-05	metabolite	gene	/	2'-Deoxyadenosine
meta_93	FBLN7	-0.853147	0.000418118	metabolite	gene	/	2'-Deoxyadenosine
meta_93	IER5L	-0.811189	0.00136331	metabolite	gene	/	2'-Deoxyadenosine
meta_93	IRX1	-0.86014	0.000331668	metabolite	gene	/	2'-Deoxyadenosine
meta_93	LOC100861175	0.811188811188811	0.00136331	metabolite	gene	/	2'-Deoxyadenosine
meta_93	LOC102172190	-0.804196	0.00161477	metabolite	gene	/	2'-Deoxyadenosine
meta_93	LOC102176161	0.825174825174825	0.000951363	metabolite	gene	/	2'-Deoxyadenosine
meta_93	LOC102184551	-0.853147	0.000418118	metabolite	gene	/	2'-Deoxyadenosine
meta_93	LOC102186976	-0.825175	0.000951363	metabolite	gene	/	2'-Deoxyadenosine
meta_93	MEOX1	-0.811189	0.00136331	metabolite	gene	/	2'-Deoxyadenosine
meta_93	P2RX4	-0.818182	0.0011431	metabolite	gene	/	2'-Deoxyadenosine
meta_93	PLA2R1	-0.93007	1.17E-05	metabolite	gene	/	2'-Deoxyadenosine
meta_93	PLIN2	-0.853147	0.000418118	metabolite	gene	/	2'-Deoxyadenosine
meta_93	PRRX1	-0.839161	0.000642826	metabolite	gene	/	2'-Deoxyadenosine
meta_93	RAP1GAP2	0.804195804195804	0.00161477	metabolite	gene	/	2'-Deoxyadenosine
meta_93	SECISBP2L	-0.811189	0.00136331	metabolite	gene	/	2'-Deoxyadenosine
meta_93	SOAT1	-0.832168	0.000785442	metabolite	gene	/	2'-Deoxyadenosine
meta_93	SYN2	-0.86014	0.000331668	metabolite	gene	/	2'-Deoxyadenosine
meta_93	TBC1D16	-0.93007	1.17E-05	metabolite	gene	/	2'-Deoxyadenosine
meta_93	TRMU	-0.86014	0.000331668	metabolite	gene	/	2'-Deoxyadenosine
meta_93	VIMP	-0.818182	0.0011431	metabolite	gene	/	2'-Deoxyadenosine
meta_93	WISP2	-0.839161	0.000642826	metabolite	gene	/	2'-Deoxyadenosine
meta_93	ZHX3	-0.881119	0.000152674	metabolite	gene	/	2'-Deoxyadenosine
meta_159	A0A452FKG1	0.818181818181818	0.0011431	metabolite	protein	F13B	2-keto-D-gluconic acid
meta_159	A0A452EQG3	-0.874126	0.000200713	metabolite	protein	LOC102188300	2-keto-D-gluconic acid
meta_159	A0A452G837	-0.853147	0.000418118	metabolite	protein	PTGR1	2-keto-D-gluconic acid
meta_159	A0A452G677	-0.846154	0.000521134	metabolite	protein	TH	2-keto-D-gluconic acid
meta_159	APLNR	-0.867133	0.000259812	metabolite	gene	/	2-keto-D-gluconic acid
meta_159	AURKB	0.902097902097902	6.00E-05	metabolite	gene	/	2-keto-D-gluconic acid
meta_159	BPHL	-0.811189	0.00136331	metabolite	gene	/	2-keto-D-gluconic acid
meta_159	C15H11orf96	-0.818182	0.0011431	metabolite	gene	/	2-keto-D-gluconic acid
meta_159	CACNA2D3	0.881118881118881	0.000152674	metabolite	gene	/	2-keto-D-gluconic acid
meta_159	CD200	-0.804196	0.00161477	metabolite	gene	/	2-keto-D-gluconic acid
meta_159	CHEK2	0.909090909090909	4.19E-05	metabolite	gene	/	2-keto-D-gluconic acid
meta_159	CIDEA	-0.86014	0.000331668	metabolite	gene	/	2-keto-D-gluconic acid
meta_159	CTH	0.839160839160839	0.000642826	metabolite	gene	/	2-keto-D-gluconic acid
meta_159	CUEDC1	-0.867133	0.000259812	metabolite	gene	/	2-keto-D-gluconic acid
meta_159	FAH	-0.846154	0.000521134	metabolite	gene	/	2-keto-D-gluconic acid
meta_159	GINS3	0.818181818181818	0.0011431	metabolite	gene	/	2-keto-D-gluconic acid
meta_159	IMP4	0.965034965034965	3.88E-07	metabolite	gene	/	2-keto-D-gluconic acid
meta_159	ITGBL1	-0.874126	0.000200713	metabolite	gene	/	2-keto-D-gluconic acid
meta_159	KRT38	0.832167832167832	0.000785442	metabolite	gene	/	2-keto-D-gluconic acid
meta_159	KRT79	-0.804196	0.00161477	metabolite	gene	/	2-keto-D-gluconic acid
meta_159	LOC102172140	-0.825175	0.000951363	metabolite	gene	/	2-keto-D-gluconic acid
meta_159	LOC102185049	0.846153846153846	0.000521134	metabolite	gene	/	2-keto-D-gluconic acid
meta_159	LOC102190037	-0.804196	0.00161477	metabolite	gene	/	2-keto-D-gluconic acid
meta_159	LOC108635555	-0.832168	0.000785442	metabolite	gene	/	2-keto-D-gluconic acid
meta_159	METTL3	0.874125874125874	0.000200713	metabolite	gene	/	2-keto-D-gluconic acid
meta_159	NIP7	0.818181818181818	0.0011431	metabolite	gene	/	2-keto-D-gluconic acid
meta_159	OSR2	-0.846154	0.000521134	metabolite	gene	/	2-keto-D-gluconic acid
meta_159	PNPLA5	-0.825175	0.000951363	metabolite	gene	/	2-keto-D-gluconic acid
meta_159	RMDN3	-0.818182	0.0011431	metabolite	gene	/	2-keto-D-gluconic acid
meta_159	SAMD8	0.888111888111888	0.000114134	metabolite	gene	/	2-keto-D-gluconic acid
meta_159	SENP1	0.811188811188811	0.00136331	metabolite	gene	/	2-keto-D-gluconic acid
meta_159	SERPINE2	-0.818182	0.0011431	metabolite	gene	/	2-keto-D-gluconic acid
meta_159	SPTSSB	0.825174825174825	0.000951363	metabolite	gene	/	2-keto-D-gluconic acid
meta_159	TLCD1	-0.825175	0.000951363	metabolite	gene	/	2-keto-D-gluconic acid
meta_159	TTC9B	-0.811189	0.00136331	metabolite	gene	/	2-keto-D-gluconic acid
meta_159	ZNF521	-0.839161	0.000642826	metabolite	gene	/	2-keto-D-gluconic acid
meta_142	A0A452G885	0.888111888111888	0.000114134	metabolite	protein	KRT4	2-Methyl-1-Pyrroline
meta_142	A0A452E969	0.881118881118881	0.000152674	metabolite	protein	/	2-Methyl-1-Pyrroline
meta_142	AGPAT5	-0.895105	8.37E-05	metabolite	gene	/	2-Methyl-1-Pyrroline
meta_142	AZGP1	-0.902098	6.00E-05	metabolite	gene	/	2-Methyl-1-Pyrroline
meta_142	BCHE	-0.804196	0.00161477	metabolite	gene	/	2-Methyl-1-Pyrroline
meta_142	C1QTNF2	-0.804196	0.00161477	metabolite	gene	/	2-Methyl-1-Pyrroline
meta_142	CA6	0.902097902097902	6.00E-05	metabolite	gene	/	2-Methyl-1-Pyrroline
meta_142	CD200	-0.804196	0.00161477	metabolite	gene	/	2-Methyl-1-Pyrroline
meta_142	CERS5	-0.811189	0.00136331	metabolite	gene	/	2-Methyl-1-Pyrroline
meta_142	CIDEA	-0.825175	0.000951363	metabolite	gene	/	2-Methyl-1-Pyrroline
meta_142	CRAT	-0.881119	0.000152674	metabolite	gene	/	2-Methyl-1-Pyrroline
meta_142	ECHDC1	-0.895105	8.37E-05	metabolite	gene	/	2-Methyl-1-Pyrroline
meta_142	ECHS1	-0.881119	0.000152674	metabolite	gene	/	2-Methyl-1-Pyrroline
meta_142	ELOVL7	-0.825175	0.000951363	metabolite	gene	/	2-Methyl-1-Pyrroline
meta_142	EMILIN1	-0.804196	0.00161477	metabolite	gene	/	2-Methyl-1-Pyrroline
meta_142	EMX2	-0.86014	0.000331668	metabolite	gene	/	2-Methyl-1-Pyrroline
meta_142	ENPP3	-0.811189	0.00136331	metabolite	gene	/	2-Methyl-1-Pyrroline
meta_142	FAAH	-0.832168	0.000785442	metabolite	gene	/	2-Methyl-1-Pyrroline
meta_142	FAH	-0.811189	0.00136331	metabolite	gene	/	2-Methyl-1-Pyrroline
meta_142	FBLN7	-0.853147	0.000418118	metabolite	gene	/	2-Methyl-1-Pyrroline
meta_142	FGF22	0.839160839160839	0.000642826	metabolite	gene	/	2-Methyl-1-Pyrroline
meta_142	FGFBP1	-0.804196	0.00161477	metabolite	gene	/	2-Methyl-1-Pyrroline
meta_142	GRAMD3	-0.867133	0.000259812	metabolite	gene	/	2-Methyl-1-Pyrroline
meta_142	IRX1	-0.825175	0.000951363	metabolite	gene	/	2-Methyl-1-Pyrroline
meta_142	ITGBL1	-0.804196	0.00161477	metabolite	gene	/	2-Methyl-1-Pyrroline
meta_142	LOC102172190	-0.811189	0.00136331	metabolite	gene	/	2-Methyl-1-Pyrroline
meta_142	LOC102179183	-0.86014	0.000331668	metabolite	gene	/	2-Methyl-1-Pyrroline
meta_142	LOC102180879	-0.811189	0.00136331	metabolite	gene	/	2-Methyl-1-Pyrroline
meta_142	LOC102183851	-0.853147	0.000418118	metabolite	gene	/	2-Methyl-1-Pyrroline
meta_142	LOC102184551	-0.86014	0.000331668	metabolite	gene	/	2-Methyl-1-Pyrroline
meta_142	MBOAT2	-0.804196	0.00161477	metabolite	gene	/	2-Methyl-1-Pyrroline
meta_142	MGLL	-0.811189	0.00136331	metabolite	gene	/	2-Methyl-1-Pyrroline
meta_142	MTFR2	0.853146853146853	0.000418118	metabolite	gene	/	2-Methyl-1-Pyrroline
meta_142	PLA2R1	-0.825175	0.000951363	metabolite	gene	/	2-Methyl-1-Pyrroline
meta_142	PLIN2	-0.874126	0.000200713	metabolite	gene	/	2-Methyl-1-Pyrroline
meta_142	POLE2	0.825174825174825	0.000951363	metabolite	gene	/	2-Methyl-1-Pyrroline
meta_142	RNF125	-0.881119	0.000152674	metabolite	gene	/	2-Methyl-1-Pyrroline
meta_142	SECISBP2L	-0.909091	4.19E-05	metabolite	gene	/	2-Methyl-1-Pyrroline
meta_142	SLC25A20	-0.832168	0.000785442	metabolite	gene	/	2-Methyl-1-Pyrroline
meta_142	SOAT1	-0.811189	0.00136331	metabolite	gene	/	2-Methyl-1-Pyrroline
meta_142	SPTSSB	0.818181818181818	0.0011431	metabolite	gene	/	2-Methyl-1-Pyrroline
meta_142	SYN2	-0.832168	0.000785442	metabolite	gene	/	2-Methyl-1-Pyrroline
meta_142	TBC1D16	-0.874126	0.000200713	metabolite	gene	/	2-Methyl-1-Pyrroline
meta_142	TEKT2	-0.839161	0.000642826	metabolite	gene	/	2-Methyl-1-Pyrroline
meta_142	TLCD2	-0.818182	0.0011431	metabolite	gene	/	2-Methyl-1-Pyrroline
meta_142	WISP2	-0.839161	0.000642826	metabolite	gene	/	2-Methyl-1-Pyrroline
meta_180	A0A452FKG1	0.86013986013986	0.000331668	metabolite	protein	F13B	3-Carboxypropyltrimethylammonium
meta_180	AADACL3	-0.853147	0.000418118	metabolite	gene	/	3-Carboxypropyltrimethylammonium
meta_180	ACSBG1	-0.825175	0.000951363	metabolite	gene	/	3-Carboxypropyltrimethylammonium
meta_180	AGPAT5	-0.811189	0.00136331	metabolite	gene	/	3-Carboxypropyltrimethylammonium
meta_180	ALDH3A2	-0.902098	6.00E-05	metabolite	gene	/	3-Carboxypropyltrimethylammonium
meta_180	ANAPC2	-0.832168	0.000785442	metabolite	gene	/	3-Carboxypropyltrimethylammonium
meta_180	AZGP1	-0.895105	8.37E-05	metabolite	gene	/	3-Carboxypropyltrimethylammonium
meta_180	BCHE	-0.86014	0.000331668	metabolite	gene	/	3-Carboxypropyltrimethylammonium
meta_180	BEX4	-0.874126	0.000200713	metabolite	gene	/	3-Carboxypropyltrimethylammonium
meta_180	BHLHE41	-0.86014	0.000331668	metabolite	gene	/	3-Carboxypropyltrimethylammonium
meta_180	CA6	0.846153846153846	0.000521134	metabolite	gene	/	3-Carboxypropyltrimethylammonium
meta_180	CD200	-0.825175	0.000951363	metabolite	gene	/	3-Carboxypropyltrimethylammonium
meta_180	CES4A	-0.86014	0.000331668	metabolite	gene	/	3-Carboxypropyltrimethylammonium
meta_180	CIDEA	-0.895105	8.37E-05	metabolite	gene	/	3-Carboxypropyltrimethylammonium
meta_180	CRAT	-0.916084	2.84E-05	metabolite	gene	/	3-Carboxypropyltrimethylammonium
meta_180	ECHDC1	-0.86014	0.000331668	metabolite	gene	/	3-Carboxypropyltrimethylammonium
meta_180	ECHS1	-0.93007	1.17E-05	metabolite	gene	/	3-Carboxypropyltrimethylammonium
meta_180	ELOVL7	-0.902098	6.00E-05	metabolite	gene	/	3-Carboxypropyltrimethylammonium
meta_180	EMX2	-0.853147	0.000418118	metabolite	gene	/	3-Carboxypropyltrimethylammonium
meta_180	FAH	-0.902098	6.00E-05	metabolite	gene	/	3-Carboxypropyltrimethylammonium
meta_180	FAR2	-0.832168	0.000785442	metabolite	gene	/	3-Carboxypropyltrimethylammonium
meta_180	FGFBP1	-0.853147	0.000418118	metabolite	gene	/	3-Carboxypropyltrimethylammonium
meta_180	FITM2	-0.909091	4.19E-05	metabolite	gene	/	3-Carboxypropyltrimethylammonium
meta_180	GINS3	0.867132867132867	0.000259812	metabolite	gene	/	3-Carboxypropyltrimethylammonium
meta_180	GRAMD3	-0.853147	0.000418118	metabolite	gene	/	3-Carboxypropyltrimethylammonium
meta_180	IRX1	-0.839161	0.000642826	metabolite	gene	/	3-Carboxypropyltrimethylammonium
meta_180	ITGBL1	-0.846154	0.000521134	metabolite	gene	/	3-Carboxypropyltrimethylammonium
meta_180	KRT79	-0.839161	0.000642826	metabolite	gene	/	3-Carboxypropyltrimethylammonium
meta_180	LOC102172140	-0.895105	8.37E-05	metabolite	gene	/	3-Carboxypropyltrimethylammonium
meta_180	LOC102172190	-0.853147	0.000418118	metabolite	gene	/	3-Carboxypropyltrimethylammonium
meta_180	LOC102179183	-0.867133	0.000259812	metabolite	gene	/	3-Carboxypropyltrimethylammonium
meta_180	LOC102180879	-0.818182	0.0011431	metabolite	gene	/	3-Carboxypropyltrimethylammonium
meta_180	LOC102183851	-0.825175	0.000951363	metabolite	gene	/	3-Carboxypropyltrimethylammonium
meta_180	LOC102184551	-0.804196	0.00161477	metabolite	gene	/	3-Carboxypropyltrimethylammonium
meta_180	LOC102187597	-0.846154	0.000521134	metabolite	gene	/	3-Carboxypropyltrimethylammonium
meta_180	LOC102188051	-0.818182	0.0011431	metabolite	gene	/	3-Carboxypropyltrimethylammonium
meta_180	LOC102190250	-0.853147	0.000418118	metabolite	gene	/	3-Carboxypropyltrimethylammonium
meta_180	LOC108633223	-0.881119	0.000152674	metabolite	gene	/	3-Carboxypropyltrimethylammonium
meta_180	LOC108633884	-0.825175	0.000951363	metabolite	gene	/	3-Carboxypropyltrimethylammonium
meta_180	MBOAT2	-0.86014	0.000331668	metabolite	gene	/	3-Carboxypropyltrimethylammonium
meta_180	MBOAT7	-0.818182	0.0011431	metabolite	gene	/	3-Carboxypropyltrimethylammonium
meta_180	MGLL	-0.86014	0.000331668	metabolite	gene	/	3-Carboxypropyltrimethylammonium
meta_180	MPZ	-0.804196	0.00161477	metabolite	gene	/	3-Carboxypropyltrimethylammonium
meta_180	MRAS	-0.846154	0.000521134	metabolite	gene	/	3-Carboxypropyltrimethylammonium
meta_180	MT3	0.818181818181818	0.0011431	metabolite	gene	/	3-Carboxypropyltrimethylammonium
meta_180	NIP7	0.895104895104895	8.37E-05	metabolite	gene	/	3-Carboxypropyltrimethylammonium
meta_180	PGRMC2	-0.839161	0.000642826	metabolite	gene	/	3-Carboxypropyltrimethylammonium
meta_180	PLIN2	-0.846154	0.000521134	metabolite	gene	/	3-Carboxypropyltrimethylammonium
meta_180	PNPLA5	-0.881119	0.000152674	metabolite	gene	/	3-Carboxypropyltrimethylammonium
meta_180	POLE2	0.923076923076923	1.86E-05	metabolite	gene	/	3-Carboxypropyltrimethylammonium
meta_180	RMDN3	-0.909091	4.19E-05	metabolite	gene	/	3-Carboxypropyltrimethylammonium
meta_180	RNF125	-0.972028	1.29E-07	metabolite	gene	/	3-Carboxypropyltrimethylammonium
meta_180	SECISBP2L	-0.923077	1.86E-05	metabolite	gene	/	3-Carboxypropyltrimethylammonium
meta_180	SERPINE2	-0.839161	0.000642826	metabolite	gene	/	3-Carboxypropyltrimethylammonium
meta_180	SLC25A20	-0.825175	0.000951363	metabolite	gene	/	3-Carboxypropyltrimethylammonium
meta_180	SNIP1	-0.811189	0.00136331	metabolite	gene	/	3-Carboxypropyltrimethylammonium
meta_180	SPTSSB	0.867132867132867	0.000259812	metabolite	gene	/	3-Carboxypropyltrimethylammonium
meta_180	TEKT2	-0.811189	0.00136331	metabolite	gene	/	3-Carboxypropyltrimethylammonium
meta_180	TLCD1	-0.874126	0.000200713	metabolite	gene	/	3-Carboxypropyltrimethylammonium
meta_180	TLCD2	-0.846154	0.000521134	metabolite	gene	/	3-Carboxypropyltrimethylammonium
meta_180	VIMP	-0.818182	0.0011431	metabolite	gene	/	3-Carboxypropyltrimethylammonium
meta_180	WISP2	-0.804196	0.00161477	metabolite	gene	/	3-Carboxypropyltrimethylammonium
meta_182	A0A452G885	0.853146853146853	0.000418118	metabolite	protein	KRT4	3-Deoxyguanosine
meta_182	A0A452G5B2	-0.818182	0.0011431	metabolite	protein	PECR	3-Deoxyguanosine
meta_182	ACACA	-0.811189	0.00136331	metabolite	gene	/	3-Deoxyguanosine
meta_182	AGPAT5	-0.825175	0.000951363	metabolite	gene	/	3-Deoxyguanosine
meta_182	APLNR	-0.825175	0.000951363	metabolite	gene	/	3-Deoxyguanosine
meta_182	AURKB	0.867132867132867	0.000259812	metabolite	gene	/	3-Deoxyguanosine
meta_182	BHLHE41	-0.832168	0.000785442	metabolite	gene	/	3-Deoxyguanosine
meta_182	C1QTNF2	-0.916084	2.84E-05	metabolite	gene	/	3-Deoxyguanosine
meta_182	CA6	0.916083916083916	2.84E-05	metabolite	gene	/	3-Deoxyguanosine
meta_182	CACNA2D3	0.888111888111888	0.000114134	metabolite	gene	/	3-Deoxyguanosine
meta_182	CHEK2	0.86013986013986	0.000331668	metabolite	gene	/	3-Deoxyguanosine
meta_182	CLASRP	-0.839161	0.000642826	metabolite	gene	/	3-Deoxyguanosine
meta_182	EMX2	-0.874126	0.000200713	metabolite	gene	/	3-Deoxyguanosine
meta_182	ENPP3	-0.853147	0.000418118	metabolite	gene	/	3-Deoxyguanosine
meta_182	FAT4	-0.804196	0.00161477	metabolite	gene	/	3-Deoxyguanosine
meta_182	FITM2	-0.804196	0.00161477	metabolite	gene	/	3-Deoxyguanosine
meta_182	ITGBL1	-0.811189	0.00136331	metabolite	gene	/	3-Deoxyguanosine
meta_182	LOC102173761	0.811188811188811	0.00136331	metabolite	gene	/	3-Deoxyguanosine
meta_182	LOC102173866	-0.825175	0.000951363	metabolite	gene	/	3-Deoxyguanosine
meta_182	LOC102176457	0.832167832167832	0.000785442	metabolite	gene	/	3-Deoxyguanosine
meta_182	LOC102179183	-0.846154	0.000521134	metabolite	gene	/	3-Deoxyguanosine
meta_182	LOC102181374	0.811188811188811	0.00136331	metabolite	gene	/	3-Deoxyguanosine
meta_182	LOC102184551	-0.811189	0.00136331	metabolite	gene	/	3-Deoxyguanosine
meta_182	LOC102185049	0.811188811188811	0.00136331	metabolite	gene	/	3-Deoxyguanosine
meta_182	LOC102185323	0.804195804195804	0.00161477	metabolite	gene	/	3-Deoxyguanosine
meta_182	LOC108636735	0.86013986013986	0.000331668	metabolite	gene	/	3-Deoxyguanosine
meta_182	LOC108637764	0.853146853146853	0.000418118	metabolite	gene	/	3-Deoxyguanosine
meta_182	METTL3	0.874125874125874	0.000200713	metabolite	gene	/	3-Deoxyguanosine
meta_182	OGN	-0.867133	0.000259812	metabolite	gene	/	3-Deoxyguanosine
meta_182	PLA2R1	-0.944056	3.93E-06	metabolite	gene	/	3-Deoxyguanosine
meta_182	PRRX1	-0.818182	0.0011431	metabolite	gene	/	3-Deoxyguanosine
meta_182	RNF125	-0.825175	0.000951363	metabolite	gene	/	3-Deoxyguanosine
meta_182	SERPINE2	-0.818182	0.0011431	metabolite	gene	/	3-Deoxyguanosine
meta_182	SFXN5	-0.86014	0.000331668	metabolite	gene	/	3-Deoxyguanosine
meta_186	APLNR	-0.874126	0.000200713	metabolite	gene	/	3-Hydroxy-3-Methylpentane-1,5-Dioic Acid
meta_186	CA6	0.832167832167832	0.000785442	metabolite	gene	/	3-Hydroxy-3-Methylpentane-1,5-Dioic Acid
meta_186	CD248	-0.832168	0.000785442	metabolite	gene	/	3-Hydroxy-3-Methylpentane-1,5-Dioic Acid
meta_186	EMX2	-0.818182	0.0011431	metabolite	gene	/	3-Hydroxy-3-Methylpentane-1,5-Dioic Acid
meta_186	LOC102172190	-0.818182	0.0011431	metabolite	gene	/	3-Hydroxy-3-Methylpentane-1,5-Dioic Acid
meta_186	LOC102184551	-0.832168	0.000785442	metabolite	gene	/	3-Hydroxy-3-Methylpentane-1,5-Dioic Acid
meta_186	LOC102185323	0.867132867132867	0.000259812	metabolite	gene	/	3-Hydroxy-3-Methylpentane-1,5-Dioic Acid
meta_186	ZHX3	-0.916084	2.84E-05	metabolite	gene	/	3-Hydroxy-3-Methylpentane-1,5-Dioic Acid
meta_199	A0A452EQG3	-0.86014	0.000331668	metabolite	protein	LOC102188300	3-Methylcrotonyl Glycine
meta_199	ACACA	-0.916084	2.84E-05	metabolite	gene	/	3-Methylcrotonyl Glycine
meta_199	ACER1	-0.832168	0.000785442	metabolite	gene	/	3-Methylcrotonyl Glycine
meta_199	ADGRL1	-0.86014	0.000331668	metabolite	gene	/	3-Methylcrotonyl Glycine
meta_199	AGPAT5	-0.811189	0.00136331	metabolite	gene	/	3-Methylcrotonyl Glycine
meta_199	APLNR	-0.825175	0.000951363	metabolite	gene	/	3-Methylcrotonyl Glycine
meta_199	AQP3	0.811188811188811	0.00136331	metabolite	gene	/	3-Methylcrotonyl Glycine
meta_199	AURKB	0.86013986013986	0.000331668	metabolite	gene	/	3-Methylcrotonyl Glycine
meta_199	AWAT1	-0.888112	0.000114134	metabolite	gene	/	3-Methylcrotonyl Glycine
meta_199	BEX4	-0.804196	0.00161477	metabolite	gene	/	3-Methylcrotonyl Glycine
meta_199	BHLHE41	-0.895105	8.37E-05	metabolite	gene	/	3-Methylcrotonyl Glycine
meta_199	C1QTNF2	-0.853147	0.000418118	metabolite	gene	/	3-Methylcrotonyl Glycine
meta_199	CD248	-0.818182	0.0011431	metabolite	gene	/	3-Methylcrotonyl Glycine
meta_199	CHEK2	0.881118881118881	0.000152674	metabolite	gene	/	3-Methylcrotonyl Glycine
meta_199	CLASRP	-0.86014	0.000331668	metabolite	gene	/	3-Methylcrotonyl Glycine
meta_199	EI24	-0.804196	0.00161477	metabolite	gene	/	3-Methylcrotonyl Glycine
meta_199	ELOVL3	-0.839161	0.000642826	metabolite	gene	/	3-Methylcrotonyl Glycine
meta_199	ELOVL4	-0.888112	0.000114134	metabolite	gene	/	3-Methylcrotonyl Glycine
meta_199	FA2H	-0.888112	0.000114134	metabolite	gene	/	3-Methylcrotonyl Glycine
meta_199	FAAH	-0.853147	0.000418118	metabolite	gene	/	3-Methylcrotonyl Glycine
meta_199	FASN	-0.888112	0.000114134	metabolite	gene	/	3-Methylcrotonyl Glycine
meta_199	FBLN7	-0.846154	0.000521134	metabolite	gene	/	3-Methylcrotonyl Glycine
meta_199	FNDC4	-0.867133	0.000259812	metabolite	gene	/	3-Methylcrotonyl Glycine
meta_199	GPD1	-0.888112	0.000114134	metabolite	gene	/	3-Methylcrotonyl Glycine
meta_199	HMGCR	-0.909091	4.19E-05	metabolite	gene	/	3-Methylcrotonyl Glycine
meta_199	IRX1	-0.881119	0.000152674	metabolite	gene	/	3-Methylcrotonyl Glycine
meta_199	ITGA7	-0.846154	0.000521134	metabolite	gene	/	3-Methylcrotonyl Glycine
meta_199	KANK4	-0.846154	0.000521134	metabolite	gene	/	3-Methylcrotonyl Glycine
meta_199	KRT38	0.811188811188811	0.00136331	metabolite	gene	/	3-Methylcrotonyl Glycine
meta_199	KRT79	-0.839161	0.000642826	metabolite	gene	/	3-Methylcrotonyl Glycine
meta_199	KRTDAP	-0.832168	0.000785442	metabolite	gene	/	3-Methylcrotonyl Glycine
meta_199	LOC102172190	-0.846154	0.000521134	metabolite	gene	/	3-Methylcrotonyl Glycine
meta_199	LOC102173866	-0.888112	0.000114134	metabolite	gene	/	3-Methylcrotonyl Glycine
meta_199	LOC102179183	-0.86014	0.000331668	metabolite	gene	/	3-Methylcrotonyl Glycine
meta_199	LOC102185323	0.853146853146853	0.000418118	metabolite	gene	/	3-Methylcrotonyl Glycine
meta_199	LOC102186976	-0.818182	0.0011431	metabolite	gene	/	3-Methylcrotonyl Glycine
meta_199	LOC102187597	-0.874126	0.000200713	metabolite	gene	/	3-Methylcrotonyl Glycine
meta_199	LOC102188051	-0.818182	0.0011431	metabolite	gene	/	3-Methylcrotonyl Glycine
meta_199	LOC102190037	-0.818182	0.0011431	metabolite	gene	/	3-Methylcrotonyl Glycine
meta_199	LOC102190840	-0.825175	0.000951363	metabolite	gene	/	3-Methylcrotonyl Glycine
meta_199	LOC108633262	0.832167832167832	0.000785442	metabolite	gene	/	3-Methylcrotonyl Glycine
meta_199	LOC108633884	-0.804196	0.00161477	metabolite	gene	/	3-Methylcrotonyl Glycine
meta_199	MARC2	-0.811189	0.00136331	metabolite	gene	/	3-Methylcrotonyl Glycine
meta_199	MEOX1	-0.804196	0.00161477	metabolite	gene	/	3-Methylcrotonyl Glycine
meta_199	NRG4	-0.881119	0.000152674	metabolite	gene	/	3-Methylcrotonyl Glycine
meta_199	PBX1	-0.958042	9.54E-07	metabolite	gene	/	3-Methylcrotonyl Glycine
meta_199	PITX3	-0.818182	0.0011431	metabolite	gene	/	3-Methylcrotonyl Glycine
meta_199	PPP1R12B	-0.832168	0.000785442	metabolite	gene	/	3-Methylcrotonyl Glycine
meta_199	PROCA1	-0.853147	0.000418118	metabolite	gene	/	3-Methylcrotonyl Glycine
meta_199	PRRX1	-0.937063	6.99E-06	metabolite	gene	/	3-Methylcrotonyl Glycine
meta_199	RMDN3	-0.804196	0.00161477	metabolite	gene	/	3-Methylcrotonyl Glycine
meta_199	SERPINE2	-0.86014	0.000331668	metabolite	gene	/	3-Methylcrotonyl Glycine
meta_199	SFXN5	-0.902098	6.00E-05	metabolite	gene	/	3-Methylcrotonyl Glycine
meta_199	SLC12A3	-0.853147	0.000418118	metabolite	gene	/	3-Methylcrotonyl Glycine
meta_199	SLC25A20	-0.804196	0.00161477	metabolite	gene	/	3-Methylcrotonyl Glycine
meta_199	SOAT1	-0.853147	0.000418118	metabolite	gene	/	3-Methylcrotonyl Glycine
meta_199	SPOCK2	-0.839161	0.000642826	metabolite	gene	/	3-Methylcrotonyl Glycine
meta_199	SPTSSB	0.825174825174825	0.000951363	metabolite	gene	/	3-Methylcrotonyl Glycine
meta_199	THRSP	-0.818182	0.0011431	metabolite	gene	/	3-Methylcrotonyl Glycine
meta_199	TLCD2	-0.839161	0.000642826	metabolite	gene	/	3-Methylcrotonyl Glycine
meta_199	ZHX3	-0.874126	0.000200713	metabolite	gene	/	3-Methylcrotonyl Glycine
meta_199	ZNF521	-0.853147	0.000418118	metabolite	gene	/	3-Methylcrotonyl Glycine
meta_200	A0A452DNY1	-0.811516	0.00135232	metabolite	protein	ECHDC1	3-Methylcrotonyl-Glycine
meta_200	A0A452G837	-0.836431	0.000695873	metabolite	protein	PTGR1	3-Methylcrotonyl-Glycine
meta_200	AADACL3	-0.89338	9.05E-05	metabolite	gene	/	3-Methylcrotonyl-Glycine
meta_200	ACER1	-0.804398	0.00160704	metabolite	gene	/	3-Methylcrotonyl-Glycine
meta_200	ACSL5	-0.800839	0.00174744	metabolite	gene	/	3-Methylcrotonyl-Glycine
meta_200	ADIG	-0.886261	0.000123491	metabolite	gene	/	3-Methylcrotonyl-Glycine
meta_200	AGPAT5	-0.818635	0.00112985	metabolite	gene	/	3-Methylcrotonyl-Glycine
meta_200	ALDH3A2	-0.815076	0.00123724	metabolite	gene	/	3-Methylcrotonyl-Glycine
meta_200	ANAPC2	-0.868465	0.000247625	metabolite	gene	/	3-Methylcrotonyl-Glycine
meta_200	AQP3	0.83287207260663	0.000770065	metabolite	gene	/	3-Methylcrotonyl-Glycine
meta_200	AWAT1	-0.822194	0.00102978	metabolite	gene	/	3-Methylcrotonyl-Glycine
meta_200	AZGP1	-0.807957	0.00147547	metabolite	gene	/	3-Methylcrotonyl-Glycine
meta_200	BCHE	-0.84355	0.000564148	metabolite	gene	/	3-Methylcrotonyl-Glycine
meta_200	BEX4	-0.975243	7.03E-08	metabolite	gene	/	3-Methylcrotonyl-Glycine
meta_200	BHLHE41	-0.854228	0.000403724	metabolite	gene	/	3-Methylcrotonyl-Glycine
meta_200	BOK	-0.839991	0.000627337	metabolite	gene	/	3-Methylcrotonyl-Glycine
meta_200	C1QTNF2	-0.807957	0.00147547	metabolite	gene	/	3-Methylcrotonyl-Glycine
meta_200	CCDC88A	-0.907617	4.53E-05	metabolite	gene	/	3-Methylcrotonyl-Glycine
meta_200	CD248	-0.868465	0.000247625	metabolite	gene	/	3-Methylcrotonyl-Glycine
meta_200	CERS5	-0.836431	0.000695873	metabolite	gene	/	3-Methylcrotonyl-Glycine
meta_200	CES4A	-0.889821	0.000105995	metabolite	gene	/	3-Methylcrotonyl-Glycine
meta_200	CIDEA	-0.839991	0.000627337	metabolite	gene	/	3-Methylcrotonyl-Glycine
meta_200	CPEB1	-0.829313	0.000850228	metabolite	gene	/	3-Methylcrotonyl-Glycine
meta_200	CRAT	-0.921854	2.01E-05	metabolite	gene	/	3-Methylcrotonyl-Glycine
meta_200	DGAT2L6	-0.839991	0.000627337	metabolite	gene	/	3-Methylcrotonyl-Glycine
meta_200	ECHS1	-0.875583	0.000189842	metabolite	gene	/	3-Methylcrotonyl-Glycine
meta_200	EI24	-0.882702	0.00014317	metabolite	gene	/	3-Methylcrotonyl-Glycine
meta_200	ELOVL3	-0.807957	0.00147547	metabolite	gene	/	3-Methylcrotonyl-Glycine
meta_200	ELOVL4	-0.818635	0.00112985	metabolite	gene	/	3-Methylcrotonyl-Glycine
meta_200	ELOVL7	-0.829313	0.000850228	metabolite	gene	/	3-Methylcrotonyl-Glycine
meta_200	FA2H	-0.804398	0.00160704	metabolite	gene	/	3-Methylcrotonyl-Glycine
meta_200	FAAH	-0.918295	2.50E-05	metabolite	gene	/	3-Methylcrotonyl-Glycine
meta_200	FAH	-0.886261	0.000123491	metabolite	gene	/	3-Methylcrotonyl-Glycine
meta_200	FAR2	-0.861346	0.000318283	metabolite	gene	/	3-Methylcrotonyl-Glycine
meta_200	FASN	-0.818635	0.00112985	metabolite	gene	/	3-Methylcrotonyl-Glycine
meta_200	FGFBP1	-0.886261	0.000123491	metabolite	gene	/	3-Methylcrotonyl-Glycine
meta_200	FITM2	-0.854228	0.000403724	metabolite	gene	/	3-Methylcrotonyl-Glycine
meta_200	GINS3	0.811516378437229	0.00135232	metabolite	gene	/	3-Methylcrotonyl-Glycine
meta_200	IER5L	-0.811516	0.00135232	metabolite	gene	/	3-Methylcrotonyl-Glycine
meta_200	IFNAR2	-0.854228	0.000403724	metabolite	gene	/	3-Methylcrotonyl-Glycine
meta_200	IRX1	-0.932532	9.82E-06	metabolite	gene	/	3-Methylcrotonyl-Glycine
meta_200	KANK4	-0.889821	0.000105995	metabolite	gene	/	3-Methylcrotonyl-Glycine
meta_200	KRT79	-0.918295	2.50E-05	metabolite	gene	/	3-Methylcrotonyl-Glycine
meta_200	KRTDAP	-0.804398	0.00160704	metabolite	gene	/	3-Methylcrotonyl-Glycine
meta_200	LOC100861181	0.800838531352529	0.00174744	metabolite	gene	/	3-Methylcrotonyl-Glycine
meta_200	LOC102171745	-0.875583	0.000189842	metabolite	gene	/	3-Methylcrotonyl-Glycine
meta_200	LOC102172140	-0.89338	9.05E-05	metabolite	gene	/	3-Methylcrotonyl-Glycine
meta_200	LOC102172190	-0.868465	0.000247625	metabolite	gene	/	3-Methylcrotonyl-Glycine
meta_200	LOC102176161	0.850668484414464	0.000452626	metabolite	gene	/	3-Methylcrotonyl-Glycine
meta_200	LOC102179090	-0.807957	0.00147547	metabolite	gene	/	3-Methylcrotonyl-Glycine
meta_200	LOC102179183	-0.847109	0.000506007	metabolite	gene	/	3-Methylcrotonyl-Glycine
meta_200	LOC102180879	-0.825754	0.000936688	metabolite	gene	/	3-Methylcrotonyl-Glycine
meta_200	LOC102186976	-0.868465	0.000247625	metabolite	gene	/	3-Methylcrotonyl-Glycine
meta_200	LOC102187597	-0.896939	7.68E-05	metabolite	gene	/	3-Methylcrotonyl-Glycine
meta_200	LOC102188051	-0.914736	3.07E-05	metabolite	gene	/	3-Methylcrotonyl-Glycine
meta_200	LOC102188472	-0.829313	0.000850228	metabolite	gene	/	3-Methylcrotonyl-Glycine
meta_200	LOC102190037	-0.829313	0.000850228	metabolite	gene	/	3-Methylcrotonyl-Glycine
meta_200	LOC102190250	-0.864906	0.000281229	metabolite	gene	/	3-Methylcrotonyl-Glycine
meta_200	LOC102190572	-0.839991	0.000627337	metabolite	gene	/	3-Methylcrotonyl-Glycine
meta_200	LOC102190840	-0.868465	0.000247625	metabolite	gene	/	3-Methylcrotonyl-Glycine
meta_200	LOC108633223	-0.904058	5.44E-05	metabolite	gene	/	3-Methylcrotonyl-Glycine
meta_200	LOC108633262	0.825753507883496	0.000936688	metabolite	gene	/	3-Methylcrotonyl-Glycine
meta_200	LOC108633884	-0.975243	7.03E-08	metabolite	gene	/	3-Methylcrotonyl-Glycine
meta_200	MARC2	-0.804398	0.00160704	metabolite	gene	/	3-Methylcrotonyl-Glycine
meta_200	MBOAT2	-0.854228	0.000403724	metabolite	gene	/	3-Methylcrotonyl-Glycine
meta_200	MBOAT7	-0.936091	7.54E-06	metabolite	gene	/	3-Methylcrotonyl-Glycine
meta_200	MGLL	-0.864906	0.000281229	metabolite	gene	/	3-Methylcrotonyl-Glycine
meta_200	MRAS	-0.939651	5.69E-06	metabolite	gene	/	3-Methylcrotonyl-Glycine
meta_200	MT3	0.854227766776031	0.000403724	metabolite	gene	/	3-Methylcrotonyl-Glycine
meta_200	MYH7B	-0.836431	0.000695873	metabolite	gene	/	3-Methylcrotonyl-Glycine
meta_200	NIP7	0.875583460945431	0.000189842	metabolite	gene	/	3-Methylcrotonyl-Glycine
meta_200	NR1D1	-0.889821	0.000105995	metabolite	gene	/	3-Methylcrotonyl-Glycine
meta_200	NR1H3	-0.904058	5.44E-05	metabolite	gene	/	3-Methylcrotonyl-Glycine
meta_200	PBX1	-0.839991	0.000627337	metabolite	gene	/	3-Methylcrotonyl-Glycine
meta_200	PCK2	-0.804398	0.00160704	metabolite	gene	/	3-Methylcrotonyl-Glycine
meta_200	PEX3	-0.857787	0.00035903	metabolite	gene	/	3-Methylcrotonyl-Glycine
meta_200	PGRMC2	-0.854228	0.000403724	metabolite	gene	/	3-Methylcrotonyl-Glycine
meta_200	PITX3	-0.836431	0.000695873	metabolite	gene	/	3-Methylcrotonyl-Glycine
meta_200	PLIN2	-0.818635	0.00112985	metabolite	gene	/	3-Methylcrotonyl-Glycine
meta_200	PLOD3	-0.807957	0.00147547	metabolite	gene	/	3-Methylcrotonyl-Glycine
meta_200	PNPLA5	-0.861346	0.000318283	metabolite	gene	/	3-Methylcrotonyl-Glycine
meta_200	POLE2	0.896939155114832	7.68E-05	metabolite	gene	/	3-Methylcrotonyl-Glycine
meta_200	PPP1R12B	-0.839991	0.000627337	metabolite	gene	/	3-Methylcrotonyl-Glycine
meta_200	PROCA1	-0.918295	2.50E-05	metabolite	gene	/	3-Methylcrotonyl-Glycine
meta_200	PTP4A3	-0.839991	0.000627337	metabolite	gene	/	3-Methylcrotonyl-Glycine
meta_200	RMDN3	-0.889821	0.000105995	metabolite	gene	/	3-Methylcrotonyl-Glycine
meta_200	RNF125	-0.889821	0.000105995	metabolite	gene	/	3-Methylcrotonyl-Glycine
meta_200	SECISBP2L	-0.807957	0.00147547	metabolite	gene	/	3-Methylcrotonyl-Glycine
meta_200	SERPINE2	-0.879143	0.000165221	metabolite	gene	/	3-Methylcrotonyl-Glycine
meta_200	SLC12A3	-0.850668	0.000452626	metabolite	gene	/	3-Methylcrotonyl-Glycine
meta_200	SLC25A20	-0.804398	0.00160704	metabolite	gene	/	3-Methylcrotonyl-Glycine
meta_200	SOAT1	-0.854228	0.000403724	metabolite	gene	/	3-Methylcrotonyl-Glycine
meta_200	SPTSSB	0.896939155114832	7.68E-05	metabolite	gene	/	3-Methylcrotonyl-Glycine
meta_200	TBC1D16	-0.822194	0.00102978	metabolite	gene	/	3-Methylcrotonyl-Glycine
meta_200	TGFBR3	-0.825754	0.000936688	metabolite	gene	/	3-Methylcrotonyl-Glycine
meta_200	TLCD1	-0.868465	0.000247625	metabolite	gene	/	3-Methylcrotonyl-Glycine
meta_200	TLCD2	-0.839991	0.000627337	metabolite	gene	/	3-Methylcrotonyl-Glycine
meta_200	TRMU	-0.854228	0.000403724	metabolite	gene	/	3-Methylcrotonyl-Glycine
meta_200	VIMP	-0.896939	7.68E-05	metabolite	gene	/	3-Methylcrotonyl-Glycine
meta_200	ZHX3	-0.907617	4.53E-05	metabolite	gene	/	3-Methylcrotonyl-Glycine
meta_200	ZNF521	-0.829313	0.000850228	metabolite	gene	/	3-Methylcrotonyl-Glycine
meta_200	ZNHIT1	-0.832872	0.000770065	metabolite	gene	/	3-Methylcrotonyl-Glycine
meta_201	AADACL3	-0.804196	0.00161477	metabolite	gene	/	3-N-Methyl-L-Histidine
meta_201	ADIG	-0.832168	0.000785442	metabolite	gene	/	3-N-Methyl-L-Histidine
meta_201	ADTRP	-0.818182	0.0011431	metabolite	gene	/	3-N-Methyl-L-Histidine
meta_201	AZGP1	-0.839161	0.000642826	metabolite	gene	/	3-N-Methyl-L-Histidine
meta_201	BPHL	-0.888112	0.000114134	metabolite	gene	/	3-N-Methyl-L-Histidine
meta_201	CCDC88A	-0.818182	0.0011431	metabolite	gene	/	3-N-Methyl-L-Histidine
meta_201	CERS5	-0.811189	0.00136331	metabolite	gene	/	3-N-Methyl-L-Histidine
meta_201	CRAT	-0.811189	0.00136331	metabolite	gene	/	3-N-Methyl-L-Histidine
meta_201	CUEDC1	-0.839161	0.000642826	metabolite	gene	/	3-N-Methyl-L-Histidine
meta_201	ECHDC1	-0.839161	0.000642826	metabolite	gene	/	3-N-Methyl-L-Histidine
meta_201	FBLN7	-0.888112	0.000114134	metabolite	gene	/	3-N-Methyl-L-Histidine
meta_201	FGFBP1	-0.818182	0.0011431	metabolite	gene	/	3-N-Methyl-L-Histidine
meta_201	KRT38	0.853146853146853	0.000418118	metabolite	gene	/	3-N-Methyl-L-Histidine
meta_201	LOC102171745	-0.874126	0.000200713	metabolite	gene	/	3-N-Methyl-L-Histidine
meta_201	LOC102176161	0.846153846153846	0.000521134	metabolite	gene	/	3-N-Methyl-L-Histidine
meta_201	LOC102180879	-0.874126	0.000200713	metabolite	gene	/	3-N-Methyl-L-Histidine
meta_201	LOC102180889	-0.853147	0.000418118	metabolite	gene	/	3-N-Methyl-L-Histidine
meta_201	MEOX1	-0.881119	0.000152674	metabolite	gene	/	3-N-Methyl-L-Histidine
meta_201	SYN2	-0.804196	0.00161477	metabolite	gene	/	3-N-Methyl-L-Histidine
meta_201	TBC1D16	-0.874126	0.000200713	metabolite	gene	/	3-N-Methyl-L-Histidine
meta_201	TEKT2	-0.839161	0.000642826	metabolite	gene	/	3-N-Methyl-L-Histidine
meta_201	TGM5	-0.867133	0.000259812	metabolite	gene	/	3-N-Methyl-L-Histidine
meta_166	A0A452G885	0.839160839160839	0.000642826	metabolite	protein	KRT4	3'-Sialyllactose
meta_166	A0A452E969	0.867132867132867	0.000259812	metabolite	protein	/	3'-Sialyllactose
meta_166	AGPAT5	-0.818182	0.0011431	metabolite	gene	/	3'-Sialyllactose
meta_166	ALDH3A2	-0.804196	0.00161477	metabolite	gene	/	3'-Sialyllactose
meta_166	APLNR	-0.804196	0.00161477	metabolite	gene	/	3'-Sialyllactose
meta_166	AZGP1	-0.916084	2.84E-05	metabolite	gene	/	3'-Sialyllactose
meta_166	BPHL	-0.839161	0.000642826	metabolite	gene	/	3'-Sialyllactose
meta_166	CA6	0.86013986013986	0.000331668	metabolite	gene	/	3'-Sialyllactose
meta_166	CD200	-0.818182	0.0011431	metabolite	gene	/	3'-Sialyllactose
meta_166	CIDEA	-0.881119	0.000152674	metabolite	gene	/	3'-Sialyllactose
meta_166	CRAT	-0.874126	0.000200713	metabolite	gene	/	3'-Sialyllactose
meta_166	ECHDC1	-0.881119	0.000152674	metabolite	gene	/	3'-Sialyllactose
meta_166	ECHS1	-0.832168	0.000785442	metabolite	gene	/	3'-Sialyllactose
meta_166	ELOVL7	-0.825175	0.000951363	metabolite	gene	/	3'-Sialyllactose
meta_166	EMX2	-0.867133	0.000259812	metabolite	gene	/	3'-Sialyllactose
meta_166	FAH	-0.825175	0.000951363	metabolite	gene	/	3'-Sialyllactose
meta_166	FBLN7	-0.811189	0.00136331	metabolite	gene	/	3'-Sialyllactose
meta_166	FGF22	0.839160839160839	0.000642826	metabolite	gene	/	3'-Sialyllactose
meta_166	FGFBP1	-0.818182	0.0011431	metabolite	gene	/	3'-Sialyllactose
meta_166	GRAMD3	-0.895105	8.37E-05	metabolite	gene	/	3'-Sialyllactose
meta_166	ITGBL1	-0.832168	0.000785442	metabolite	gene	/	3'-Sialyllactose
meta_166	LOC102180879	-0.832168	0.000785442	metabolite	gene	/	3'-Sialyllactose
meta_166	LOC102180889	-0.825175	0.000951363	metabolite	gene	/	3'-Sialyllactose
meta_166	LOC102183851	-0.839161	0.000642826	metabolite	gene	/	3'-Sialyllactose
meta_166	LOC102184551	-0.839161	0.000642826	metabolite	gene	/	3'-Sialyllactose
meta_166	MPZ	-0.818182	0.0011431	metabolite	gene	/	3'-Sialyllactose
meta_166	MTFR2	0.867132867132867	0.000259812	metabolite	gene	/	3'-Sialyllactose
meta_166	NIP7	0.804195804195804	0.00161477	metabolite	gene	/	3'-Sialyllactose
meta_166	PLIN2	-0.825175	0.000951363	metabolite	gene	/	3'-Sialyllactose
meta_166	PNPLA5	-0.825175	0.000951363	metabolite	gene	/	3'-Sialyllactose
meta_166	POLE2	0.825174825174825	0.000951363	metabolite	gene	/	3'-Sialyllactose
meta_166	RNF125	-0.86014	0.000331668	metabolite	gene	/	3'-Sialyllactose
meta_166	SECISBP2L	-0.881119	0.000152674	metabolite	gene	/	3'-Sialyllactose
meta_166	SPTSSB	0.804195804195804	0.00161477	metabolite	gene	/	3'-Sialyllactose
meta_166	SYN2	-0.832168	0.000785442	metabolite	gene	/	3'-Sialyllactose
meta_166	TBC1D16	-0.846154	0.000521134	metabolite	gene	/	3'-Sialyllactose
meta_166	TEKT2	-0.811189	0.00136331	metabolite	gene	/	3'-Sialyllactose
meta_166	TGM5	-0.853147	0.000418118	metabolite	gene	/	3'-Sialyllactose
meta_166	WISP2	-0.825175	0.000951363	metabolite	gene	/	3'-Sialyllactose
meta_216	A0A452FKG1	0.832167832167832	0.000785442	metabolite	protein	F13B	4-Guanidinobutyric Acid
meta_216	A0A452E969	0.818181818181818	0.0011431	metabolite	protein	/	4-Guanidinobutyric Acid
meta_216	AADACL3	-0.825175	0.000951363	metabolite	gene	/	4-Guanidinobutyric Acid
meta_216	ALDH3A2	-0.846154	0.000521134	metabolite	gene	/	4-Guanidinobutyric Acid
meta_216	ANAPC2	-0.804196	0.00161477	metabolite	gene	/	4-Guanidinobutyric Acid
meta_216	APLNR	-0.839161	0.000642826	metabolite	gene	/	4-Guanidinobutyric Acid
meta_216	AZGP1	-0.881119	0.000152674	metabolite	gene	/	4-Guanidinobutyric Acid
meta_216	BCHE	-0.846154	0.000521134	metabolite	gene	/	4-Guanidinobutyric Acid
meta_216	BEX4	-0.818182	0.0011431	metabolite	gene	/	4-Guanidinobutyric Acid
meta_216	BHLHE41	-0.839161	0.000642826	metabolite	gene	/	4-Guanidinobutyric Acid
meta_216	CA6	0.846153846153846	0.000521134	metabolite	gene	/	4-Guanidinobutyric Acid
meta_216	CD200	-0.811189	0.00136331	metabolite	gene	/	4-Guanidinobutyric Acid
meta_216	CES4A	-0.804196	0.00161477	metabolite	gene	/	4-Guanidinobutyric Acid
meta_216	CIDEA	-0.895105	8.37E-05	metabolite	gene	/	4-Guanidinobutyric Acid
meta_216	CRAT	-0.902098	6.00E-05	metabolite	gene	/	4-Guanidinobutyric Acid
meta_216	ECHDC1	-0.839161	0.000642826	metabolite	gene	/	4-Guanidinobutyric Acid
meta_216	ECHS1	-0.888112	0.000114134	metabolite	gene	/	4-Guanidinobutyric Acid
meta_216	ELOVL7	-0.86014	0.000331668	metabolite	gene	/	4-Guanidinobutyric Acid
meta_216	EMX2	-0.867133	0.000259812	metabolite	gene	/	4-Guanidinobutyric Acid
meta_216	FAH	-0.888112	0.000114134	metabolite	gene	/	4-Guanidinobutyric Acid
meta_216	FBLN7	-0.804196	0.00161477	metabolite	gene	/	4-Guanidinobutyric Acid
meta_216	FGFBP1	-0.853147	0.000418118	metabolite	gene	/	4-Guanidinobutyric Acid
meta_216	FITM2	-0.874126	0.000200713	metabolite	gene	/	4-Guanidinobutyric Acid
meta_216	GINS3	0.881118881118881	0.000152674	metabolite	gene	/	4-Guanidinobutyric Acid
meta_216	GRAMD3	-0.832168	0.000785442	metabolite	gene	/	4-Guanidinobutyric Acid
meta_216	IRX1	-0.811189	0.00136331	metabolite	gene	/	4-Guanidinobutyric Acid
meta_216	ITGBL1	-0.86014	0.000331668	metabolite	gene	/	4-Guanidinobutyric Acid
meta_216	KRT79	-0.825175	0.000951363	metabolite	gene	/	4-Guanidinobutyric Acid
meta_216	LOC102172140	-0.86014	0.000331668	metabolite	gene	/	4-Guanidinobutyric Acid
meta_216	LOC102172190	-0.832168	0.000785442	metabolite	gene	/	4-Guanidinobutyric Acid
meta_216	LOC102179183	-0.832168	0.000785442	metabolite	gene	/	4-Guanidinobutyric Acid
meta_216	LOC102184551	-0.804196	0.00161477	metabolite	gene	/	4-Guanidinobutyric Acid
meta_216	LOC102187597	-0.811189	0.00136331	metabolite	gene	/	4-Guanidinobutyric Acid
meta_216	LOC102190250	-0.818182	0.0011431	metabolite	gene	/	4-Guanidinobutyric Acid
meta_216	LOC108633223	-0.811189	0.00136331	metabolite	gene	/	4-Guanidinobutyric Acid
meta_216	MBOAT2	-0.818182	0.0011431	metabolite	gene	/	4-Guanidinobutyric Acid
meta_216	MBOAT7	-0.811189	0.00136331	metabolite	gene	/	4-Guanidinobutyric Acid
meta_216	MGLL	-0.804196	0.00161477	metabolite	gene	/	4-Guanidinobutyric Acid
meta_216	MRAS	-0.811189	0.00136331	metabolite	gene	/	4-Guanidinobutyric Acid
meta_216	MTFR2	0.86013986013986	0.000331668	metabolite	gene	/	4-Guanidinobutyric Acid
meta_216	NIP7	0.888111888111888	0.000114134	metabolite	gene	/	4-Guanidinobutyric Acid
meta_216	PLIN2	-0.811189	0.00136331	metabolite	gene	/	4-Guanidinobutyric Acid
meta_216	PNPLA5	-0.86014	0.000331668	metabolite	gene	/	4-Guanidinobutyric Acid
meta_216	POLE2	0.881118881118881	0.000152674	metabolite	gene	/	4-Guanidinobutyric Acid
meta_216	RMDN3	-0.874126	0.000200713	metabolite	gene	/	4-Guanidinobutyric Acid
meta_216	RNF125	-0.937063	6.99E-06	metabolite	gene	/	4-Guanidinobutyric Acid
meta_216	SECISBP2L	-0.888112	0.000114134	metabolite	gene	/	4-Guanidinobutyric Acid
meta_216	SERPINE2	-0.839161	0.000642826	metabolite	gene	/	4-Guanidinobutyric Acid
meta_216	SPTSSB	0.867132867132867	0.000259812	metabolite	gene	/	4-Guanidinobutyric Acid
meta_216	TBC1D16	-0.818182	0.0011431	metabolite	gene	/	4-Guanidinobutyric Acid
meta_216	TLCD1	-0.853147	0.000418118	metabolite	gene	/	4-Guanidinobutyric Acid
meta_225	AQP3	-0.866219	0.000268443	metabolite	gene	/	4-Phenylbutyric acid
meta_225	BCHE	0.823964093788679	0.000982639	metabolite	gene	/	4-Phenylbutyric acid
meta_225	LHX2	-0.859176	0.000342671	metabolite	gene	/	4-Phenylbutyric acid
meta_225	LOC102191570	-0.845091	0.000538366	metabolite	gene	/	4-Phenylbutyric acid
meta_225	SYTL2	-0.838049	0.000664043	metabolite	gene	/	4-Phenylbutyric acid
meta_234	A0A452G6A8	-0.825175	0.000951363	metabolite	protein	CERS6	5,6-Dimethylbenzimidazole
meta_234	A0A452FKG1	0.832167832167832	0.000785442	metabolite	protein	F13B	5,6-Dimethylbenzimidazole
meta_234	A0A452G677	-0.853147	0.000418118	metabolite	protein	TH	5,6-Dimethylbenzimidazole
meta_234	BHLHE41	-0.818182	0.0011431	metabolite	gene	/	5,6-Dimethylbenzimidazole
meta_234	CACNA2D3	0.818181818181818	0.0011431	metabolite	gene	/	5,6-Dimethylbenzimidazole
meta_234	CIDEA	-0.818182	0.0011431	metabolite	gene	/	5,6-Dimethylbenzimidazole
meta_234	FITM2	-0.909091	4.19E-05	metabolite	gene	/	5,6-Dimethylbenzimidazole
meta_234	IMP4	0.895104895104895	8.37E-05	metabolite	gene	/	5,6-Dimethylbenzimidazole
meta_234	ITGBL1	-0.804196	0.00161477	metabolite	gene	/	5,6-Dimethylbenzimidazole
meta_234	LOC102172140	-0.874126	0.000200713	metabolite	gene	/	5,6-Dimethylbenzimidazole
meta_234	LOC102181374	0.832167832167832	0.000785442	metabolite	gene	/	5,6-Dimethylbenzimidazole
meta_234	LOC102184018	0.811188811188811	0.00136331	metabolite	gene	/	5,6-Dimethylbenzimidazole
meta_234	LOC102185049	0.804195804195804	0.00161477	metabolite	gene	/	5,6-Dimethylbenzimidazole
meta_234	LOC102190250	-0.881119	0.000152674	metabolite	gene	/	5,6-Dimethylbenzimidazole
meta_234	LOC108635555	-0.853147	0.000418118	metabolite	gene	/	5,6-Dimethylbenzimidazole
meta_234	METTL3	0.853146853146853	0.000418118	metabolite	gene	/	5,6-Dimethylbenzimidazole
meta_234	NIP7	0.804195804195804	0.00161477	metabolite	gene	/	5,6-Dimethylbenzimidazole
meta_234	OSR2	-0.86014	0.000331668	metabolite	gene	/	5,6-Dimethylbenzimidazole
meta_234	PNPLA5	-0.839161	0.000642826	metabolite	gene	/	5,6-Dimethylbenzimidazole
meta_234	RMDN3	-0.853147	0.000418118	metabolite	gene	/	5,6-Dimethylbenzimidazole
meta_234	RNF125	-0.839161	0.000642826	metabolite	gene	/	5,6-Dimethylbenzimidazole
meta_234	TLCD1	-0.867133	0.000259812	metabolite	gene	/	5,6-Dimethylbenzimidazole
meta_237	APLNR	-0.811189	0.00136331	metabolite	gene	/	5-Aminovaleric Acid
meta_237	AURKB	0.846153846153846	0.000521134	metabolite	gene	/	5-Aminovaleric Acid
meta_237	BPHL	-0.804196	0.00161477	metabolite	gene	/	5-Aminovaleric Acid
meta_237	CLASRP	-0.804196	0.00161477	metabolite	gene	/	5-Aminovaleric Acid
meta_237	CUEDC1	-0.832168	0.000785442	metabolite	gene	/	5-Aminovaleric Acid
meta_237	GPD1	-0.804196	0.00161477	metabolite	gene	/	5-Aminovaleric Acid
meta_237	ITGBL1	-0.874126	0.000200713	metabolite	gene	/	5-Aminovaleric Acid
meta_237	LOC102185049	0.818181818181818	0.0011431	metabolite	gene	/	5-Aminovaleric Acid
meta_237	MTFR2	0.902097902097902	6.00E-05	metabolite	gene	/	5-Aminovaleric Acid
meta_237	OGN	-0.846154	0.000521134	metabolite	gene	/	5-Aminovaleric Acid
meta_237	TMEM17	0.804195804195804	0.00161477	metabolite	gene	/	5-Aminovaleric Acid
meta_238	A0A452FKG1	-0.804196	0.00161477	metabolite	protein	F13B	5-Carboxyvanillic Acid
meta_238	A0A452FK44	-0.86014	0.000331668	metabolite	protein	KLK7	5-Carboxyvanillic Acid
meta_238	ACACA	0.818181818181818	0.0011431	metabolite	gene	/	5-Carboxyvanillic Acid
meta_238	ACSM3	0.853146853146853	0.000418118	metabolite	gene	/	5-Carboxyvanillic Acid
meta_238	AQP11	0.867132867132867	0.000259812	metabolite	gene	/	5-Carboxyvanillic Acid
meta_238	AWAT1	0.818181818181818	0.0011431	metabolite	gene	/	5-Carboxyvanillic Acid
meta_238	BCO2	0.811188811188811	0.00136331	metabolite	gene	/	5-Carboxyvanillic Acid
meta_238	BHLHE41	0.86013986013986	0.000331668	metabolite	gene	/	5-Carboxyvanillic Acid
meta_238	C1QTNF2	0.804195804195804	0.00161477	metabolite	gene	/	5-Carboxyvanillic Acid
meta_238	CCDC190	0.888111888111888	0.000114134	metabolite	gene	/	5-Carboxyvanillic Acid
meta_238	CHEK2	-0.825175	0.000951363	metabolite	gene	/	5-Carboxyvanillic Acid
meta_238	CLASRP	0.839160839160839	0.000642826	metabolite	gene	/	5-Carboxyvanillic Acid
meta_238	ELOVL4	0.818181818181818	0.0011431	metabolite	gene	/	5-Carboxyvanillic Acid
meta_238	ENPP3	0.916083916083916	2.84E-05	metabolite	gene	/	5-Carboxyvanillic Acid
meta_238	FA2H	0.86013986013986	0.000331668	metabolite	gene	/	5-Carboxyvanillic Acid
meta_238	FASN	0.818181818181818	0.0011431	metabolite	gene	/	5-Carboxyvanillic Acid
meta_238	FGL1	0.916083916083916	2.84E-05	metabolite	gene	/	5-Carboxyvanillic Acid
meta_238	FNDC4	0.846153846153846	0.000521134	metabolite	gene	/	5-Carboxyvanillic Acid
meta_238	GPD1	0.853146853146853	0.000418118	metabolite	gene	/	5-Carboxyvanillic Acid
meta_238	KCNA6	0.874125874125874	0.000200713	metabolite	gene	/	5-Carboxyvanillic Acid
meta_238	KDR	0.86013986013986	0.000331668	metabolite	gene	/	5-Carboxyvanillic Acid
meta_238	LOC102168680	0.861346331499164	0.000318283	metabolite	gene	/	5-Carboxyvanillic Acid
meta_238	LOC102171556	0.902097902097902	6.00E-05	metabolite	gene	/	5-Carboxyvanillic Acid
meta_238	LOC102172190	0.818181818181818	0.0011431	metabolite	gene	/	5-Carboxyvanillic Acid
meta_238	LOC102173866	0.881118881118881	0.000152674	metabolite	gene	/	5-Carboxyvanillic Acid
meta_238	LOC102185049	-0.909091	4.19E-05	metabolite	gene	/	5-Carboxyvanillic Acid
meta_238	LOC102188176	0.923076923076923	1.86E-05	metabolite	gene	/	5-Carboxyvanillic Acid
meta_238	LOC102190037	0.804195804195804	0.00161477	metabolite	gene	/	5-Carboxyvanillic Acid
meta_238	LOC108636735	-0.93007	1.17E-05	metabolite	gene	/	5-Carboxyvanillic Acid
meta_238	MGLL	0.846153846153846	0.000521134	metabolite	gene	/	5-Carboxyvanillic Acid
meta_238	NRG4	0.804195804195804	0.00161477	metabolite	gene	/	5-Carboxyvanillic Acid
meta_238	OGN	0.867132867132867	0.000259812	metabolite	gene	/	5-Carboxyvanillic Acid
meta_238	PANK1	0.811188811188811	0.00136331	metabolite	gene	/	5-Carboxyvanillic Acid
meta_238	PGRMC2	0.853146853146853	0.000418118	metabolite	gene	/	5-Carboxyvanillic Acid
meta_238	PLIN2	0.832167832167832	0.000785442	metabolite	gene	/	5-Carboxyvanillic Acid
meta_238	PPARG	0.811188811188811	0.00136331	metabolite	gene	/	5-Carboxyvanillic Acid
meta_238	PRRX1	0.811188811188811	0.00136331	metabolite	gene	/	5-Carboxyvanillic Acid
meta_238	RDH12	0.811188811188811	0.00136331	metabolite	gene	/	5-Carboxyvanillic Acid
meta_238	RGN	0.86013986013986	0.000331668	metabolite	gene	/	5-Carboxyvanillic Acid
meta_238	SECISBP2L	0.818181818181818	0.0011431	metabolite	gene	/	5-Carboxyvanillic Acid
meta_238	SFXN5	0.909090909090909	4.19E-05	metabolite	gene	/	5-Carboxyvanillic Acid
meta_238	SLC25A20	0.839160839160839	0.000642826	metabolite	gene	/	5-Carboxyvanillic Acid
meta_238	SPINK7	-0.804196	0.00161477	metabolite	gene	/	5-Carboxyvanillic Acid
meta_238	TEKT2	0.846153846153846	0.000521134	metabolite	gene	/	5-Carboxyvanillic Acid
meta_238	THRSP	0.846153846153846	0.000521134	metabolite	gene	/	5-Carboxyvanillic Acid
meta_238	TLCD2	0.867132867132867	0.000259812	metabolite	gene	/	5-Carboxyvanillic Acid
meta_238	ZEB1	0.853146853146853	0.000418118	metabolite	gene	/	5-Carboxyvanillic Acid
meta_232	A0A452G885	0.839160839160839	0.000642826	metabolite	protein	KRT4	5'-Deoxyadenosine
meta_232	A0A452G5B2	-0.811189	0.00136331	metabolite	protein	PECR	5'-Deoxyadenosine
meta_232	ACACA	-0.832168	0.000785442	metabolite	gene	/	5'-Deoxyadenosine
meta_232	AGPAT5	-0.944056	3.93E-06	metabolite	gene	/	5'-Deoxyadenosine
meta_232	AURKB	0.804195804195804	0.00161477	metabolite	gene	/	5'-Deoxyadenosine
meta_232	AZGP1	-0.881119	0.000152674	metabolite	gene	/	5'-Deoxyadenosine
meta_232	C1QTNF2	-0.881119	0.000152674	metabolite	gene	/	5'-Deoxyadenosine
meta_232	CA6	0.951048951048951	2.04E-06	metabolite	gene	/	5'-Deoxyadenosine
meta_232	CCDC88A	-0.811189	0.00136331	metabolite	gene	/	5'-Deoxyadenosine
meta_232	CD248	-0.853147	0.000418118	metabolite	gene	/	5'-Deoxyadenosine
meta_232	CERS5	-0.818182	0.0011431	metabolite	gene	/	5'-Deoxyadenosine
meta_232	CRAT	-0.804196	0.00161477	metabolite	gene	/	5'-Deoxyadenosine
meta_232	ECHDC1	-0.804196	0.00161477	metabolite	gene	/	5'-Deoxyadenosine
meta_232	EMX2	-0.895105	8.37E-05	metabolite	gene	/	5'-Deoxyadenosine
meta_232	FAAH	-0.902098	6.00E-05	metabolite	gene	/	5'-Deoxyadenosine
meta_232	FBLN7	-0.853147	0.000418118	metabolite	gene	/	5'-Deoxyadenosine
meta_232	IER5L	-0.811189	0.00136331	metabolite	gene	/	5'-Deoxyadenosine
meta_232	IRX1	-0.86014	0.000331668	metabolite	gene	/	5'-Deoxyadenosine
meta_232	LOC100861175	0.811188811188811	0.00136331	metabolite	gene	/	5'-Deoxyadenosine
meta_232	LOC102172190	-0.804196	0.00161477	metabolite	gene	/	5'-Deoxyadenosine
meta_232	LOC102176161	0.825174825174825	0.000951363	metabolite	gene	/	5'-Deoxyadenosine
meta_232	LOC102184551	-0.853147	0.000418118	metabolite	gene	/	5'-Deoxyadenosine
meta_232	LOC102186976	-0.825175	0.000951363	metabolite	gene	/	5'-Deoxyadenosine
meta_232	MEOX1	-0.811189	0.00136331	metabolite	gene	/	5'-Deoxyadenosine
meta_232	P2RX4	-0.818182	0.0011431	metabolite	gene	/	5'-Deoxyadenosine
meta_232	PLA2R1	-0.93007	1.17E-05	metabolite	gene	/	5'-Deoxyadenosine
meta_232	PLIN2	-0.853147	0.000418118	metabolite	gene	/	5'-Deoxyadenosine
meta_232	PRRX1	-0.839161	0.000642826	metabolite	gene	/	5'-Deoxyadenosine
meta_232	RAP1GAP2	0.804195804195804	0.00161477	metabolite	gene	/	5'-Deoxyadenosine
meta_232	SECISBP2L	-0.811189	0.00136331	metabolite	gene	/	5'-Deoxyadenosine
meta_232	SOAT1	-0.832168	0.000785442	metabolite	gene	/	5'-Deoxyadenosine
meta_232	SYN2	-0.86014	0.000331668	metabolite	gene	/	5'-Deoxyadenosine
meta_232	TBC1D16	-0.93007	1.17E-05	metabolite	gene	/	5'-Deoxyadenosine
meta_232	TRMU	-0.86014	0.000331668	metabolite	gene	/	5'-Deoxyadenosine
meta_232	VIMP	-0.818182	0.0011431	metabolite	gene	/	5'-Deoxyadenosine
meta_232	WISP2	-0.839161	0.000642826	metabolite	gene	/	5'-Deoxyadenosine
meta_232	ZHX3	-0.881119	0.000152674	metabolite	gene	/	5'-Deoxyadenosine
meta_247	AADACL3	-0.86014	0.000331668	metabolite	gene	/	5-Methylcytosine
meta_247	ADIG	-0.804196	0.00161477	metabolite	gene	/	5-Methylcytosine
meta_247	AGPAT5	-0.804196	0.00161477	metabolite	gene	/	5-Methylcytosine
meta_247	APLNR	-0.902098	6.00E-05	metabolite	gene	/	5-Methylcytosine
meta_247	AQP3	0.811188811188811	0.00136331	metabolite	gene	/	5-Methylcytosine
meta_247	AURKB	0.839160839160839	0.000642826	metabolite	gene	/	5-Methylcytosine
meta_247	AZGP1	-0.923077	1.86E-05	metabolite	gene	/	5-Methylcytosine
meta_247	BCHE	-0.832168	0.000785442	metabolite	gene	/	5-Methylcytosine
meta_247	BEX4	-0.811189	0.00136331	metabolite	gene	/	5-Methylcytosine
meta_247	BHLHE41	-0.867133	0.000259812	metabolite	gene	/	5-Methylcytosine
meta_247	BPHL	-0.804196	0.00161477	metabolite	gene	/	5-Methylcytosine
meta_247	CA6	0.881118881118881	0.000152674	metabolite	gene	/	5-Methylcytosine
meta_247	CCDC88A	-0.818182	0.0011431	metabolite	gene	/	5-Methylcytosine
meta_247	CD200	-0.811189	0.00136331	metabolite	gene	/	5-Methylcytosine
meta_247	CD248	-0.832168	0.000785442	metabolite	gene	/	5-Methylcytosine
meta_247	CIDEA	-0.916084	2.84E-05	metabolite	gene	/	5-Methylcytosine
meta_247	CRAT	-0.902098	6.00E-05	metabolite	gene	/	5-Methylcytosine
meta_247	CTH	0.818181818181818	0.0011431	metabolite	gene	/	5-Methylcytosine
meta_247	ECHDC1	-0.811189	0.00136331	metabolite	gene	/	5-Methylcytosine
meta_247	ECHS1	-0.839161	0.000642826	metabolite	gene	/	5-Methylcytosine
meta_247	ELOVL7	-0.811189	0.00136331	metabolite	gene	/	5-Methylcytosine
meta_247	EMX2	-0.916084	2.84E-05	metabolite	gene	/	5-Methylcytosine
meta_247	FAAH	-0.811189	0.00136331	metabolite	gene	/	5-Methylcytosine
meta_247	FAH	-0.881119	0.000152674	metabolite	gene	/	5-Methylcytosine
meta_247	FBLN7	-0.839161	0.000642826	metabolite	gene	/	5-Methylcytosine
meta_247	FGFBP1	-0.902098	6.00E-05	metabolite	gene	/	5-Methylcytosine
meta_247	FITM2	-0.881119	0.000152674	metabolite	gene	/	5-Methylcytosine
meta_247	GINS3	0.846153846153846	0.000521134	metabolite	gene	/	5-Methylcytosine
meta_247	IMP4	0.818181818181818	0.0011431	metabolite	gene	/	5-Methylcytosine
meta_247	IRX1	-0.839161	0.000642826	metabolite	gene	/	5-Methylcytosine
meta_247	ITGBL1	-0.804196	0.00161477	metabolite	gene	/	5-Methylcytosine
meta_247	KRT79	-0.874126	0.000200713	metabolite	gene	/	5-Methylcytosine
meta_247	LOC100861181	0.804195804195804	0.00161477	metabolite	gene	/	5-Methylcytosine
meta_247	LOC102171745	-0.818182	0.0011431	metabolite	gene	/	5-Methylcytosine
meta_247	LOC102172140	-0.881119	0.000152674	metabolite	gene	/	5-Methylcytosine
meta_247	LOC102172190	-0.888112	0.000114134	metabolite	gene	/	5-Methylcytosine
meta_247	LOC102176161	0.846153846153846	0.000521134	metabolite	gene	/	5-Methylcytosine
meta_247	LOC102180879	-0.832168	0.000785442	metabolite	gene	/	5-Methylcytosine
meta_247	LOC102180889	-0.804196	0.00161477	metabolite	gene	/	5-Methylcytosine
meta_247	LOC102184551	-0.846154	0.000521134	metabolite	gene	/	5-Methylcytosine
meta_247	LOC102185323	0.804195804195804	0.00161477	metabolite	gene	/	5-Methylcytosine
meta_247	LOC102190250	-0.874126	0.000200713	metabolite	gene	/	5-Methylcytosine
meta_247	LOC108633884	-0.804196	0.00161477	metabolite	gene	/	5-Methylcytosine
meta_247	MBOAT7	-0.881119	0.000152674	metabolite	gene	/	5-Methylcytosine
meta_247	MRAS	-0.818182	0.0011431	metabolite	gene	/	5-Methylcytosine
meta_247	NIP7	0.867132867132867	0.000259812	metabolite	gene	/	5-Methylcytosine
meta_247	NR1D1	-0.832168	0.000785442	metabolite	gene	/	5-Methylcytosine
meta_247	PLIN2	-0.825175	0.000951363	metabolite	gene	/	5-Methylcytosine
meta_247	PNPLA5	-0.888112	0.000114134	metabolite	gene	/	5-Methylcytosine
meta_247	POLE2	0.846153846153846	0.000521134	metabolite	gene	/	5-Methylcytosine
meta_247	RMDN3	-0.839161	0.000642826	metabolite	gene	/	5-Methylcytosine
meta_247	RNF125	-0.909091	4.19E-05	metabolite	gene	/	5-Methylcytosine
meta_247	SECISBP2L	-0.881119	0.000152674	metabolite	gene	/	5-Methylcytosine
meta_247	SERPINE2	-0.881119	0.000152674	metabolite	gene	/	5-Methylcytosine
meta_247	SPTSSB	0.867132867132867	0.000259812	metabolite	gene	/	5-Methylcytosine
meta_247	SYN2	-0.825175	0.000951363	metabolite	gene	/	5-Methylcytosine
meta_247	TBC1D16	-0.874126	0.000200713	metabolite	gene	/	5-Methylcytosine
meta_247	TGM5	-0.818182	0.0011431	metabolite	gene	/	5-Methylcytosine
meta_247	TLCD1	-0.86014	0.000331668	metabolite	gene	/	5-Methylcytosine
meta_247	VIMP	-0.825175	0.000951363	metabolite	gene	/	5-Methylcytosine
meta_247	ZHX3	-0.888112	0.000114134	metabolite	gene	/	5-Methylcytosine
meta_249	A0A452FKG1	0.804195804195804	0.00161477	metabolite	protein	F13B	5-Oxoproline
meta_249	A0A452G885	0.86013986013986	0.000331668	metabolite	protein	KRT4	5-Oxoproline
meta_249	A0A452E969	0.916083916083916	2.84E-05	metabolite	protein	/	5-Oxoproline
meta_249	ACSBG1	-0.818182	0.0011431	metabolite	gene	/	5-Oxoproline
meta_249	AGPAT5	-0.853147	0.000418118	metabolite	gene	/	5-Oxoproline
meta_249	ALDH3A2	-0.832168	0.000785442	metabolite	gene	/	5-Oxoproline
meta_249	AZGP1	-0.874126	0.000200713	metabolite	gene	/	5-Oxoproline
meta_249	BCHE	-0.846154	0.000521134	metabolite	gene	/	5-Oxoproline
meta_249	BCO2	-0.818182	0.0011431	metabolite	gene	/	5-Oxoproline
meta_249	BEX4	-0.804196	0.00161477	metabolite	gene	/	5-Oxoproline
meta_249	CA6	0.853146853146853	0.000418118	metabolite	gene	/	5-Oxoproline
meta_249	CD200	-0.853147	0.000418118	metabolite	gene	/	5-Oxoproline
meta_249	CERS5	-0.818182	0.0011431	metabolite	gene	/	5-Oxoproline
meta_249	CES4A	-0.804196	0.00161477	metabolite	gene	/	5-Oxoproline
meta_249	CIDEA	-0.867133	0.000259812	metabolite	gene	/	5-Oxoproline
meta_249	CRAT	-0.895105	8.37E-05	metabolite	gene	/	5-Oxoproline
meta_249	ECH1	-0.804196	0.00161477	metabolite	gene	/	5-Oxoproline
meta_249	ECHDC1	-0.902098	6.00E-05	metabolite	gene	/	5-Oxoproline
meta_249	ECHS1	-0.895105	8.37E-05	metabolite	gene	/	5-Oxoproline
meta_249	ELOVL7	-0.874126	0.000200713	metabolite	gene	/	5-Oxoproline
meta_249	EMILIN1	-0.839161	0.000642826	metabolite	gene	/	5-Oxoproline
meta_249	EMX2	-0.853147	0.000418118	metabolite	gene	/	5-Oxoproline
meta_249	FAH	-0.874126	0.000200713	metabolite	gene	/	5-Oxoproline
meta_249	FAR2	-0.811189	0.00136331	metabolite	gene	/	5-Oxoproline
meta_249	FGF22	0.853146853146853	0.000418118	metabolite	gene	/	5-Oxoproline
meta_249	FGFBP1	-0.846154	0.000521134	metabolite	gene	/	5-Oxoproline
meta_249	GRAMD3	-0.895105	8.37E-05	metabolite	gene	/	5-Oxoproline
meta_249	IRX1	-0.804196	0.00161477	metabolite	gene	/	5-Oxoproline
meta_249	ITGBL1	-0.839161	0.000642826	metabolite	gene	/	5-Oxoproline
meta_249	KANK4	-0.811189	0.00136331	metabolite	gene	/	5-Oxoproline
meta_249	LOC102172140	-0.804196	0.00161477	metabolite	gene	/	5-Oxoproline
meta_249	LOC102179183	-0.867133	0.000259812	metabolite	gene	/	5-Oxoproline
meta_249	LOC102180879	-0.832168	0.000785442	metabolite	gene	/	5-Oxoproline
meta_249	LOC102180889	-0.811189	0.00136331	metabolite	gene	/	5-Oxoproline
meta_249	LOC102183851	-0.825175	0.000951363	metabolite	gene	/	5-Oxoproline
meta_249	LOC102187597	-0.825175	0.000951363	metabolite	gene	/	5-Oxoproline
meta_249	LOC108633262	0.804195804195804	0.00161477	metabolite	gene	/	5-Oxoproline
meta_249	MBOAT2	-0.846154	0.000521134	metabolite	gene	/	5-Oxoproline
meta_249	MRAS	-0.832168	0.000785442	metabolite	gene	/	5-Oxoproline
meta_249	MTFR2	0.874125874125874	0.000200713	metabolite	gene	/	5-Oxoproline
meta_249	NIP7	0.811188811188811	0.00136331	metabolite	gene	/	5-Oxoproline
meta_249	PLIN2	-0.825175	0.000951363	metabolite	gene	/	5-Oxoproline
meta_249	PNPLA5	-0.825175	0.000951363	metabolite	gene	/	5-Oxoproline
meta_249	POLE2	0.874125874125874	0.000200713	metabolite	gene	/	5-Oxoproline
meta_249	PPARG	-0.804196	0.00161477	metabolite	gene	/	5-Oxoproline
meta_249	RMDN3	-0.839161	0.000642826	metabolite	gene	/	5-Oxoproline
meta_249	RNF125	-0.888112	0.000114134	metabolite	gene	/	5-Oxoproline
meta_249	SECISBP2L	-0.874126	0.000200713	metabolite	gene	/	5-Oxoproline
meta_249	SLC25A20	-0.832168	0.000785442	metabolite	gene	/	5-Oxoproline
meta_249	SNIP1	-0.804196	0.00161477	metabolite	gene	/	5-Oxoproline
meta_249	SOAT1	-0.811189	0.00136331	metabolite	gene	/	5-Oxoproline
meta_249	SPTSSB	0.867132867132867	0.000259812	metabolite	gene	/	5-Oxoproline
meta_249	SYN2	-0.832168	0.000785442	metabolite	gene	/	5-Oxoproline
meta_249	TBC1D16	-0.846154	0.000521134	metabolite	gene	/	5-Oxoproline
meta_249	TGM5	-0.818182	0.0011431	metabolite	gene	/	5-Oxoproline
meta_249	TLCD2	-0.811189	0.00136331	metabolite	gene	/	5-Oxoproline
meta_249	VIMP	-0.804196	0.00161477	metabolite	gene	/	5-Oxoproline
meta_251	A0A452G885	0.839160839160839	0.000642826	metabolite	protein	KRT4	6'-Sialyllactose
meta_251	A0A452E969	0.867132867132867	0.000259812	metabolite	protein	/	6'-Sialyllactose
meta_251	AGPAT5	-0.818182	0.0011431	metabolite	gene	/	6'-Sialyllactose
meta_251	ALDH3A2	-0.804196	0.00161477	metabolite	gene	/	6'-Sialyllactose
meta_251	APLNR	-0.804196	0.00161477	metabolite	gene	/	6'-Sialyllactose
meta_251	AZGP1	-0.916084	2.84E-05	metabolite	gene	/	6'-Sialyllactose
meta_251	BPHL	-0.839161	0.000642826	metabolite	gene	/	6'-Sialyllactose
meta_251	CA6	0.86013986013986	0.000331668	metabolite	gene	/	6'-Sialyllactose
meta_251	CD200	-0.818182	0.0011431	metabolite	gene	/	6'-Sialyllactose
meta_251	CIDEA	-0.881119	0.000152674	metabolite	gene	/	6'-Sialyllactose
meta_251	CRAT	-0.874126	0.000200713	metabolite	gene	/	6'-Sialyllactose
meta_251	ECHDC1	-0.881119	0.000152674	metabolite	gene	/	6'-Sialyllactose
meta_251	ECHS1	-0.832168	0.000785442	metabolite	gene	/	6'-Sialyllactose
meta_251	ELOVL7	-0.825175	0.000951363	metabolite	gene	/	6'-Sialyllactose
meta_251	EMX2	-0.867133	0.000259812	metabolite	gene	/	6'-Sialyllactose
meta_251	FAH	-0.825175	0.000951363	metabolite	gene	/	6'-Sialyllactose
meta_251	FBLN7	-0.811189	0.00136331	metabolite	gene	/	6'-Sialyllactose
meta_251	FGF22	0.839160839160839	0.000642826	metabolite	gene	/	6'-Sialyllactose
meta_251	FGFBP1	-0.818182	0.0011431	metabolite	gene	/	6'-Sialyllactose
meta_251	GRAMD3	-0.895105	8.37E-05	metabolite	gene	/	6'-Sialyllactose
meta_251	ITGBL1	-0.832168	0.000785442	metabolite	gene	/	6'-Sialyllactose
meta_251	LOC102180879	-0.832168	0.000785442	metabolite	gene	/	6'-Sialyllactose
meta_251	LOC102180889	-0.825175	0.000951363	metabolite	gene	/	6'-Sialyllactose
meta_251	LOC102183851	-0.839161	0.000642826	metabolite	gene	/	6'-Sialyllactose
meta_251	LOC102184551	-0.839161	0.000642826	metabolite	gene	/	6'-Sialyllactose
meta_251	MPZ	-0.818182	0.0011431	metabolite	gene	/	6'-Sialyllactose
meta_251	MTFR2	0.867132867132867	0.000259812	metabolite	gene	/	6'-Sialyllactose
meta_251	NIP7	0.804195804195804	0.00161477	metabolite	gene	/	6'-Sialyllactose
meta_251	PLIN2	-0.825175	0.000951363	metabolite	gene	/	6'-Sialyllactose
meta_251	PNPLA5	-0.825175	0.000951363	metabolite	gene	/	6'-Sialyllactose
meta_251	POLE2	0.825174825174825	0.000951363	metabolite	gene	/	6'-Sialyllactose
meta_251	RNF125	-0.86014	0.000331668	metabolite	gene	/	6'-Sialyllactose
meta_251	SECISBP2L	-0.881119	0.000152674	metabolite	gene	/	6'-Sialyllactose
meta_251	SPTSSB	0.804195804195804	0.00161477	metabolite	gene	/	6'-Sialyllactose
meta_251	SYN2	-0.832168	0.000785442	metabolite	gene	/	6'-Sialyllactose
meta_251	TBC1D16	-0.846154	0.000521134	metabolite	gene	/	6'-Sialyllactose
meta_251	TEKT2	-0.811189	0.00136331	metabolite	gene	/	6'-Sialyllactose
meta_251	TGM5	-0.853147	0.000418118	metabolite	gene	/	6'-Sialyllactose
meta_251	WISP2	-0.825175	0.000951363	metabolite	gene	/	6'-Sialyllactose
meta_289	A0A452DNY1	-0.870137	0.000232967	metabolite	protein	ECHDC1	Acetaminophen sulfate
meta_289	AGPAT5	-0.804876	0.00158885	metabolite	gene	/	Acetaminophen sulfate
meta_289	AQP3	0.870136540574445	0.000232967	metabolite	gene	/	Acetaminophen sulfate
meta_289	BEX4	-0.841132	0.000606506	metabolite	gene	/	Acetaminophen sulfate
meta_289	BHLHE41	-0.877388	0.000177028	metabolite	gene	/	Acetaminophen sulfate
meta_289	C1QTNF2	-0.899141	6.92E-05	metabolite	gene	/	Acetaminophen sulfate
meta_289	CA6	0.848383127060084	0.000486369	metabolite	gene	/	Acetaminophen sulfate
meta_289	CD248	-0.833881	0.000748445	metabolite	gene	/	Acetaminophen sulfate
meta_289	CRAT	-0.819379	0.00110835	metabolite	gene	/	Acetaminophen sulfate
meta_289	EI24	-0.812127	0.00133201	metabolite	gene	/	Acetaminophen sulfate
meta_289	FAAH	-0.89189	9.68E-05	metabolite	gene	/	Acetaminophen sulfate
meta_289	FITM2	-0.82663	0.000914801	metabolite	gene	/	Acetaminophen sulfate
meta_289	IFNAR2	-0.848383	0.000486369	metabolite	gene	/	Acetaminophen sulfate
meta_289	IRX1	-0.862885	0.000301821	metabolite	gene	/	Acetaminophen sulfate
meta_289	KRT79	-0.82663	0.000914801	metabolite	gene	/	Acetaminophen sulfate
meta_289	LOC102172190	-0.884639	0.00013218	metabolite	gene	/	Acetaminophen sulfate
meta_289	LOC102179183	-0.804876	0.00158885	metabolite	gene	/	Acetaminophen sulfate
meta_289	LOC102187582	-0.804876	0.00158885	metabolite	gene	/	Acetaminophen sulfate
meta_289	LOC102188176	-0.804876	0.00158885	metabolite	gene	/	Acetaminophen sulfate
meta_289	LOC108633223	-0.848383	0.000486369	metabolite	gene	/	Acetaminophen sulfate
meta_289	LOC108633884	-0.819379	0.00110835	metabolite	gene	/	Acetaminophen sulfate
meta_289	METTL3	0.848383127060084	0.000486369	metabolite	gene	/	Acetaminophen sulfate
meta_289	MGLL	-0.848383	0.000486369	metabolite	gene	/	Acetaminophen sulfate
meta_289	NIP7	0.819378575707602	0.00110835	metabolite	gene	/	Acetaminophen sulfate
meta_289	PBX1	-0.833881	0.000748445	metabolite	gene	/	Acetaminophen sulfate
meta_289	RNF125	-0.841132	0.000606506	metabolite	gene	/	Acetaminophen sulfate
meta_289	SERPINE2	-0.899141	6.92E-05	metabolite	gene	/	Acetaminophen sulfate
meta_289	SFXN5	-0.862885	0.000301821	metabolite	gene	/	Acetaminophen sulfate
meta_289	TRMU	-0.848383	0.000486369	metabolite	gene	/	Acetaminophen sulfate
meta_289	TTC7A	-0.804876	0.00158885	metabolite	gene	/	Acetaminophen sulfate
meta_289	ZHX3	-0.89189	9.68E-05	metabolite	gene	/	Acetaminophen sulfate
meta_291	AZGP1	-0.818182	0.0011431	metabolite	gene	/	Acetylcholine
meta_291	BSCL2	-0.804196	0.00161477	metabolite	gene	/	Acetylcholine
meta_291	C15H11orf96	-0.895105	8.37E-05	metabolite	gene	/	Acetylcholine
meta_291	CCDC88A	-0.867133	0.000259812	metabolite	gene	/	Acetylcholine
meta_291	CD248	-0.867133	0.000259812	metabolite	gene	/	Acetylcholine
meta_291	CIDEA	-0.825175	0.000951363	metabolite	gene	/	Acetylcholine
meta_291	CTH	0.804195804195804	0.00161477	metabolite	gene	/	Acetylcholine
meta_291	CUEDC1	-0.888112	0.000114134	metabolite	gene	/	Acetylcholine
meta_291	CXCL12	-0.811189	0.00136331	metabolite	gene	/	Acetylcholine
meta_291	DGAT2L6	-0.804196	0.00161477	metabolite	gene	/	Acetylcholine
meta_291	ECM2	-0.839161	0.000642826	metabolite	gene	/	Acetylcholine
meta_291	FBLN7	-0.846154	0.000521134	metabolite	gene	/	Acetylcholine
meta_291	FGFBP1	-0.839161	0.000642826	metabolite	gene	/	Acetylcholine
meta_291	JMY	0.874125874125874	0.000200713	metabolite	gene	/	Acetylcholine
meta_291	KRT38	0.867132867132867	0.000259812	metabolite	gene	/	Acetylcholine
meta_291	LOC100861175	0.86013986013986	0.000331668	metabolite	gene	/	Acetylcholine
meta_291	LOC100861181	0.811188811188811	0.00136331	metabolite	gene	/	Acetylcholine
meta_291	LOC102171745	-0.811189	0.00136331	metabolite	gene	/	Acetylcholine
meta_291	LOC102176161	0.895104895104895	8.37E-05	metabolite	gene	/	Acetylcholine
meta_291	LOC102180879	-0.825175	0.000951363	metabolite	gene	/	Acetylcholine
meta_291	LOC102180889	-0.874126	0.000200713	metabolite	gene	/	Acetylcholine
meta_291	MBOAT7	-0.804196	0.00161477	metabolite	gene	/	Acetylcholine
meta_291	MEOX1	-0.832168	0.000785442	metabolite	gene	/	Acetylcholine
meta_291	PCOLCE	-0.804196	0.00161477	metabolite	gene	/	Acetylcholine
meta_291	PLOD3	-0.839161	0.000642826	metabolite	gene	/	Acetylcholine
meta_291	RCN1	-0.888112	0.000114134	metabolite	gene	/	Acetylcholine
meta_291	RCN3	-0.832168	0.000785442	metabolite	gene	/	Acetylcholine
meta_291	SAMD8	0.874125874125874	0.000200713	metabolite	gene	/	Acetylcholine
meta_291	SYN2	-0.818182	0.0011431	metabolite	gene	/	Acetylcholine
meta_291	TBC1D16	-0.881119	0.000152674	metabolite	gene	/	Acetylcholine
meta_291	VIMP	-0.818182	0.0011431	metabolite	gene	/	Acetylcholine
meta_291	WNT2	-0.811189	0.00136331	metabolite	gene	/	Acetylcholine
meta_300	APLNR	-0.895105	8.37E-05	metabolite	gene	/	Ala-His
meta_300	AURKB	0.832167832167832	0.000785442	metabolite	gene	/	Ala-His
meta_300	C15H11orf96	-0.86014	0.000331668	metabolite	gene	/	Ala-His
meta_300	CCDC80	-0.853147	0.000418118	metabolite	gene	/	Ala-His
meta_300	CHEK2	0.916083916083916	2.84E-05	metabolite	gene	/	Ala-His
meta_300	COL1A1	-0.86014	0.000331668	metabolite	gene	/	Ala-His
meta_300	CUEDC1	-0.944056	3.93E-06	metabolite	gene	/	Ala-His
meta_300	FBLN7	-0.923077	1.86E-05	metabolite	gene	/	Ala-His
meta_300	FGL1	-0.839161	0.000642826	metabolite	gene	/	Ala-His
meta_300	KCNA6	-0.818182	0.0011431	metabolite	gene	/	Ala-His
meta_300	LOC102185049	0.825174825174825	0.000951363	metabolite	gene	/	Ala-His
meta_300	METTL3	0.818181818181818	0.0011431	metabolite	gene	/	Ala-His
meta_300	OGN	-0.895105	8.37E-05	metabolite	gene	/	Ala-His
meta_300	RCN1	-0.811189	0.00136331	metabolite	gene	/	Ala-His
meta_300	SENP1	0.818181818181818	0.0011431	metabolite	gene	/	Ala-His
meta_300	TMEM17	0.951048951048951	2.04E-06	metabolite	gene	/	Ala-His
meta_306	BBS9	0.818181818181818	0.0011431	metabolite	gene	/	Ala-Ser
meta_306	BSCL2	-0.804196	0.00161477	metabolite	gene	/	Ala-Ser
meta_306	C7H19orf60	-0.818182	0.0011431	metabolite	gene	/	Ala-Ser
meta_306	CDH4	-0.832168	0.000785442	metabolite	gene	/	Ala-Ser
meta_306	CTH	0.846153846153846	0.000521134	metabolite	gene	/	Ala-Ser
meta_306	CXCL12	-0.93007	1.17E-05	metabolite	gene	/	Ala-Ser
meta_306	ECM2	-0.874126	0.000200713	metabolite	gene	/	Ala-Ser
meta_306	EMX2	-0.846154	0.000521134	metabolite	gene	/	Ala-Ser
meta_306	FGFBP1	-0.804196	0.00161477	metabolite	gene	/	Ala-Ser
meta_306	JMY	0.902097902097902	6.00E-05	metabolite	gene	/	Ala-Ser
meta_306	LOC100861175	0.888111888111888	0.000114134	metabolite	gene	/	Ala-Ser
meta_306	LTBP4	-0.853147	0.000418118	metabolite	gene	/	Ala-Ser
meta_306	MEST	0.832167832167832	0.000785442	metabolite	gene	/	Ala-Ser
meta_306	OLFML3	-0.853147	0.000418118	metabolite	gene	/	Ala-Ser
meta_306	P2RX4	-0.951049	2.04E-06	metabolite	gene	/	Ala-Ser
meta_306	PCOLCE	-0.867133	0.000259812	metabolite	gene	/	Ala-Ser
meta_306	PLOD3	-0.825175	0.000951363	metabolite	gene	/	Ala-Ser
meta_306	RAP1GAP2	0.832167832167832	0.000785442	metabolite	gene	/	Ala-Ser
meta_306	RCN3	-0.874126	0.000200713	metabolite	gene	/	Ala-Ser
meta_306	S100A4	-0.916084	2.84E-05	metabolite	gene	/	Ala-Ser
meta_306	TBC1D16	-0.902098	6.00E-05	metabolite	gene	/	Ala-Ser
meta_306	VIMP	-0.818182	0.0011431	metabolite	gene	/	Ala-Ser
meta_306	WNT2	-0.804196	0.00161477	metabolite	gene	/	Ala-Ser
meta_306	ZNHIT1	-0.804196	0.00161477	metabolite	gene	/	Ala-Ser
meta_309	A0A452FKG1	-0.804196	0.00161477	metabolite	protein	F13B	Allantoin
meta_309	A0A452FK44	-0.909091	4.19E-05	metabolite	protein	KLK7	Allantoin
meta_309	ACSBG1	0.839160839160839	0.000642826	metabolite	gene	/	Allantoin
meta_309	ALDH3A2	0.818181818181818	0.0011431	metabolite	gene	/	Allantoin
meta_309	FBLN7	0.804195804195804	0.00161477	metabolite	gene	/	Allantoin
meta_309	FGL1	0.846153846153846	0.000521134	metabolite	gene	/	Allantoin
meta_309	GINS3	-0.853147	0.000418118	metabolite	gene	/	Allantoin
meta_309	KCNA6	0.874125874125874	0.000200713	metabolite	gene	/	Allantoin
meta_309	KRT79	0.811188811188811	0.00136331	metabolite	gene	/	Allantoin
meta_309	LOC100861181	-0.909091	4.19E-05	metabolite	gene	/	Allantoin
meta_309	LOC102171556	0.874125874125874	0.000200713	metabolite	gene	/	Allantoin
meta_309	LOC102180889	0.804195804195804	0.00161477	metabolite	gene	/	Allantoin
meta_309	MGLL	0.846153846153846	0.000521134	metabolite	gene	/	Allantoin
meta_309	NIP7	-0.832168	0.000785442	metabolite	gene	/	Allantoin
meta_309	PGRMC2	0.867132867132867	0.000259812	metabolite	gene	/	Allantoin
meta_309	PLIN2	0.846153846153846	0.000521134	metabolite	gene	/	Allantoin
meta_309	SECISBP2L	0.804195804195804	0.00161477	metabolite	gene	/	Allantoin
meta_309	TEKT2	0.888111888111888	0.000114134	metabolite	gene	/	Allantoin
meta_309	WISP2	0.825174825174825	0.000951363	metabolite	gene	/	Allantoin
meta_1071	A0A452DNY1	-0.895105	8.37E-05	metabolite	protein	ECHDC1	alpha-Muricholic acid
meta_1071	A0A452G5B2	-0.846154	0.000521134	metabolite	protein	PECR	alpha-Muricholic acid
meta_1071	ASCC1	-0.825175	0.000951363	metabolite	gene	/	alpha-Muricholic acid
meta_1071	BCHE	-0.874126	0.000200713	metabolite	gene	/	alpha-Muricholic acid
meta_1071	C2	-0.867133	0.000259812	metabolite	gene	/	alpha-Muricholic acid
meta_1071	CDC34	-0.804196	0.00161477	metabolite	gene	/	alpha-Muricholic acid
meta_1071	ECHS1	-0.804196	0.00161477	metabolite	gene	/	alpha-Muricholic acid
meta_1071	ITGBL1	-0.832168	0.000785442	metabolite	gene	/	alpha-Muricholic acid
meta_1071	KANK4	-0.874126	0.000200713	metabolite	gene	/	alpha-Muricholic acid
meta_1071	LHX2	0.86013986013986	0.000331668	metabolite	gene	/	alpha-Muricholic acid
meta_1071	LOC102173761	0.86013986013986	0.000331668	metabolite	gene	/	alpha-Muricholic acid
meta_1071	LOC102184211	0.902097902097902	6.00E-05	metabolite	gene	/	alpha-Muricholic acid
meta_1071	LOC102188051	-0.846154	0.000521134	metabolite	gene	/	alpha-Muricholic acid
meta_1071	LOC102190572	-0.811189	0.00136331	metabolite	gene	/	alpha-Muricholic acid
meta_1071	LOC102191570	0.874125874125874	0.000200713	metabolite	gene	/	alpha-Muricholic acid
meta_1071	LOC108633262	0.86013986013986	0.000331668	metabolite	gene	/	alpha-Muricholic acid
meta_1071	LOC108638255	-0.825175	0.000951363	metabolite	gene	/	alpha-Muricholic acid
meta_1071	METTL3	0.811188811188811	0.00136331	metabolite	gene	/	alpha-Muricholic acid
meta_330	A0A452FKG1	0.825174825174825	0.000951363	metabolite	protein	F13B	Asn-Asp
meta_330	A0A452G885	0.895104895104895	8.37E-05	metabolite	protein	KRT4	Asn-Asp
meta_330	A0A452E969	0.916083916083916	2.84E-05	metabolite	protein	/	Asn-Asp
meta_330	ALDH3A2	-0.811189	0.00136331	metabolite	gene	/	Asn-Asp
meta_330	C1QTNF2	-0.811189	0.00136331	metabolite	gene	/	Asn-Asp
meta_330	CIDEA	-0.825175	0.000951363	metabolite	gene	/	Asn-Asp
meta_330	CPEB1	-0.811189	0.00136331	metabolite	gene	/	Asn-Asp
meta_330	CRAT	-0.86014	0.000331668	metabolite	gene	/	Asn-Asp
meta_330	ECHS1	-0.881119	0.000152674	metabolite	gene	/	Asn-Asp
meta_330	EMILIN1	-0.825175	0.000951363	metabolite	gene	/	Asn-Asp
meta_330	ITGBL1	-0.804196	0.00161477	metabolite	gene	/	Asn-Asp
meta_330	KANK4	-0.804196	0.00161477	metabolite	gene	/	Asn-Asp
meta_330	LOC108633223	-0.811189	0.00136331	metabolite	gene	/	Asn-Asp
meta_330	NIP7	0.825174825174825	0.000951363	metabolite	gene	/	Asn-Asp
meta_330	PCOLCE	-0.846154	0.000521134	metabolite	gene	/	Asn-Asp
meta_330	POLE2	0.804195804195804	0.00161477	metabolite	gene	/	Asn-Asp
meta_330	RNF125	-0.839161	0.000642826	metabolite	gene	/	Asn-Asp
meta_330	TMEM150C	-0.881119	0.000152674	metabolite	gene	/	Asn-Asp
meta_331	A0A452G885	0.909090909090909	4.19E-05	metabolite	protein	KRT4	Asn-Gln
meta_331	A0A452G5B2	-0.818182	0.0011431	metabolite	protein	PECR	Asn-Gln
meta_331	A0A452E969	0.881118881118881	0.000152674	metabolite	protein	/	Asn-Gln
meta_331	C2	-0.839161	0.000642826	metabolite	gene	/	Asn-Gln
meta_331	CIDEA	-0.818182	0.0011431	metabolite	gene	/	Asn-Gln
meta_331	CRAT	-0.818182	0.0011431	metabolite	gene	/	Asn-Gln
meta_331	CTH	0.804195804195804	0.00161477	metabolite	gene	/	Asn-Gln
meta_331	CXCL12	-0.825175	0.000951363	metabolite	gene	/	Asn-Gln
meta_331	ECHS1	-0.832168	0.000785442	metabolite	gene	/	Asn-Gln
meta_331	ECM2	-0.867133	0.000259812	metabolite	gene	/	Asn-Gln
meta_331	EMX2	-0.818182	0.0011431	metabolite	gene	/	Asn-Gln
meta_331	ITGBL1	-0.818182	0.0011431	metabolite	gene	/	Asn-Gln
meta_331	JMY	0.839160839160839	0.000642826	metabolite	gene	/	Asn-Gln
meta_331	KRT38	0.818181818181818	0.0011431	metabolite	gene	/	Asn-Gln
meta_331	P2RX4	-0.804196	0.00161477	metabolite	gene	/	Asn-Gln
meta_331	PCOLCE	-0.853147	0.000418118	metabolite	gene	/	Asn-Gln
meta_331	RCN1	-0.811189	0.00136331	metabolite	gene	/	Asn-Gln
meta_331	TBC1D16	-0.839161	0.000642826	metabolite	gene	/	Asn-Gln
meta_331	VIMP	-0.811189	0.00136331	metabolite	gene	/	Asn-Gln
meta_339	A0A452FKG1	0.867132867132867	0.000259812	metabolite	protein	F13B	Asp-Gly
meta_339	A0A452G837	-0.888112	0.000114134	metabolite	protein	PTGR1	Asp-Gly
meta_339	AADACL3	-0.867133	0.000259812	metabolite	gene	/	Asp-Gly
meta_339	ADIG	-0.804196	0.00161477	metabolite	gene	/	Asp-Gly
meta_339	ALDH3A2	-0.832168	0.000785442	metabolite	gene	/	Asp-Gly
meta_339	APLNR	-0.825175	0.000951363	metabolite	gene	/	Asp-Gly
meta_339	AZGP1	-0.874126	0.000200713	metabolite	gene	/	Asp-Gly
meta_339	BPHL	-0.811189	0.00136331	metabolite	gene	/	Asp-Gly
meta_339	CCDC88A	-0.839161	0.000642826	metabolite	gene	/	Asp-Gly
meta_339	CIDEA	-0.93007	1.17E-05	metabolite	gene	/	Asp-Gly
meta_339	CRAT	-0.895105	8.37E-05	metabolite	gene	/	Asp-Gly
meta_339	CTH	0.825174825174825	0.000951363	metabolite	gene	/	Asp-Gly
meta_339	CUEDC1	-0.818182	0.0011431	metabolite	gene	/	Asp-Gly
meta_339	ECHS1	-0.804196	0.00161477	metabolite	gene	/	Asp-Gly
meta_339	ELOVL7	-0.818182	0.0011431	metabolite	gene	/	Asp-Gly
meta_339	FAH	-0.839161	0.000642826	metabolite	gene	/	Asp-Gly
meta_339	FBLN7	-0.839161	0.000642826	metabolite	gene	/	Asp-Gly
meta_339	FGFBP1	-0.853147	0.000418118	metabolite	gene	/	Asp-Gly
meta_339	FITM2	-0.832168	0.000785442	metabolite	gene	/	Asp-Gly
meta_339	GINS3	0.951048951048951	2.04E-06	metabolite	gene	/	Asp-Gly
meta_339	IMP4	0.839160839160839	0.000642826	metabolite	gene	/	Asp-Gly
meta_339	ITGBL1	-0.832168	0.000785442	metabolite	gene	/	Asp-Gly
meta_339	KCNA6	-0.818182	0.0011431	metabolite	gene	/	Asp-Gly
meta_339	KRT79	-0.874126	0.000200713	metabolite	gene	/	Asp-Gly
meta_339	LOC100861181	0.874125874125874	0.000200713	metabolite	gene	/	Asp-Gly
meta_339	LOC102171745	-0.804196	0.00161477	metabolite	gene	/	Asp-Gly
meta_339	LOC102172140	-0.86014	0.000331668	metabolite	gene	/	Asp-Gly
meta_339	LOC102176161	0.825174825174825	0.000951363	metabolite	gene	/	Asp-Gly
meta_339	LOC102180879	-0.839161	0.000642826	metabolite	gene	/	Asp-Gly
meta_339	LOC102180889	-0.86014	0.000331668	metabolite	gene	/	Asp-Gly
meta_339	LOC102190250	-0.874126	0.000200713	metabolite	gene	/	Asp-Gly
meta_339	LOC108635555	-0.825175	0.000951363	metabolite	gene	/	Asp-Gly
meta_339	MBOAT7	-0.867133	0.000259812	metabolite	gene	/	Asp-Gly
meta_339	MPZ	-0.874126	0.000200713	metabolite	gene	/	Asp-Gly
meta_339	MRAS	-0.818182	0.0011431	metabolite	gene	/	Asp-Gly
meta_339	NIP7	0.909090909090909	4.19E-05	metabolite	gene	/	Asp-Gly
meta_339	NR1D1	-0.804196	0.00161477	metabolite	gene	/	Asp-Gly
meta_339	OLFML3	-0.853147	0.000418118	metabolite	gene	/	Asp-Gly
meta_339	PCOLCE	-0.825175	0.000951363	metabolite	gene	/	Asp-Gly
meta_339	PNPLA5	-0.895105	8.37E-05	metabolite	gene	/	Asp-Gly
meta_339	POLE2	0.853146853146853	0.000418118	metabolite	gene	/	Asp-Gly
meta_339	RCN3	-0.825175	0.000951363	metabolite	gene	/	Asp-Gly
meta_339	RMDN3	-0.804196	0.00161477	metabolite	gene	/	Asp-Gly
meta_339	RNF125	-0.839161	0.000642826	metabolite	gene	/	Asp-Gly
meta_339	SAMD8	0.825174825174825	0.000951363	metabolite	gene	/	Asp-Gly
meta_339	SECISBP2L	-0.818182	0.0011431	metabolite	gene	/	Asp-Gly
meta_339	SENP1	0.825174825174825	0.000951363	metabolite	gene	/	Asp-Gly
meta_339	SPTSSB	0.811188811188811	0.00136331	metabolite	gene	/	Asp-Gly
meta_339	TBC1D16	-0.825175	0.000951363	metabolite	gene	/	Asp-Gly
meta_339	TEKT2	-0.818182	0.0011431	metabolite	gene	/	Asp-Gly
meta_339	TLCD1	-0.874126	0.000200713	metabolite	gene	/	Asp-Gly
meta_339	VIMP	-0.825175	0.000951363	metabolite	gene	/	Asp-Gly
meta_339	ZHX3	-0.804196	0.00161477	metabolite	gene	/	Asp-Gly
meta_1073	A0A452DNY1	-0.895105	8.37E-05	metabolite	protein	ECHDC1	beta-Muricholic acid
meta_1073	A0A452G5B2	-0.846154	0.000521134	metabolite	protein	PECR	beta-Muricholic acid
meta_1073	ASCC1	-0.825175	0.000951363	metabolite	gene	/	beta-Muricholic acid
meta_1073	BCHE	-0.874126	0.000200713	metabolite	gene	/	beta-Muricholic acid
meta_1073	C2	-0.867133	0.000259812	metabolite	gene	/	beta-Muricholic acid
meta_1073	CDC34	-0.804196	0.00161477	metabolite	gene	/	beta-Muricholic acid
meta_1073	ECHS1	-0.804196	0.00161477	metabolite	gene	/	beta-Muricholic acid
meta_1073	ITGBL1	-0.832168	0.000785442	metabolite	gene	/	beta-Muricholic acid
meta_1073	KANK4	-0.874126	0.000200713	metabolite	gene	/	beta-Muricholic acid
meta_1073	LHX2	0.86013986013986	0.000331668	metabolite	gene	/	beta-Muricholic acid
meta_1073	LOC102173761	0.86013986013986	0.000331668	metabolite	gene	/	beta-Muricholic acid
meta_1073	LOC102184211	0.902097902097902	6.00E-05	metabolite	gene	/	beta-Muricholic acid
meta_1073	LOC102188051	-0.846154	0.000521134	metabolite	gene	/	beta-Muricholic acid
meta_1073	LOC102190572	-0.811189	0.00136331	metabolite	gene	/	beta-Muricholic acid
meta_1073	LOC102191570	0.874125874125874	0.000200713	metabolite	gene	/	beta-Muricholic acid
meta_1073	LOC108633262	0.86013986013986	0.000331668	metabolite	gene	/	beta-Muricholic acid
meta_1073	LOC108638255	-0.825175	0.000951363	metabolite	gene	/	beta-Muricholic acid
meta_1073	METTL3	0.811188811188811	0.00136331	metabolite	gene	/	beta-Muricholic acid
meta_371	A0A452FKG1	0.907617002199533	4.53E-05	metabolite	protein	F13B	Carnitine C14:2
meta_371	A0A452FIN3	-0.804398	0.00160704	metabolite	protein	ITGA1	Carnitine C14:2
meta_371	A0A452FK44	0.829312790245063	0.000850228	metabolite	protein	KLK7	Carnitine C14:2
meta_371	A0A452G885	0.928972696368933	1.26E-05	metabolite	protein	KRT4	Carnitine C14:2
meta_371	A0A452G837	-0.839991	0.000627337	metabolite	protein	PTGR1	Carnitine C14:2
meta_371	A0A452E969	0.804397813714095	0.00160704	metabolite	protein	/	Carnitine C14:2
meta_371	ACSBG1	-0.807957	0.00147547	metabolite	gene	/	Carnitine C14:2
meta_371	AGPAT5	-0.807957	0.00147547	metabolite	gene	/	Carnitine C14:2
meta_371	ALDH3A2	-0.811516	0.00135232	metabolite	gene	/	Carnitine C14:2
meta_371	APLNR	-0.815076	0.00123724	metabolite	gene	/	Carnitine C14:2
meta_371	AZGP1	-0.904058	5.44E-05	metabolite	gene	/	Carnitine C14:2
meta_371	C1QTNF2	-0.804398	0.00160704	metabolite	gene	/	Carnitine C14:2
meta_371	CA6	0.83287207260663	0.000770065	metabolite	gene	/	Carnitine C14:2
meta_371	CIDEA	-0.84355	0.000564148	metabolite	gene	/	Carnitine C14:2
meta_371	COPZ2	-0.800839	0.00174744	metabolite	gene	/	Carnitine C14:2
meta_371	CRAT	-0.825754	0.000936688	metabolite	gene	/	Carnitine C14:2
meta_371	CUEDC1	-0.818635	0.00112985	metabolite	gene	/	Carnitine C14:2
meta_371	DUSP5	0.847109202052897	0.000506007	metabolite	gene	/	Carnitine C14:2
meta_371	ECHDC1	-0.854228	0.000403724	metabolite	gene	/	Carnitine C14:2
meta_371	ECHS1	-0.811516	0.00135232	metabolite	gene	/	Carnitine C14:2
meta_371	ECM2	-0.815076	0.00123724	metabolite	gene	/	Carnitine C14:2
meta_371	ELOVL7	-0.825754	0.000936688	metabolite	gene	/	Carnitine C14:2
meta_371	EMX2	-0.811516	0.00135232	metabolite	gene	/	Carnitine C14:2
meta_371	FBLN7	-0.864906	0.000281229	metabolite	gene	/	Carnitine C14:2
meta_371	FGL1	-0.854228	0.000403724	metabolite	gene	/	Carnitine C14:2
meta_371	GINS3	0.818634943160363	0.00112985	metabolite	gene	/	Carnitine C14:2
meta_371	GRAMD3	-0.825754	0.000936688	metabolite	gene	/	Carnitine C14:2
meta_371	ITGBL1	-0.886261	0.000123491	metabolite	gene	/	Carnitine C14:2
meta_371	KCNA6	-0.904058	5.44E-05	metabolite	gene	/	Carnitine C14:2
meta_371	LOC102171556	-0.868465	0.000247625	metabolite	gene	/	Carnitine C14:2
meta_371	LOC102180889	-0.857787	0.00035903	metabolite	gene	/	Carnitine C14:2
meta_371	LOC102183851	-0.850668	0.000452626	metabolite	gene	/	Carnitine C14:2
meta_371	LOC102184551	-0.832872	0.000770065	metabolite	gene	/	Carnitine C14:2
meta_371	MPZ	-0.815076	0.00123724	metabolite	gene	/	Carnitine C14:2
meta_371	NIP7	0.807957096075662	0.00147547	metabolite	gene	/	Carnitine C14:2
meta_371	OGN	-0.839991	0.000627337	metabolite	gene	/	Carnitine C14:2
meta_371	PLIN2	-0.847109	0.000506007	metabolite	gene	/	Carnitine C14:2
meta_371	POLE2	0.804397813714095	0.00160704	metabolite	gene	/	Carnitine C14:2
meta_371	RNF125	-0.839991	0.000627337	metabolite	gene	/	Carnitine C14:2
meta_371	SECISBP2L	-0.904058	5.44E-05	metabolite	gene	/	Carnitine C14:2
meta_371	SYN2	-0.832872	0.000770065	metabolite	gene	/	Carnitine C14:2
meta_371	TBC1D16	-0.832872	0.000770065	metabolite	gene	/	Carnitine C14:2
meta_371	TEKT2	-0.911176	3.75E-05	metabolite	gene	/	Carnitine C14:2
meta_371	TLCD2	-0.804398	0.00160704	metabolite	gene	/	Carnitine C14:2
meta_371	WISP2	-0.832872	0.000770065	metabolite	gene	/	Carnitine C14:2
meta_379	A0A452DNY1	0.811188811188811	0.00136331	metabolite	protein	ECHDC1	Carnitine C18:0
meta_379	A0A452G5B2	0.846153846153846	0.000521134	metabolite	protein	PECR	Carnitine C18:0
meta_379	AGPAT5	0.804195804195804	0.00161477	metabolite	gene	/	Carnitine C18:0
meta_379	C2	0.839160839160839	0.000642826	metabolite	gene	/	Carnitine C18:0
meta_379	CBX7	0.832167832167832	0.000785442	metabolite	gene	/	Carnitine C18:0
meta_379	CDC34	0.811188811188811	0.00136331	metabolite	gene	/	Carnitine C18:0
meta_379	CPEB1	0.846153846153846	0.000521134	metabolite	gene	/	Carnitine C18:0
meta_379	FAAH	0.874125874125874	0.000200713	metabolite	gene	/	Carnitine C18:0
meta_379	IER5L	0.895104895104895	8.37E-05	metabolite	gene	/	Carnitine C18:0
meta_379	PBX1	0.804195804195804	0.00161477	metabolite	gene	/	Carnitine C18:0
meta_379	TGFBR3	0.867132867132867	0.000259812	metabolite	gene	/	Carnitine C18:0
meta_379	TRMU	0.888111888111888	0.000114134	metabolite	gene	/	Carnitine C18:0
meta_383	A0A452DNY1	0.903679144156467	5.54E-05	metabolite	protein	ECHDC1	Carnitine C19:0
meta_383	A0A452F0G3	0.80910807093079	0.00143474	metabolite	protein	LOC102172465	Carnitine C19:0
meta_383	A0A452G5B2	0.872155453081241	0.000216175	metabolite	protein	PECR	Carnitine C19:0
meta_383	A0A452E435	0.80910807093079	0.00143474	metabolite	protein	PTDSS2	Carnitine C19:0
meta_383	C2	0.886165982448008	0.000123989	metabolite	gene	/	Carnitine C19:0
meta_383	CIDEC	0.802102806247406	0.00169653	metabolite	gene	/	Carnitine C19:0
meta_383	CPEB1	0.80910807093079	0.00143474	metabolite	gene	/	Carnitine C19:0
meta_383	ELOVL3	0.802102806247406	0.00169653	metabolite	gene	/	Carnitine C19:0
meta_383	FAAH	0.83012386498094	0.000831418	metabolite	gene	/	Carnitine C19:0
meta_383	LOC108638255	0.816113335614173	0.00120515	metabolite	gene	/	Carnitine C19:0
meta_383	MGLL	0.812610703272482	0.0013161	metabolite	gene	/	Carnitine C19:0
meta_383	PBX1	0.851139659031091	0.000445901	metabolite	gene	/	Carnitine C19:0
meta_383	RDH12	0.83012386498094	0.000831418	metabolite	gene	/	Carnitine C19:0
meta_383	TGFBR3	0.837129129664324	0.000682001	metabolite	gene	/	Carnitine C19:0
meta_383	TRMU	0.816113335614173	0.00120515	metabolite	gene	/	Carnitine C19:0
meta_395	A0A452G5B2	-0.830124	0.000831418	metabolite	protein	PECR	Carnitine C6:DC
meta_395	AADACL3	-0.802103	0.00169653	metabolite	gene	/	Carnitine C6:DC
meta_395	ACE2	-0.844134	0.000554262	metabolite	gene	/	Carnitine C6:DC
meta_395	ACER1	-0.816113	0.00120515	metabolite	gene	/	Carnitine C6:DC
meta_395	ACSM3	-0.805605	0.00156143	metabolite	gene	/	Carnitine C6:DC
meta_395	C15H11orf96	-0.819616	0.00110155	metabolite	gene	/	Carnitine C6:DC
meta_395	CBX7	-0.844134	0.000554262	metabolite	gene	/	Carnitine C6:DC
meta_395	CCDC88A	-0.893171	9.14E-05	metabolite	gene	/	Carnitine C6:DC
meta_395	CD200	-0.830124	0.000831418	metabolite	gene	/	Carnitine C6:DC
meta_395	CD248	-0.833626	0.000753851	metabolite	gene	/	Carnitine C6:DC
meta_395	CDC34	-0.840632	0.000615569	metabolite	gene	/	Carnitine C6:DC
meta_395	CERS5	-0.858145	0.000354759	metabolite	gene	/	Carnitine C6:DC
meta_395	CIDEA	-0.830124	0.000831418	metabolite	gene	/	Carnitine C6:DC
meta_395	CLASRP	-0.805605	0.00156143	metabolite	gene	/	Carnitine C6:DC
meta_395	CPEB1	-0.847637	0.000497797	metabolite	gene	/	Carnitine C6:DC
meta_395	DGAT2L6	-0.802103	0.00169653	metabolite	gene	/	Carnitine C6:DC
meta_395	ECH1	-0.805605	0.00156143	metabolite	gene	/	Carnitine C6:DC
meta_395	EI24	-0.872155	0.000216175	metabolite	gene	/	Carnitine C6:DC
meta_395	ELOVL4	-0.837129	0.000682001	metabolite	gene	/	Carnitine C6:DC
meta_395	FASN	-0.837129	0.000682001	metabolite	gene	/	Carnitine C6:DC
meta_395	FAT4	-0.85114	0.000445901	metabolite	gene	/	Carnitine C6:DC
meta_395	FGFBP1	-0.823119	0.00100495	metabolite	gene	/	Carnitine C6:DC
meta_395	FKRP	-0.935203	8.06E-06	metabolite	gene	/	Carnitine C6:DC
meta_395	KRT38	0.823118600297557	0.00100495	metabolite	gene	/	Carnitine C6:DC
meta_395	KRT79	-0.809108	0.00143474	metabolite	gene	/	Carnitine C6:DC
meta_395	KRTDAP	-0.809108	0.00143474	metabolite	gene	/	Carnitine C6:DC
meta_395	LOC100861175	0.837129129664324	0.000682001	metabolite	gene	/	Carnitine C6:DC
meta_395	LOC102171745	-0.837129	0.000682001	metabolite	gene	/	Carnitine C6:DC
meta_395	LOC102174710	-0.830124	0.000831418	metabolite	gene	/	Carnitine C6:DC
meta_395	LOC102176161	0.921192305864925	2.09E-05	metabolite	gene	/	Carnitine C6:DC
meta_395	LOC102179090	-0.816113	0.00120515	metabolite	gene	/	Carnitine C6:DC
meta_395	LOC102180879	-0.830124	0.000831418	metabolite	gene	/	Carnitine C6:DC
meta_395	LOC102180889	-0.872155	0.000216175	metabolite	gene	/	Carnitine C6:DC
meta_395	LOC102181431	0.914187041181542	3.17E-05	metabolite	gene	/	Carnitine C6:DC
meta_395	LOC102186976	-0.85114	0.000445901	metabolite	gene	/	Carnitine C6:DC
meta_395	LOC102190840	-0.833626	0.000753851	metabolite	gene	/	Carnitine C6:DC
meta_395	LOC106503221	-0.872155	0.000216175	metabolite	gene	/	Carnitine C6:DC
meta_395	LOC108637764	0.805605438589098	0.00156143	metabolite	gene	/	Carnitine C6:DC
meta_395	MRAS	-0.816113	0.00120515	metabolite	gene	/	Carnitine C6:DC
meta_395	NRG4	-0.833626	0.000753851	metabolite	gene	/	Carnitine C6:DC
meta_395	PITX3	-0.886166	0.000123989	metabolite	gene	/	Carnitine C6:DC
meta_395	PNPLA5	-0.844134	0.000554262	metabolite	gene	/	Carnitine C6:DC
meta_395	PPARG	-0.802103	0.00169653	metabolite	gene	/	Carnitine C6:DC
meta_395	PROCA1	-0.830124	0.000831418	metabolite	gene	/	Carnitine C6:DC
meta_395	RCN1	-0.826621	0.000915011	metabolite	gene	/	Carnitine C6:DC
meta_395	SAMD8	0.879160717764625	0.000165104	metabolite	gene	/	Carnitine C6:DC
meta_395	SNIP1	-0.802103	0.00169653	metabolite	gene	/	Carnitine C6:DC
meta_395	THRSP	-0.802103	0.00169653	metabolite	gene	/	Carnitine C6:DC
meta_395	TTC9B	-0.935203	8.06E-06	metabolite	gene	/	Carnitine C6:DC
meta_395	VIMP	-0.844134	0.000554262	metabolite	gene	/	Carnitine C6:DC
meta_395	WNT2	-0.879161	0.000165104	metabolite	gene	/	Carnitine C6:DC
meta_395	ZNF521	-0.86515	0.000278812	metabolite	gene	/	Carnitine C6:DC
meta_410	ADGRL1	-0.853147	0.000418118	metabolite	gene	/	Catechol
meta_410	ASCC1	-0.832168	0.000785442	metabolite	gene	/	Catechol
meta_410	ELOVL3	-0.804196	0.00161477	metabolite	gene	/	Catechol
meta_410	KANK4	-0.832168	0.000785442	metabolite	gene	/	Catechol
meta_410	LOC102173761	0.937062937062937	6.99E-06	metabolite	gene	/	Catechol
meta_410	LOC102179183	-0.811189	0.00136331	metabolite	gene	/	Catechol
meta_410	LOC102188051	-0.846154	0.000521134	metabolite	gene	/	Catechol
meta_410	LOC102190572	-0.804196	0.00161477	metabolite	gene	/	Catechol
meta_410	LOC102190840	-0.818182	0.0011431	metabolite	gene	/	Catechol
meta_410	LOC108633262	0.881118881118881	0.000152674	metabolite	gene	/	Catechol
meta_410	SPOCK2	-0.839161	0.000642826	metabolite	gene	/	Catechol
meta_410	STEAP1	0.853146853146853	0.000418118	metabolite	gene	/	Catechol
meta_410	UBE3D	0.825174825174825	0.000951363	metabolite	gene	/	Catechol
meta_410	ZEB1	-0.825175	0.000951363	metabolite	gene	/	Catechol
meta_411	A0A452DNY1	-0.818182	0.0011431	metabolite	protein	ECHDC1	Chenodeoxycholic Acid
meta_411	A0A452G5B2	-0.888112	0.000114134	metabolite	protein	PECR	Chenodeoxycholic Acid
meta_411	C2	-0.881119	0.000152674	metabolite	gene	/	Chenodeoxycholic Acid
meta_411	CACNA2D3	0.839160839160839	0.000642826	metabolite	gene	/	Chenodeoxycholic Acid
meta_411	CDC34	-0.832168	0.000785442	metabolite	gene	/	Chenodeoxycholic Acid
meta_411	CUEDC1	-0.818182	0.0011431	metabolite	gene	/	Chenodeoxycholic Acid
meta_411	ECM2	-0.825175	0.000951363	metabolite	gene	/	Chenodeoxycholic Acid
meta_411	ITGBL1	-0.839161	0.000642826	metabolite	gene	/	Chenodeoxycholic Acid
meta_411	JMY	0.804195804195804	0.00161477	metabolite	gene	/	Chenodeoxycholic Acid
meta_411	KANK4	-0.804196	0.00161477	metabolite	gene	/	Chenodeoxycholic Acid
meta_411	KRT38	0.867132867132867	0.000259812	metabolite	gene	/	Chenodeoxycholic Acid
meta_411	LOC102184211	0.895104895104895	8.37E-05	metabolite	gene	/	Chenodeoxycholic Acid
meta_411	LOC102185049	0.804195804195804	0.00161477	metabolite	gene	/	Chenodeoxycholic Acid
meta_411	LOC108637764	0.811188811188811	0.00136331	metabolite	gene	/	Chenodeoxycholic Acid
meta_411	LOC108638255	-0.804196	0.00161477	metabolite	gene	/	Chenodeoxycholic Acid
meta_411	METTL3	0.832167832167832	0.000785442	metabolite	gene	/	Chenodeoxycholic Acid
meta_411	SAMD8	0.888111888111888	0.000114134	metabolite	gene	/	Chenodeoxycholic Acid
meta_412	A0A452DNY1	-0.895105	8.37E-05	metabolite	protein	ECHDC1	Cholic acid
meta_412	A0A452G5B2	-0.846154	0.000521134	metabolite	protein	PECR	Cholic acid
meta_412	ASCC1	-0.825175	0.000951363	metabolite	gene	/	Cholic acid
meta_412	BCHE	-0.874126	0.000200713	metabolite	gene	/	Cholic acid
meta_412	C2	-0.867133	0.000259812	metabolite	gene	/	Cholic acid
meta_412	CDC34	-0.804196	0.00161477	metabolite	gene	/	Cholic acid
meta_412	ECHS1	-0.804196	0.00161477	metabolite	gene	/	Cholic acid
meta_412	ITGBL1	-0.832168	0.000785442	metabolite	gene	/	Cholic acid
meta_412	KANK4	-0.874126	0.000200713	metabolite	gene	/	Cholic acid
meta_412	LHX2	0.86013986013986	0.000331668	metabolite	gene	/	Cholic acid
meta_412	LOC102173761	0.86013986013986	0.000331668	metabolite	gene	/	Cholic acid
meta_412	LOC102184211	0.902097902097902	6.00E-05	metabolite	gene	/	Cholic acid
meta_412	LOC102188051	-0.846154	0.000521134	metabolite	gene	/	Cholic acid
meta_412	LOC102190572	-0.811189	0.00136331	metabolite	gene	/	Cholic acid
meta_412	LOC102191570	0.874125874125874	0.000200713	metabolite	gene	/	Cholic acid
meta_412	LOC108633262	0.86013986013986	0.000331668	metabolite	gene	/	Cholic acid
meta_412	LOC108638255	-0.825175	0.000951363	metabolite	gene	/	Cholic acid
meta_412	METTL3	0.811188811188811	0.00136331	metabolite	gene	/	Cholic acid
meta_413	A0A452FKG1	0.804195804195804	0.00161477	metabolite	protein	F13B	Choline
meta_413	A0A452G885	0.846153846153846	0.000521134	metabolite	protein	KRT4	Choline
meta_413	A0A452E969	0.867132867132867	0.000259812	metabolite	protein	/	Choline
meta_413	ALDH3A2	-0.804196	0.00161477	metabolite	gene	/	Choline
meta_413	AZGP1	-0.881119	0.000152674	metabolite	gene	/	Choline
meta_413	BBS9	0.818181818181818	0.0011431	metabolite	gene	/	Choline
meta_413	BSCL2	-0.832168	0.000785442	metabolite	gene	/	Choline
meta_413	C7H19orf60	-0.853147	0.000418118	metabolite	gene	/	Choline
meta_413	CA6	0.846153846153846	0.000521134	metabolite	gene	/	Choline
meta_413	CACNA2D3	0.811188811188811	0.00136331	metabolite	gene	/	Choline
meta_413	CCDC88A	-0.86014	0.000331668	metabolite	gene	/	Choline
meta_413	CD200	-0.832168	0.000785442	metabolite	gene	/	Choline
meta_413	CD248	-0.804196	0.00161477	metabolite	gene	/	Choline
meta_413	CIDEA	-0.958042	9.54E-07	metabolite	gene	/	Choline
meta_413	COPZ2	-0.825175	0.000951363	metabolite	gene	/	Choline
meta_413	CPEB1	-0.86014	0.000331668	metabolite	gene	/	Choline
meta_413	CRAT	-0.888112	0.000114134	metabolite	gene	/	Choline
meta_413	CTH	0.944055944055944	3.93E-06	metabolite	gene	/	Choline
meta_413	CXCL12	-0.881119	0.000152674	metabolite	gene	/	Choline
meta_413	ECHDC1	-0.825175	0.000951363	metabolite	gene	/	Choline
meta_413	ECHS1	-0.825175	0.000951363	metabolite	gene	/	Choline
meta_413	ECM2	-0.881119	0.000152674	metabolite	gene	/	Choline
meta_413	EMX2	-0.909091	4.19E-05	metabolite	gene	/	Choline
meta_413	FAH	-0.811189	0.00136331	metabolite	gene	/	Choline
meta_413	FGFBP1	-0.888112	0.000114134	metabolite	gene	/	Choline
meta_413	GRAMD3	-0.825175	0.000951363	metabolite	gene	/	Choline
meta_413	HAGH	-0.811189	0.00136331	metabolite	gene	/	Choline
meta_413	ITGBL1	-0.839161	0.000642826	metabolite	gene	/	Choline
meta_413	JMY	0.874125874125874	0.000200713	metabolite	gene	/	Choline
meta_413	LOC100861175	0.93006993006993	1.17E-05	metabolite	gene	/	Choline
meta_413	LOC102176161	0.874125874125874	0.000200713	metabolite	gene	/	Choline
meta_413	LOC102180879	-0.853147	0.000418118	metabolite	gene	/	Choline
meta_413	LOC102180889	-0.874126	0.000200713	metabolite	gene	/	Choline
meta_413	LOC102181431	0.839160839160839	0.000642826	metabolite	gene	/	Choline
meta_413	LOC102188472	-0.811189	0.00136331	metabolite	gene	/	Choline
meta_413	LOC102190250	-0.811189	0.00136331	metabolite	gene	/	Choline
meta_413	LTBP4	-0.874126	0.000200713	metabolite	gene	/	Choline
meta_413	MBOAT7	-0.818182	0.0011431	metabolite	gene	/	Choline
meta_413	MPZ	-0.909091	4.19E-05	metabolite	gene	/	Choline
meta_413	MRAS	-0.811189	0.00136331	metabolite	gene	/	Choline
meta_413	OLFML3	-0.832168	0.000785442	metabolite	gene	/	Choline
meta_413	P2RX4	-0.867133	0.000259812	metabolite	gene	/	Choline
meta_413	PANK3	0.832167832167832	0.000785442	metabolite	gene	/	Choline
meta_413	PCK2	-0.811189	0.00136331	metabolite	gene	/	Choline
meta_413	PCOLCE	-0.902098	6.00E-05	metabolite	gene	/	Choline
meta_413	PLA2R1	-0.818182	0.0011431	metabolite	gene	/	Choline
meta_413	PLOD3	-0.86014	0.000331668	metabolite	gene	/	Choline
meta_413	PNPLA5	-0.923077	1.86E-05	metabolite	gene	/	Choline
meta_413	POLE2	0.804195804195804	0.00161477	metabolite	gene	/	Choline
meta_413	RCN1	-0.811189	0.00136331	metabolite	gene	/	Choline
meta_413	RCN3	-0.93007	1.17E-05	metabolite	gene	/	Choline
meta_413	REM1	-0.839161	0.000642826	metabolite	gene	/	Choline
meta_413	S100A4	-0.832168	0.000785442	metabolite	gene	/	Choline
meta_413	SAMD8	0.832167832167832	0.000785442	metabolite	gene	/	Choline
meta_413	SPTSSB	0.811188811188811	0.00136331	metabolite	gene	/	Choline
meta_413	SYN2	-0.839161	0.000642826	metabolite	gene	/	Choline
meta_413	TBC1D16	-0.867133	0.000259812	metabolite	gene	/	Choline
meta_413	TGM5	-0.818182	0.0011431	metabolite	gene	/	Choline
meta_413	TLCD1	-0.832168	0.000785442	metabolite	gene	/	Choline
meta_413	TMEM119	-0.804196	0.00161477	metabolite	gene	/	Choline
meta_413	TMEM150C	-0.839161	0.000642826	metabolite	gene	/	Choline
meta_413	TRMU	-0.818182	0.0011431	metabolite	gene	/	Choline
meta_413	VIMP	-0.909091	4.19E-05	metabolite	gene	/	Choline
meta_413	WISP2	-0.811189	0.00136331	metabolite	gene	/	Choline
meta_413	WNT2	-0.825175	0.000951363	metabolite	gene	/	Choline
meta_413	ZNHIT1	-0.867133	0.000259812	metabolite	gene	/	Choline
meta_427	A0A452DNY1	-0.86014	0.000331668	metabolite	protein	ECHDC1	Cyclo(Ala-Pro)
meta_427	AQP3	0.832167832167832	0.000785442	metabolite	gene	/	Cyclo(Ala-Pro)
meta_427	LOC102191570	0.86013986013986	0.000331668	metabolite	gene	/	Cyclo(Ala-Pro)
meta_427	METTL3	0.832167832167832	0.000785442	metabolite	gene	/	Cyclo(Ala-Pro)
meta_435	A0A452G885	0.846153846153846	0.000521134	metabolite	protein	KRT4	Cycloleucine
meta_435	A0A452E969	0.86013986013986	0.000331668	metabolite	protein	/	Cycloleucine
meta_435	AGPAT5	-0.888112	0.000114134	metabolite	gene	/	Cycloleucine
meta_435	AZGP1	-0.916084	2.84E-05	metabolite	gene	/	Cycloleucine
meta_435	BBS9	0.853146853146853	0.000418118	metabolite	gene	/	Cycloleucine
meta_435	BCHE	-0.811189	0.00136331	metabolite	gene	/	Cycloleucine
meta_435	BSCL2	-0.825175	0.000951363	metabolite	gene	/	Cycloleucine
meta_435	C1QTNF2	-0.846154	0.000521134	metabolite	gene	/	Cycloleucine
meta_435	C7H19orf60	-0.86014	0.000331668	metabolite	gene	/	Cycloleucine
meta_435	CA6	0.944055944055944	3.93E-06	metabolite	gene	/	Cycloleucine
meta_435	CACNA2D3	0.825174825174825	0.000951363	metabolite	gene	/	Cycloleucine
meta_435	CCDC88A	-0.825175	0.000951363	metabolite	gene	/	Cycloleucine
meta_435	CD200	-0.839161	0.000642826	metabolite	gene	/	Cycloleucine
meta_435	CD248	-0.804196	0.00161477	metabolite	gene	/	Cycloleucine
meta_435	CDH4	-0.846154	0.000521134	metabolite	gene	/	Cycloleucine
meta_435	CIDEA	-0.923077	1.86E-05	metabolite	gene	/	Cycloleucine
meta_435	COPZ2	-0.811189	0.00136331	metabolite	gene	/	Cycloleucine
meta_435	CPEB1	-0.825175	0.000951363	metabolite	gene	/	Cycloleucine
meta_435	CRAT	-0.881119	0.000152674	metabolite	gene	/	Cycloleucine
meta_435	CTH	0.916083916083916	2.84E-05	metabolite	gene	/	Cycloleucine
meta_435	CXCL12	-0.867133	0.000259812	metabolite	gene	/	Cycloleucine
meta_435	ECHDC1	-0.825175	0.000951363	metabolite	gene	/	Cycloleucine
meta_435	ECHS1	-0.839161	0.000642826	metabolite	gene	/	Cycloleucine
meta_435	ECM2	-0.839161	0.000642826	metabolite	gene	/	Cycloleucine
meta_435	EMILIN1	-0.86014	0.000331668	metabolite	gene	/	Cycloleucine
meta_435	EMX2	-0.972028	1.29E-07	metabolite	gene	/	Cycloleucine
meta_435	ENTPD1	-0.818182	0.0011431	metabolite	gene	/	Cycloleucine
meta_435	FAAH	-0.839161	0.000642826	metabolite	gene	/	Cycloleucine
meta_435	FAH	-0.825175	0.000951363	metabolite	gene	/	Cycloleucine
meta_435	FGFBP1	-0.902098	6.00E-05	metabolite	gene	/	Cycloleucine
meta_435	FITM2	-0.818182	0.0011431	metabolite	gene	/	Cycloleucine
meta_435	IRX1	-0.839161	0.000642826	metabolite	gene	/	Cycloleucine
meta_435	ITGBL1	-0.804196	0.00161477	metabolite	gene	/	Cycloleucine
meta_435	IZUMO4	-0.846154	0.000521134	metabolite	gene	/	Cycloleucine
meta_435	JMY	0.825174825174825	0.000951363	metabolite	gene	/	Cycloleucine
meta_435	LOC100861175	0.93006993006993	1.17E-05	metabolite	gene	/	Cycloleucine
meta_435	LOC102172140	-0.818182	0.0011431	metabolite	gene	/	Cycloleucine
meta_435	LOC102176161	0.839160839160839	0.000642826	metabolite	gene	/	Cycloleucine
meta_435	LOC102180879	-0.839161	0.000642826	metabolite	gene	/	Cycloleucine
meta_435	LOC102180889	-0.818182	0.0011431	metabolite	gene	/	Cycloleucine
meta_435	LOC102188472	-0.818182	0.0011431	metabolite	gene	/	Cycloleucine
meta_435	LOC108633262	0.804195804195804	0.00161477	metabolite	gene	/	Cycloleucine
meta_435	LTBP4	-0.888112	0.000114134	metabolite	gene	/	Cycloleucine
meta_435	MBOAT7	-0.832168	0.000785442	metabolite	gene	/	Cycloleucine
meta_435	MPZ	-0.846154	0.000521134	metabolite	gene	/	Cycloleucine
meta_435	OLFML3	-0.825175	0.000951363	metabolite	gene	/	Cycloleucine
meta_435	P2RX4	-0.916084	2.84E-05	metabolite	gene	/	Cycloleucine
meta_435	PCOLCE	-0.874126	0.000200713	metabolite	gene	/	Cycloleucine
meta_435	PLA2R1	-0.902098	6.00E-05	metabolite	gene	/	Cycloleucine
meta_435	PLOD3	-0.853147	0.000418118	metabolite	gene	/	Cycloleucine
meta_435	PNPLA5	-0.881119	0.000152674	metabolite	gene	/	Cycloleucine
meta_435	RCN3	-0.874126	0.000200713	metabolite	gene	/	Cycloleucine
meta_435	RNF125	-0.832168	0.000785442	metabolite	gene	/	Cycloleucine
meta_435	S100A4	-0.86014	0.000331668	metabolite	gene	/	Cycloleucine
meta_435	SECISBP2L	-0.832168	0.000785442	metabolite	gene	/	Cycloleucine
meta_435	SPTSSB	0.867132867132867	0.000259812	metabolite	gene	/	Cycloleucine
meta_435	SYN2	-0.888112	0.000114134	metabolite	gene	/	Cycloleucine
meta_435	TBC1D16	-0.93007	1.17E-05	metabolite	gene	/	Cycloleucine
meta_435	TMEM150C	-0.825175	0.000951363	metabolite	gene	/	Cycloleucine
meta_435	TRMU	-0.839161	0.000642826	metabolite	gene	/	Cycloleucine
meta_435	VIMP	-0.902098	6.00E-05	metabolite	gene	/	Cycloleucine
meta_435	WFDC2	-0.811189	0.00136331	metabolite	gene	/	Cycloleucine
meta_435	WISP2	-0.825175	0.000951363	metabolite	gene	/	Cycloleucine
meta_435	ZHX3	-0.818182	0.0011431	metabolite	gene	/	Cycloleucine
meta_435	ZNHIT1	-0.86014	0.000331668	metabolite	gene	/	Cycloleucine
meta_439	A0A452G885	0.874125874125874	0.000200713	metabolite	protein	KRT4	Cys-Pro
meta_439	A0A452E969	0.839160839160839	0.000642826	metabolite	protein	/	Cys-Pro
meta_439	AGPAT5	-0.93007	1.17E-05	metabolite	gene	/	Cys-Pro
meta_439	AZGP1	-0.93007	1.17E-05	metabolite	gene	/	Cys-Pro
meta_439	BBS9	0.846153846153846	0.000521134	metabolite	gene	/	Cys-Pro
meta_439	C1QTNF2	-0.895105	8.37E-05	metabolite	gene	/	Cys-Pro
meta_439	C7H19orf60	-0.874126	0.000200713	metabolite	gene	/	Cys-Pro
meta_439	CA6	0.958041958041958	9.54E-07	metabolite	gene	/	Cys-Pro
meta_439	CCDC88A	-0.818182	0.0011431	metabolite	gene	/	Cys-Pro
meta_439	CD200	-0.832168	0.000785442	metabolite	gene	/	Cys-Pro
meta_439	CDH4	-0.874126	0.000200713	metabolite	gene	/	Cys-Pro
meta_439	CERS5	-0.811189	0.00136331	metabolite	gene	/	Cys-Pro
meta_439	CIDEA	-0.895105	8.37E-05	metabolite	gene	/	Cys-Pro
meta_439	COPZ2	-0.846154	0.000521134	metabolite	gene	/	Cys-Pro
meta_439	CPEB1	-0.839161	0.000642826	metabolite	gene	/	Cys-Pro
meta_439	CRAT	-0.881119	0.000152674	metabolite	gene	/	Cys-Pro
meta_439	CTH	0.86013986013986	0.000331668	metabolite	gene	/	Cys-Pro
meta_439	CXCL12	-0.846154	0.000521134	metabolite	gene	/	Cys-Pro
meta_439	ECHDC1	-0.839161	0.000642826	metabolite	gene	/	Cys-Pro
meta_439	ECHS1	-0.832168	0.000785442	metabolite	gene	/	Cys-Pro
meta_439	ECM2	-0.832168	0.000785442	metabolite	gene	/	Cys-Pro
meta_439	EMILIN1	-0.832168	0.000785442	metabolite	gene	/	Cys-Pro
meta_439	EMX2	-0.944056	3.93E-06	metabolite	gene	/	Cys-Pro
meta_439	FAAH	-0.881119	0.000152674	metabolite	gene	/	Cys-Pro
meta_439	FGFBP1	-0.86014	0.000331668	metabolite	gene	/	Cys-Pro
meta_439	FITM2	-0.825175	0.000951363	metabolite	gene	/	Cys-Pro
meta_439	IER5L	-0.818182	0.0011431	metabolite	gene	/	Cys-Pro
meta_439	IRX1	-0.881119	0.000152674	metabolite	gene	/	Cys-Pro
meta_439	IZUMO4	-0.867133	0.000259812	metabolite	gene	/	Cys-Pro
meta_439	JMY	0.811188811188811	0.00136331	metabolite	gene	/	Cys-Pro
meta_439	KCNA6	-0.804196	0.00161477	metabolite	gene	/	Cys-Pro
meta_439	LOC100861175	0.902097902097902	6.00E-05	metabolite	gene	/	Cys-Pro
meta_439	LOC102172140	-0.825175	0.000951363	metabolite	gene	/	Cys-Pro
meta_439	LOC102176161	0.804195804195804	0.00161477	metabolite	gene	/	Cys-Pro
meta_439	LOC102179183	-0.818182	0.0011431	metabolite	gene	/	Cys-Pro
meta_439	LOC102180879	-0.839161	0.000642826	metabolite	gene	/	Cys-Pro
meta_439	LOC102180889	-0.818182	0.0011431	metabolite	gene	/	Cys-Pro
meta_439	LOC102181374	0.811188811188811	0.00136331	metabolite	gene	/	Cys-Pro
meta_439	LOC102184018	0.825174825174825	0.000951363	metabolite	gene	/	Cys-Pro
meta_439	LOC102184551	-0.832168	0.000785442	metabolite	gene	/	Cys-Pro
meta_439	LOC102186976	-0.811189	0.00136331	metabolite	gene	/	Cys-Pro
meta_439	LOC102187597	-0.804196	0.00161477	metabolite	gene	/	Cys-Pro
meta_439	LOC102188472	-0.832168	0.000785442	metabolite	gene	/	Cys-Pro
meta_439	LTBP4	-0.895105	8.37E-05	metabolite	gene	/	Cys-Pro
meta_439	MBOAT7	-0.811189	0.00136331	metabolite	gene	/	Cys-Pro
meta_439	MPZ	-0.839161	0.000642826	metabolite	gene	/	Cys-Pro
meta_439	MRAS	-0.804196	0.00161477	metabolite	gene	/	Cys-Pro
meta_439	MYL3	-0.804196	0.00161477	metabolite	gene	/	Cys-Pro
meta_439	OLFML3	-0.804196	0.00161477	metabolite	gene	/	Cys-Pro
meta_439	P2RX4	-0.888112	0.000114134	metabolite	gene	/	Cys-Pro
meta_439	PCOLCE	-0.874126	0.000200713	metabolite	gene	/	Cys-Pro
meta_439	PLA2R1	-0.916084	2.84E-05	metabolite	gene	/	Cys-Pro
meta_439	PLIN2	-0.832168	0.000785442	metabolite	gene	/	Cys-Pro
meta_439	PLOD3	-0.846154	0.000521134	metabolite	gene	/	Cys-Pro
meta_439	PNPLA5	-0.86014	0.000331668	metabolite	gene	/	Cys-Pro
meta_439	RCN3	-0.853147	0.000418118	metabolite	gene	/	Cys-Pro
meta_439	REM1	-0.811189	0.00136331	metabolite	gene	/	Cys-Pro
meta_439	RNF125	-0.839161	0.000642826	metabolite	gene	/	Cys-Pro
meta_439	S100A4	-0.832168	0.000785442	metabolite	gene	/	Cys-Pro
meta_439	SECISBP2L	-0.86014	0.000331668	metabolite	gene	/	Cys-Pro
meta_439	SOAT1	-0.818182	0.0011431	metabolite	gene	/	Cys-Pro
meta_439	SPTSSB	0.846153846153846	0.000521134	metabolite	gene	/	Cys-Pro
meta_439	SYN2	-0.888112	0.000114134	metabolite	gene	/	Cys-Pro
meta_439	TBC1D16	-0.93007	1.17E-05	metabolite	gene	/	Cys-Pro
meta_439	TMEM150C	-0.846154	0.000521134	metabolite	gene	/	Cys-Pro
meta_439	TRMU	-0.881119	0.000152674	metabolite	gene	/	Cys-Pro
meta_439	VIMP	-0.895105	8.37E-05	metabolite	gene	/	Cys-Pro
meta_439	WFDC2	-0.804196	0.00161477	metabolite	gene	/	Cys-Pro
meta_439	WISP2	-0.881119	0.000152674	metabolite	gene	/	Cys-Pro
meta_439	ZHX3	-0.832168	0.000785442	metabolite	gene	/	Cys-Pro
meta_439	ZNHIT1	-0.839161	0.000642826	metabolite	gene	/	Cys-Pro
meta_453	A0A452FKG1	0.881118881118881	0.000152674	metabolite	protein	F13B	D-Allo-Isoleucine
meta_453	A0A452G677	-0.846154	0.000521134	metabolite	protein	TH	D-Allo-Isoleucine
meta_453	ALDH3A2	-0.86014	0.000331668	metabolite	gene	/	D-Allo-Isoleucine
meta_453	ANAPC2	-0.832168	0.000785442	metabolite	gene	/	D-Allo-Isoleucine
meta_453	BHLHE41	-0.825175	0.000951363	metabolite	gene	/	D-Allo-Isoleucine
meta_453	C1QTNF2	-0.846154	0.000521134	metabolite	gene	/	D-Allo-Isoleucine
meta_453	CA6	0.804195804195804	0.00161477	metabolite	gene	/	D-Allo-Isoleucine
meta_453	CES4A	-0.804196	0.00161477	metabolite	gene	/	D-Allo-Isoleucine
meta_453	CIDEA	-0.902098	6.00E-05	metabolite	gene	/	D-Allo-Isoleucine
meta_453	COPZ2	-0.818182	0.0011431	metabolite	gene	/	D-Allo-Isoleucine
meta_453	CPEB1	-0.825175	0.000951363	metabolite	gene	/	D-Allo-Isoleucine
meta_453	CRAT	-0.846154	0.000521134	metabolite	gene	/	D-Allo-Isoleucine
meta_453	CTH	0.825174825174825	0.000951363	metabolite	gene	/	D-Allo-Isoleucine
meta_453	ECHS1	-0.839161	0.000642826	metabolite	gene	/	D-Allo-Isoleucine
meta_453	ELOVL7	-0.846154	0.000521134	metabolite	gene	/	D-Allo-Isoleucine
meta_453	EMX2	-0.832168	0.000785442	metabolite	gene	/	D-Allo-Isoleucine
meta_453	FAH	-0.853147	0.000418118	metabolite	gene	/	D-Allo-Isoleucine
meta_453	FITM2	-0.965035	3.88E-07	metabolite	gene	/	D-Allo-Isoleucine
meta_453	IMP4	0.832167832167832	0.000785442	metabolite	gene	/	D-Allo-Isoleucine
meta_453	ITGBL1	-0.846154	0.000521134	metabolite	gene	/	D-Allo-Isoleucine
meta_453	LOC102172140	-0.909091	4.19E-05	metabolite	gene	/	D-Allo-Isoleucine
meta_453	LOC102179183	-0.818182	0.0011431	metabolite	gene	/	D-Allo-Isoleucine
meta_453	LOC102181374	0.895104895104895	8.37E-05	metabolite	gene	/	D-Allo-Isoleucine
meta_453	LOC102184018	0.818181818181818	0.0011431	metabolite	gene	/	D-Allo-Isoleucine
meta_453	LOC102187597	-0.818182	0.0011431	metabolite	gene	/	D-Allo-Isoleucine
meta_453	LOC102190250	-0.895105	8.37E-05	metabolite	gene	/	D-Allo-Isoleucine
meta_453	LOC108633223	-0.832168	0.000785442	metabolite	gene	/	D-Allo-Isoleucine
meta_453	LOC108635555	-0.839161	0.000642826	metabolite	gene	/	D-Allo-Isoleucine
meta_453	MBOAT2	-0.811189	0.00136331	metabolite	gene	/	D-Allo-Isoleucine
meta_453	METTL3	0.804195804195804	0.00161477	metabolite	gene	/	D-Allo-Isoleucine
meta_453	MGLL	-0.825175	0.000951363	metabolite	gene	/	D-Allo-Isoleucine
meta_453	MPZ	-0.867133	0.000259812	metabolite	gene	/	D-Allo-Isoleucine
meta_453	NIP7	0.895104895104895	8.37E-05	metabolite	gene	/	D-Allo-Isoleucine
meta_453	PCOLCE	-0.811189	0.00136331	metabolite	gene	/	D-Allo-Isoleucine
meta_453	PNPLA5	-0.902098	6.00E-05	metabolite	gene	/	D-Allo-Isoleucine
meta_453	POLE2	0.874125874125874	0.000200713	metabolite	gene	/	D-Allo-Isoleucine
meta_453	REM1	-0.804196	0.00161477	metabolite	gene	/	D-Allo-Isoleucine
meta_453	RMDN3	-0.916084	2.84E-05	metabolite	gene	/	D-Allo-Isoleucine
meta_453	RNF125	-0.937063	6.99E-06	metabolite	gene	/	D-Allo-Isoleucine
meta_453	SECISBP2L	-0.804196	0.00161477	metabolite	gene	/	D-Allo-Isoleucine
meta_453	SERPINE2	-0.818182	0.0011431	metabolite	gene	/	D-Allo-Isoleucine
meta_453	SNIP1	-0.818182	0.0011431	metabolite	gene	/	D-Allo-Isoleucine
meta_453	SPTSSB	0.825174825174825	0.000951363	metabolite	gene	/	D-Allo-Isoleucine
meta_453	TLCD1	-0.93007	1.17E-05	metabolite	gene	/	D-Allo-Isoleucine
meta_453	TLCD2	-0.804196	0.00161477	metabolite	gene	/	D-Allo-Isoleucine
meta_453	TMEM150C	-0.839161	0.000642826	metabolite	gene	/	D-Allo-Isoleucine
meta_453	VIMP	-0.811189	0.00136331	metabolite	gene	/	D-Allo-Isoleucine
meta_492	A0A452DNY1	-0.804196	0.00161477	metabolite	protein	ECHDC1	Deoxycholic acid
meta_492	A0A452G885	0.804195804195804	0.00161477	metabolite	protein	KRT4	Deoxycholic acid
meta_492	A0A452EQG3	-0.853147	0.000418118	metabolite	protein	LOC102188300	Deoxycholic acid
meta_492	A0A452G5B2	-0.804196	0.00161477	metabolite	protein	PECR	Deoxycholic acid
meta_492	A0A452G837	-0.804196	0.00161477	metabolite	protein	PTGR1	Deoxycholic acid
meta_492	ADGRL1	-0.839161	0.000642826	metabolite	gene	/	Deoxycholic acid
meta_492	AURKB	0.811188811188811	0.00136331	metabolite	gene	/	Deoxycholic acid
meta_492	C1QTNF2	-0.874126	0.000200713	metabolite	gene	/	Deoxycholic acid
meta_492	CA6	0.818181818181818	0.0011431	metabolite	gene	/	Deoxycholic acid
meta_492	CACNA2D3	0.881118881118881	0.000152674	metabolite	gene	/	Deoxycholic acid
meta_492	CHEK2	0.853146853146853	0.000418118	metabolite	gene	/	Deoxycholic acid
meta_492	IRX1	-0.811189	0.00136331	metabolite	gene	/	Deoxycholic acid
meta_492	KANK4	-0.888112	0.000114134	metabolite	gene	/	Deoxycholic acid
meta_492	LHX2	0.811188811188811	0.00136331	metabolite	gene	/	Deoxycholic acid
meta_492	LOC102173761	0.909090909090909	4.19E-05	metabolite	gene	/	Deoxycholic acid
meta_492	LOC102179183	-0.839161	0.000642826	metabolite	gene	/	Deoxycholic acid
meta_492	LOC102184211	0.86013986013986	0.000331668	metabolite	gene	/	Deoxycholic acid
meta_492	LOC102187597	-0.811189	0.00136331	metabolite	gene	/	Deoxycholic acid
meta_492	LOC108633262	0.909090909090909	4.19E-05	metabolite	gene	/	Deoxycholic acid
meta_492	METTL3	0.895104895104895	8.37E-05	metabolite	gene	/	Deoxycholic acid
meta_492	OGN	-0.818182	0.0011431	metabolite	gene	/	Deoxycholic acid
meta_492	PBX1	-0.881119	0.000152674	metabolite	gene	/	Deoxycholic acid
meta_492	PLA2R1	-0.839161	0.000642826	metabolite	gene	/	Deoxycholic acid
meta_492	SPOCK2	-0.804196	0.00161477	metabolite	gene	/	Deoxycholic acid
meta_492	SPTSSB	0.853146853146853	0.000418118	metabolite	gene	/	Deoxycholic acid
meta_494	A0A452G885	0.874125874125874	0.000200713	metabolite	protein	KRT4	Deoxyguanosine
meta_494	A0A452E969	0.804195804195804	0.00161477	metabolite	protein	/	Deoxyguanosine
meta_494	AGPAT5	-0.839161	0.000642826	metabolite	gene	/	Deoxyguanosine
meta_494	APLNR	-0.832168	0.000785442	metabolite	gene	/	Deoxyguanosine
meta_494	AZGP1	-0.839161	0.000642826	metabolite	gene	/	Deoxyguanosine
meta_494	BHLHE41	-0.804196	0.00161477	metabolite	gene	/	Deoxyguanosine
meta_494	C1QTNF2	-0.895105	8.37E-05	metabolite	gene	/	Deoxyguanosine
meta_494	CA6	0.958041958041958	9.54E-07	metabolite	gene	/	Deoxyguanosine
meta_494	CACNA2D3	0.811188811188811	0.00136331	metabolite	gene	/	Deoxyguanosine
meta_494	CHEK2	0.804195804195804	0.00161477	metabolite	gene	/	Deoxyguanosine
meta_494	CIDEA	-0.825175	0.000951363	metabolite	gene	/	Deoxyguanosine
meta_494	CRAT	-0.818182	0.0011431	metabolite	gene	/	Deoxyguanosine
meta_494	ECHS1	-0.811189	0.00136331	metabolite	gene	/	Deoxyguanosine
meta_494	EMX2	-0.93007	1.17E-05	metabolite	gene	/	Deoxyguanosine
meta_494	ENPP3	-0.804196	0.00161477	metabolite	gene	/	Deoxyguanosine
meta_494	FAAH	-0.804196	0.00161477	metabolite	gene	/	Deoxyguanosine
meta_494	FBLN7	-0.811189	0.00136331	metabolite	gene	/	Deoxyguanosine
meta_494	FITM2	-0.832168	0.000785442	metabolite	gene	/	Deoxyguanosine
meta_494	ITGBL1	-0.825175	0.000951363	metabolite	gene	/	Deoxyguanosine
meta_494	LOC102172190	-0.804196	0.00161477	metabolite	gene	/	Deoxyguanosine
meta_494	LOC102184551	-0.825175	0.000951363	metabolite	gene	/	Deoxyguanosine
meta_494	METTL3	0.853146853146853	0.000418118	metabolite	gene	/	Deoxyguanosine
meta_494	MTFR2	0.811188811188811	0.00136331	metabolite	gene	/	Deoxyguanosine
meta_494	OGN	-0.825175	0.000951363	metabolite	gene	/	Deoxyguanosine
meta_494	PLA2R1	-0.93007	1.17E-05	metabolite	gene	/	Deoxyguanosine
meta_494	RNF125	-0.853147	0.000418118	metabolite	gene	/	Deoxyguanosine
meta_494	SECISBP2L	-0.825175	0.000951363	metabolite	gene	/	Deoxyguanosine
meta_494	SERPINE2	-0.818182	0.0011431	metabolite	gene	/	Deoxyguanosine
meta_494	TBC1D16	-0.818182	0.0011431	metabolite	gene	/	Deoxyguanosine
meta_494	WISP2	-0.811189	0.00136331	metabolite	gene	/	Deoxyguanosine
meta_494	ZHX3	-0.804196	0.00161477	metabolite	gene	/	Deoxyguanosine
meta_458	A0A452DNY1	-0.818182	0.0011431	metabolite	protein	ECHDC1	D-Galacturonic Acid
meta_458	A0A452F4L3	0.839160839160839	0.000642826	metabolite	protein	FGA	D-Galacturonic Acid
meta_458	A0A452G5B2	-0.839161	0.000642826	metabolite	protein	PECR	D-Galacturonic Acid
[truncated: 3,096 more rows]
